# Supplementary material for: Identification and characterisation of novel SNP markers in Atlantic cod: Evidence for directional selection
Source: BMC Genet. 2008 Feb 26;9:18. doi: 10.1186/1471-2156-9-18 (PMC2288615; doi:10.1186/1471-2156-9-18)
Supplement: Additional file 1 — SNP details. Properties of all 318 SNPs that were polymorphic, segregating, and could be reliably scored (SNP name, contig name, multiplex, contig sequence, SNP sequence, primer sequences, BLASTX and BLASTN results, synonymous/non-synonymous SNP, genotype counts, allele- and genotype frequencies, heterozygosities, FST-values, tests for HWE) [file 1471-2156-9-18-S1.xls]

## Sheet: 1
NAME	CONTIG	MULTIPLEX	SYNONYMOUS OR NON-SYNONYMOUS	PCR PRIMER1	PCR PRIMER2	EXTENSION PRIMER_OLD	CONTIG SEQUENCE	SNP SEQUENCE	BLASTX RESULTS					BLASTN RESULTS					Fst	Fst p-value	GENOTYPE COUNTS								GENOTYPE COUNTS								GENOTYPE COUNTS								GENOTYPE COUNTS
									#1	#2	#3	#4	#5	#1	#2	#3	#4	#5			OVERALL								NEAC								NCC-N								NCC-S
Gm407_0393	Gm407	W04_1	syn	ACG TTG GAT GCT TCT GGA GGA CAG TCA GAG	ACG TTG GAT GAA CAC CTT CAG GCG ATC CAG	GAG GAC AGT CAG AGG CAT GCT	TGTAATAAACAGTTGTCTATCTTTATTTTCCAGACGGGAACAGCTCAGACAAGGACTCCGTATTGTTTGAGAACATCTGTGTATTTAGAGATCTTGCTCTCCACGTTCTTGGCAGCCAGTTTTGTGAGCTTGATCGTGGTCTTCTTTGTTGCGTAGCGCAGCTTTGCCTTCTCTTTCCTCTTCTGCTCCAGCGTCGCTGTGATCGCCTGGTATTTCCAGCCGACCTCATGGGCCAAGCGCCCAAGAAGAGCAAACTTGCGAGTGGGCTTCAGGCGCACGATCTTCAGGGCGGCTGGAACGACCATTCGCTTCCTCTTGTCGTAGGGAGGGGGGATGCCGTCGAACACCTTCAGGCGATCCAGGGCTGCCTGTCCCCTCTTGGTTTTGTGGGGTAGCATG…	TCGCTGTGATCGCCTGGTATTTCCAGCCGACCTCATGGGCCAAGCGCCCAAGAAGAGCAAACTTGCGAGTGGGCTTCAGGCGCACGATCTTCAGGGCGGCTGGAACGACCATTCGCTTCCTCTTGTCGTAGGGAGGGGGGATGCCGTCGAACACCTTCAGGCGATCCAGGGCTGCCTGTCCCCTCTTGGTTTTGTGGGG[C/T]AGCATGCCTCTGACTGTCCTCCAGAAGATCCTGCTAGGAGCCCTGAAGTGGTATGGCCCACGAGACGGGTTGGTGTTCATCCTCTTGCGGAAGAAGGCCAGGTACTTCAGTTTTGGTACCGGTAGAAGTTTCCCCGATATGTTGATGCCCTCACATTCTCACCCGACCACTTTGTGCCCCAAAAGAACTGGTTTCC	Q91487|RL13A_SALTR 60S ribosomal protein L13a (Transplantation a... 291 3e-78	P40429|RL13A_HUMAN 60S ribosomal protein L13a (23 kDa highly bas... 290 8e-78	P46778|RL21_HUMAN 60S ribosomal protein L21 - Homo sapiens (Human			emb|CR720834.2|CNS0GJ54 Tetraodon nigroviridis full-length cDNA 407 e-110	emb|CR718574.2|CNS0GHEC Tetraodon nigroviridis full-length cDNA 407 e-110	emb|CR716606.2|CNS0GFVR Tetraodon nigroviridis full-length cDNA 407 e-110	emb|CR716074.2|CNS0GFH2 Tetraodon nigroviridis full-length cDNA 407 e-110	emb|CR708058.2|CNS0G9AE Tetraodon nigroviridis full-length cDNA 407 e-110	0.01782	0.2043	Blank	3	C	49	TC	35	T	4	Blank	1	C	19	TC	19	T	3	Blank	0	C	7	TC	2	T	1	Blank	2	C	23	TC
Gm402_0530	Gm402	W06_1	NA	ACG TTG GAT GGC ACA GGT CAA TTC CAG AAC	ACG TTG GAT GGA CTT TTT CCT CAA CAT CT	ACA TTT AAC ACA TGC GAG TAA CAT TAA	CACGAGGCTTGGTTTTCACTCGCCTCAACGCAGCGCAAAAAGATAGAAAAAATGTCCTTCGCTGGAGTACTCGCTGACGCTGACGTCAAGGCCGCCCTCGCCGGCTGCGCAGCTGCTGACTCCTTCAGCTACAAGACCTTCTTCAAGGCATGCGGTCTGGCCGCCAAGTCCCACGAGGAAGTCAAGAAGGCTTTCTTCGTCATTGACCAGGACCAGAGCGGCTTCATTGAGGAGGATGAGCTTAAGCTCTTCCTGCAGACCTTCGGCGCCGGAGCAAGGGAACTCACCGCTGCTGAGACCAAGGCCTTCCTCGCCGCTGGTGACGTTGATGGTGATGGCATGATCGGAGTTGATGAGTTTGTCACCCTTGTGAAGGCATAAATCTCCATTGACCAACAT…	GGTGATGGCATGATCGGAGTTGATGAGTTTGTCACCCTTGTGAAGGCATAAATCTCCATTGACCAACATCACAACAACTCTACACGGAACCGCGCACTCCCTGCAAGACTCAGTAACCATCAGCTGAAAGAATATTTTTTATATCTTATTTATGAATTGCCTGCNGACTTTTTCCTCAACATCTANCACATCGTGNAAT[G/T]TTAATGTTACTCGCATGTGTTAAATGTTCTGGAATTGACCTGTGCAAATGTACAAACTTATCTGCACTTTTGAGGAAGAGTGAAAAACCAGGAATAAATGCTCTTTTGTCGT	Q9I8V0|PRV2_BRARE Parvalbumin-2 (Parvalbumin beta					gb|AY035586.1| Theragra chalcogramma clone 1 parvalbumin mRNA, c... 1200 0.0	gb|AY550962.1| Sparus aurata parvalbumin-like protein mRNA, comp... 338 1e-89	gb|AY953372.1| Paralichthys olivaceus parvalbumin mRNA, complete... 217 3e-53	gb|AF180888.1|AF180888 Danio rerio parvalbumin (pvalb		0.00638	0.13685	Blank	5	G	81	GT	5	T	0	Blank	2	G	38	GT	2	T	0	Blank	0	G	8	GT	2	T	0	Blank	3	G	35	GT
Gm402_0495	Gm402	W02_1	NA	ACG TTG GAT GTC AGC TGA AAG AAT ATT TTT	ACG TTG GAT GCA CAT GCG AGT AAC ATT AA	TTT ATA TCT TAT TTA TGA ATT GCC TGC	CACGAGGCTTGGTTTTCACTCGCCTCAACGCAGCGCAAAAAGATAGAAAAAATGTCCTTCGCTGGAGTACTCGCTGACGCTGACGTCAAGGCCGCCCTCGCCGGCTGCGCAGCTGCTGACTCCTTCAGCTACAAGACCTTCTTCAAGGCATGCGGTCTGGCCGCCAAGTCCCACGAGGAAGTCAAGAAGGCTTTCTTCGTCATTGACCAGGACCAGAGCGGCTTCATTGAGGAGGATGAGCTTAAGCTCTTCCTGCAGACCTTCGGCGCCGGAGCAAGGGAACTCACCGCTGCTGAGACCAAGGCCTTCCTCGCCGCTGGTGACGTTGATGGTGATGGCATGATCGGAGTTGATGAGTTTGTCACCCTTGTGAAGGCATAAATCTCCATTGACCAACAT…	AGACCAAGGCCTTCCTCGCCGCTGGTGACGTTGATGGTGATGGCATGATCGGAGTTGATGAGTTTGTCACCCTTGTGAAGGCATAAATCTCCATTGACCAACATCACAACAACTCTACACGGAACCGCGCACTCCCTGCAAGACTCAGTAACCATCAGCTGAAAGAATATTTTTTATATCTTATTTATGAATTGCCTGC[A/G]GACTTTTTCCTCAACATCTANCACATCGTGNAATNTTAATGTTACTCGCATGTGTTAAATGTTCTGGAATTGACCTGTGCAAATGTACAAACTTATCTGCACTTTTGAGGAAGAGTGAAAAACCAGGAATAAATGCTCTTTTGTCGT	Q9I8V0|PRV2_BRARE Parvalbumin-2 (Parvalbumin beta					gb|AY035586.1| Theragra chalcogramma clone 1 parvalbumin mRNA, c... 1200 0.0	gb|AY550962.1| Sparus aurata parvalbumin-like protein mRNA, comp... 338 1e-89	gb|AY953372.1| Paralichthys olivaceus parvalbumin mRNA, complete... 217 3e-53	gb|AF180888.1|AF180888 Danio rerio parvalbumin (pvalb		-0.00606	1	Blank	7	A	0	AG	1	G	83	Blank	0	A	0	AG	1	G	41	Blank	0	A		AG	0	G	10	Blank	7	A		AG
Gm400_0259	Gm400	W06_1	NA	ACG TTG GAT GTA GTT CAG CCT GGT CTG CTC	ACG TTG GAT GAA GAG GAA CAC CAC CCA TTG	CGC TCA CCA GAG TCC A	CCCCTTTGTACATTTATTTTTTGCAAAAACAGAAACAGAGGTTCTCTATGCGGTCAGCACGCAGGCTCCTCCCACGGCCTTGATCTTCTCTTCCGCCAGGCGGCTGAAGAACTTGGCCTTCACGATCACCGGCTGCTTGGGCAGCTTGCCTTTGCCCAGCACTTTGTAGTAGCCAGCGCGCACAGCGTCGATGATGGGGGCGGGTCCCTCTGGCTTCTTGCCGTAGTTCAGCCTGGTCTGCTCGCTCACCAGAGTCCAAAGCTTGTCCAGGTTGATGGTGGGGCAATGGGTGGTGTTCCTCTTGAGATGGTAATGTCTCATACCCAGCTTACCGAAGTACCCAGGATGGTATTTGTCGAAGTTGATTCTGTGATGATGCATACCACCAGCATTACCACG…	CGCAGGCTCCTCCCACGGCCTTGATCTTCTCTTCCGCCAGGCGGCTGAAGAACTTGGCCTTCACGATCACCGGCTGCTTGGGCAGCTTGCCTTTGCCCAGCACTTTGTAGTAGCCAGCGCGCACAGCGTCGATGATGGGGGCGGGTCCCTCTGGCTTCTTGCCGTAGTTCAGCCTGGTCTGCTCGCTCACCAGAGTCCA[A/C]AGCTTGTCCAGGTTGATGGTGGGGCAATGGGTGGTGTTCCTCTTGAGATGGTAATGTCTCATACCCAGCTTACCGAAGTACCCAGGATGGTATTTGTCGAAGTTGATTCTGTGATGATGCATACCACCAGCATTACCACGACCTCCAGGATGCTTCCTGTGTTTACCGATGCGACCATGTCCGTGGCTGACGTGCC	P70083|AT2A1_MAKNI Sarcoplasmic/endoplasmic reticulum calcium AT... 301 4e-81	Q92105|AT2A1_RANES Sarcoplasmic/endoplasmic reticulum calcium AT... 290 7e-78	P11507|AT2A2_RAT Sarcoplasmic/endoplasmic reticulum calcium ATPa... 279 2e-74	P04191|AT2A1_RABIT Sarcoplasmic/endoplasmic reticulum calcium AT... 279 2e-74	P16615|AT2A2_HUMAN Sarcoplasmic/endoplasmic reticulum calcium AT... 278 3e-74	gb|AF502247.1| Epinephelus coioides ribosomal protein L27a mRNA,... 577 e-161	gb|AY188520.1| Sparus aurata putative ribosomal protein L27a mRN... 524 e-145	emb|AJ843085.1| Platichthys flesus mRNA for 60S ribosomal protei... 522 e-144	gb|BT026993.1| Gasterosteus aculeatus clone CFW141-A03 mRNA sequ... 518 e-143	emb|AJ312339.1|OMY312339 Oncorhynchus mykiss partial mRNA for pu... 484 e-133	-0.00459	0.5259	Blank	1	A	0	CA	1	C	89	Blank	1	A		CA	0	C	41	Blank	0	A		CA	0	C	10	Blank	0	A	0	CA
Gm397_0436	Gm397	W04_1	NA	ACG TTG GAT GGT GTT GAG ATG TTG TTC GGG	ACG TTG GAT GTG CTC AAG CAC AGA GAT CAG	GAT GTT GTT CGG GAA AGA TCT CTT TG	CACGAGGACAACATCTACATCTGCCTTCACAGGGTGAGTCTTCAGAATGACGCAATTCAACTTCATAGCCACCAACCAGGAGCTTCGTAAGGGCGACTCCCTTATGAGTCAAGATGGGAGCCACAAAGCAATCTTTCAGGATGACGGCAATTTTGTCATCTACAAGTGGTCTCCAAGCTGGCATTCCAACACGGCTAACGATGGGGGAATCAGAGTTCTGCTGCAAGAGGACAACAACCTGGTTATGTACACCAAGGAGAGGAAAGCCGTGTGGTCCTCTGTCACCTGGAATGAAGCGAACTCCAGCAAGATGCGTCTGACCATGACAAACGAAGGTCACCTGGTCCTGGACAAGGATGCTCAGGCCATCTGGAGCTCTGAGAATTCTGAAGGTCAGAA…	ACCTGGTTATGTACACCAAGGAGAGGAAAGCCGTGTGGTCCTCTGTCACCTGGAATGAAGCGAACTCCAGCAAGATGCGTCTGACCATGACAAACGAAGGTCACCTGGTCCTGGACAAGGATGCTCAGGCCATCTGGAGCTCTGAGAATTCTGAAGGTCAGAAAGAGTGTTGAGATGTTGTTCGGGAAAGATCTCTTTG[A/C]TTGAGAACTGATCTCTATGTTTGACAGCTGATCTCTGTGCTTGAGCACACATCTCCGTTCATCATATGTTGAGATTCTGGATGACAATAAAGATTTCA	Q03380|COMI_DICDI Comitin (CABP1-related protein p24					No hits					0.19504	0	Blank	5	A	69	CA	17	C	0	Blank	0	A	42		0	C	0	Blank	2	A	7	CA	1	C	0	Blank	3	A	20	CA
Gm396_0181	Gm396	W02_1	NA	ACG TTG GAT GAG GTC ATC ATC CTG AAC CAC	ACG TTG GAT GTG AGC TCG TTG AAC TTG CAG	CCA GTC CTG GAT TGC CAC AC	CACGAGGGTTGGCTTCTACGTCCAGAACGTCTCCATCAAGGACATCCGTCGTGGCAACGTCGCTGGAGACAGCAAGAACGACCCCCCCATGCAGGCCGACTCCTTCAACGCCCAGGTCATCATCCTGAACCACCCTGGCACCATCTCCCAGGGCTATGCCCCAGTCCTGGATTGCCACACCGCTCACATCGCCTGCAAGTTCAACGAGCTCAAGGAGAAGATCGATCGTCGTTCCGGCAAGAAGATTGAGGATCTGCCCAAGAGCGTGAAGAGCGGAGACGCCGCCATCGTCAACATGATCCCAAGCAAGCCCATGTGTGTGGAGAGCTTCCAGTCGTACCCTCCCCTCGGTCGCTTCGCCGTCCGTGACATGAGGCAGACCGTTGCCGTCGGTGTGAT…	CACGAGGGTTGGCTTCTACGTCCAGAACGTCTCCATCAAGGACATCCGTCGTGGCAACGTCGCTGGAGACAGCAAGAACGACCCCCCCATGCAGGCCGACTCCTTCAACGCCCAGGTCATCATCCTGAACCACCCTGGCACCATCTCCCAGGGCTATGCCCCAGTCCTGGATTGCCACAC[C/G]GCTCACATCGCCTGCAAGTTCAACGAGCTCAAGGAGAAGATCGATCGTCGTTCCGGCAAGAAGATTGAGGATCTGCCCAAGAGCGTGAAGAGCGGAGACGCCGCCATCGTCAACATGATCCCAAGCAAGCCCATGTGTGTGGAGAGCTTCCAGTCGTACCCTCCCCTCGGTCGCTTCGCCGTCCGTGACATGAGGCAGACCGTTGCCGTCGGTGT	Q92005|EF1A_BRARE Elongation factor 1-alpha (EF-1-alpha					gb|AF498320.1| Oncorhynchus mykiss elongation factor EF1 alpha m... 368 2e-98	gb|AY264239.1| Leptodoras praelongus elongation factor-1 alpha g... 190 7e-45	gb|AY264219.1| Doras micropoeus elongation factor-1 alpha gene, ... 190 7e-45	gb|AY264213.1| Oxydoras niger haplotype I elongation factor-1 al... 186 1e-43	gb|AY264241.1| Leptodoras cf. copei elongation factor-1 alpha ge... 182 2e-42	-0.00275	0.46921	Blank	7	C	83	CG	1	G	0	Blank	0	C	42		0	G	0	Blank	1	C	9		0	G	0	Blank	6	C	32	CG
Gm395_0347	Gm395	W07_1	NA	ACG TTG GAT GGT ACA GTG CTC AGA GAT TCC	ACG TTG GAT GTC CTG GTT GAA GAC CAG GTG	TGC TCA GAG ATT CCA CAA GA	TGGTCACCAAGTCAAATCTTTATTCTGGGCAGAGGAAAACGTTTCATTTGGTAAACAAAGATGTGATGGGAATGCAAGTCATCTCCGGCCCAGGCGCTATAAAGAGCACTTAGGAGTTGGCATTGGGTCCCTTCTTCTTTCCGAAGGGGGGCACCACGTTGACGAAGCGCCGGTTGTACTGGATGCGACGCTTAGCCCGGCCGGTCTTCTTCTTCTTCTTCTCCTGCTTGTCAACCTTGGGGGTCTGTCCCCTCACTTTACCAGCACGGGCCAGAGAACCGTGGACCTTGCCTCCAAGAAGCCTTCCAGCCACCTCCAGGGTACAGTGCTCAGAGATTCCACAAGATGCCAGAGAGAGGTCATCCTCCAGTGGGCAACCGGCGAGCAGCAGCACCTGGT…	GGGGCACCACGTTGACGAAGCGCCGGTTGTACTGGATGCGACGCTTAGCCCGGCCGGTCTTCTTCTTCTTCTTCTCCTGCTTGTCAACCTTGGGGGTCTGTCCCCTCACTTTACCAGCACGGGCCAGAGAACCGTGNACCTTGCCTCCAAGAAGCCTTCCAGCCACCTCCAGGGTACAGTGCTCAGAGATTCCACAAGA[G/T]GCCAGAGAGAGGTCATCCTCCAGTGGGCAACCGGCGAGCAGCAGCACCTGGTCTTCAACCAGGAGACCCTCAAGAGCCTGGACGTGGGCCTTGATAGCTCCAACGGTCTCCTGACCGGTCACCTCAAGGGTGTGGGTGTTCTGGGCACGCAAGAAGAGCTGCATCTTGATGCTCGTTTGAAGCCAATCCATACTCG	P62856|RS26_RAT 40S ribosomal protein S26 - Rattus norvegicus (Rat					gb|BT028640.1| Gasterosteus aculeatus clone CNB269-B09 mRNA sequ... 302 2e-78	gb|AY696634.1| Pagrus major clone cmcon042 microsatellite sequence 296 9e-77	emb|CR632607.2|CNS0EN39 Tetraodon nigroviridis full-length cDNA 259 2e-65	emb|CR719017.2|CNS0GHQN Tetraodon nigroviridis full-length cDNA 259 2e-65	emb|CR714055.2|CNS0GDWZ Tetraodon nigroviridis full-length cDNA 259 2e-65	0.00122	0.42717	Blank	5	G	0	GT	5	T	81	Blank	1	G	0	GT	1	T	40	Blank	0	G	0	GT	1	T	9	Blank	4	G	0	GT
Gm395_0284	Gm395	W06_1	NA	ACG TTG GAT GAA TCT CTG AGC ACT GTA CCC	ACG TTG GAT GTC CCC TCA CTT TAC CAG CAC	TTC TTG GAG GCA AGG T	TGGTCACCAAGTCAAATCTTTATTCTGGGCAGAGGAAAACGTTTCATTTGGTAAACAAAGATGTGATGGGAATGCAAGTCATCTCCGGCCCAGGCGCTATAAAGAGCACTTAGGAGTTGGCATTGGGTCCCTTCTTCTTTCCGAAGGGGGGCACCACGTTGACGAAGCGCCGGTTGTACTGGATGCGACGCTTAGCCCGGCCGGTCTTCTTCTTCTTCTTCTCCTGCTTGTCAACCTTGGGGGTCTGTCCCCTCACTTTACCAGCACGGGCCAGAGAACCGTGGACCTTGCCTCCAAGAAGCCTTCCAGCCACCTCCAGGGTACAGTGCTCAGAGATTCCACAAGATGCCAGAGAGAGGTCATCCTCCAGTGGGCAACCGGCGAGCAGCAGCACCTGGT…	CCGGCCCAGGCGCTATAAAGAGCACTTAGGAGTTGGCATTGGGTCCCTTCTTCTTTCCGAAGGGGGGCACCACGTTGACGAAGCGCCGGTTGTACTGGATGCGACGCTTAGCCCGGCCGGTCTTCTTCTTCTTCTTCTCCTGCTTGTCAACCTTGGGGGTCTGTCCCCTCACTTTACCAGCACGGGCCAGAGAACCGTG[A/G]ACCTTGCCTCCAAGAAGCCTTCCAGCCACCTCCAGGGTACAGTGCTCAGAGATTCCACAAGANGCCAGAGAGAGGTCATCCTCCAGTGGGCAACCGGCGAGCAGCAGCACCTGGTCTTCAACCAGGAGACCCTCAAGAGCCTGGACGTGGGCCTTGATAGCTCCAACGGTCTCCTGACCGGTCACCTCAAGGGTGT	P62856|RS26_RAT 40S ribosomal protein S26 - Rattus norvegicus (Rat					gb|BT028640.1| Gasterosteus aculeatus clone CNB269-B09 mRNA sequ... 302 2e-78	gb|AY696634.1| Pagrus major clone cmcon042 microsatellite sequence 296 9e-77	emb|CR632607.2|CNS0EN39 Tetraodon nigroviridis full-length cDNA 259 2e-65	emb|CR719017.2|CNS0GHQN Tetraodon nigroviridis full-length cDNA 259 2e-65	emb|CR714055.2|CNS0GDWZ Tetraodon nigroviridis full-length cDNA 259 2e-65	-0.01724	0.62561	Blank	48	A	0	GA	7	G	36	Blank	23	A	0	GA	4	G	15	Blank	6	A		GA	0	G	4	Blank	19	A	0	GA
Gm394_0364	Gm394	W04_1	NA	ACG TTG GAT GGG ATA CGA GGG ATC TGC TTG	ACG TTG GAT GTG GTC AAG AAA CTG GCC AAG	GAG GGA TCT GCT TGA TCA GAG ACT C	CACGAGGCGGAAGGAACGCACCGTCAAAATGAGTAAGGTTTCGCGGGATATGCTGTATGAGGTCGTCAAGGAGGTCCAAGCGGGCGCCTTGGCCAAACCCAGAAAGTTTACGGAGACAGTGGAGCTTCAAATCAGCTTGAAGAATTATGATCCCCAAAAGGATAAGCGTTTCTCTGGCACCGTCAGGCTGAAGAGCCTGCCCAGGCCCAAGTTCTCAGTGTGCGTCCTGGGAGACCAGCAGCATTGTGATGAGGCTAAAGCCGCCAACATGCCCCACATGGACATCGAGGCCCTCAAGAAGCTCAACAAGAACAAGAAATTGGTCAAGAAACTGGCCAAGAAGTATGATGCCTTCCTCGCTTCCGAGTCTCTGATCAAGCAGATCCCTCGTATCCTGGG…	AGCGTTTCTCTGGCACCGTCAGGCTGAAGAGCCTGCCCAGGCCCAAGTTCTCAGTGTGCGTCCTGGGAGACCAGCAGCATTGTGATGAGGCTAAAGCCGCCAACATGCCCCACATGGACATCGAGGCCCTCAAGAAGCTCAACAAGAACAAGAAATTGGTCAAGAAACTGGCCAAGAAGTATGATGCCTTCCTCGCTTC[C/G]GAGTCTCTGATCAAGCAGATCCCTCGTATCCTGGGCCCTGGGCTCAACAAGGCCGGCAAGTTCCCCTCCCTGCTGACCCACAACGAGAACCTCAACACCAAAGTGGAGGAGGTCAAGTCCACCATCAAGTTCCAGATGAAGAAGGTGCTCTGTCTGGCCGTTGCTGTCGGTCACGTCAAGATGACTGATGAGGAGC	Q6PC69|RL10A_BRARE 60S ribosomal protein L10a - Brachydanio reri... 359 6e-99	Q90YV8|RL10A_ICTPU 60S ribosomal protein L10a - Ictalurus puncta... 358 1e-98	P62907|RL10A_RAT 60S ribosomal protein L10a - Rattus norvegicus ... 347 2e-95	P62906|RL10A_HUMAN 60S ribosomal protein L10a (CSA-19		gb|BT026988.1| Gasterosteus aculeatus clone CFW139-A09 mRNA sequ... 638 e-180	gb|AY190729.1| Pagrus major ribosomal protein L10a mRNA, partial... 617 e-173	emb|CR718102.2|CNS0GH18 Tetraodon nigroviridis full-length cDNA 544 e-151	emb|CR717992.2|CNS0GGY6 Tetraodon nigroviridis full-length cDNA 544 e-151	emb|CR712923.2|CNS0GD1J Tetraodon nigroviridis full-length cDNA 544 e-151	0.79907	0	Blank	59	C	13	GC	4	G	15	Blank	26	C	0	GC	2	G	14	Blank	9	C	0	GC	1	G	0	Blank	24	C	13	GC
Gm392_1244	Gm392	W06_1	NA	ACG TTG GAT GAA TCA GAG AAG ACG GAA CAG	ACG TTG GAT GTA CAA CAA GAC CAC CCG TTC	AAT CAG AGA AGA CGG AAC AGA CAA AT	CACGAGGGATTACAGGATTTGATCCCGGGATCTGTTGTTTCTTTCTCTTGAGCAGACAGAACTAAAGCTACAGCCATGGCAAAGAACTGCCACAATGACTACAAGATGAAGTTCTCCGGGGACGAGGAGTTCCCCGATCTGTCTCTGCACAACAACCACATGGCCAAGGTGCTGACCAAGGACATTTACAACAAGCTGAGGGGAAAGTCCACCCCCAGTGGCTTCACCGTGGATGACATCATCCAGACCGGTGTGGATAACCCCGGCCACCCCTTCATCATGACCGTGGGCTGCGTCGCTGGTGACGAGGAGTCCTACGAGGTCTTCAAGGATCTGCTGGACCCCATCATCTCCGACCGTCACAGTGGATACAAACCCACCGACAAGCACAGGACCGAC…	GTCGACACAGCCTCCGTGGGCGGTGTGTTCGACATCTCCAACGCCGATCGTCTGGGCTCCTCCGAGGTGGATCAGGTCCAGATGGTGGTTGATGGTGTCAAGCTGATGGTGGCGATGGAGAAGAAGCTGGAGAAGTCCGAGTCCATCGACGACATGATCCCTGCCCAGAAGTAAATCAGAGAAGACGGAACAGACAAAT[A/G]GATACCTGCAATTTTTTGTATATTATAAAAAAACAAAAACCGAACGGGTGGTCTTGTTGTAAAGTTAGCTTTGCCGGATGATGCCGTCTGGCAGATTTTACTGAGAACAACGCTACTCTGTCATCAAGCGTTGCTTCTTACTTCTGACTTCTGAACACTGTCTCTTCAACCTACTGACCTTTTCATTTCACTTCCT	P00564|KCRM_RAT Creatine kinase M-type (EC 2.7.3.2					gb|AF329904.1| Gadus morhua creatine kinase mRNA, partial cds 1542 0.0	emb|CR725939.2|CNS0GN2X Tetraodon nigroviridis full-length cDNA 1291 0.0	emb|CR725495.2|CNS0GMQL Tetraodon nigroviridis full-length cDNA 1291 0.0	emb|CR661244.2|CNS0F96Q Tetraodon nigroviridis full-length cDNA 1291 0.0	emb|CR679796.2|CNS0FNHC Tetraodon nigroviridis full-length cDNA 1283 0.0	0.17723	0.01466	Blank	23	A	44	AG	1	G	23	Blank	8	A	17	AG		G	17	Blank	3	A	5	AG		G	2	Blank	12	A	22	AG
Gm392_1005	Gm392	W06_1	NA	ACG TTG GAT GAC GTC AAA CTC CCC AAG CTC	ACG TTG GAT GGT TCC GCG CTT CTG CAG AC	CGC CAA GTT CGA GGA GAT	CACGAGGGATTACAGGATTTGATCCCGGGATCTGTTGTTTCTTTCTCTTGAGCAGACAGAACTAAAGCTACAGCCATGGCAAAGAACTGCCACAATGACTACAAGATGAAGTTCTCCGGGGACGAGGAGTTCCCCGATCTGTCTCTGCACAACAACCACATGGCCAAGGTGCTGACCAAGGACATTTACAACAAGCTGAGGGGAAAGTCCACCCCCAGTGGCTTCACCGTGGATGACATCATCCAGACCGGTGTGGATAACCCCGGCCACCCCTTCATCATGACCGTGGGCTGCGTCGCTGGTGACGAGGAGTCCTACGAGGTCTTCAAGGATCTGCTGGACCCCATCATCTCCGACCGTCACAGTGGATACAAACCCACCGACAAGCACAGGACCGAC…	ACATGAAGGAGGTGTTCAGACGCTTCTGCACCGGTCTGCTGAAGATCGAGGAGACCTTCAAGAAGCACAACCACGGCTTCATGTGGAACGAGCATCTGGGATACGTGCTCACCTGCCCCTCCAACCTGGGAACCGGCCTNCGCGGCGGNGTGCACGTCAAACTCCCCAAGCTCAGCACACACGCCAAGTTCGAGGAGAT[C/T]CTCACCAGGCTGCGTCTGCAGAAGCGCGGAACCGGTGGCGTCGACACAGCCTCCGTGGGCGGTGTGTTCGACATCTCCAACGCCGATCGTCTGGGCTCCTCCGAGGTGGATCAGGTCCAGATGGTGGTTGATGGTGTCAAGCTGATGGTGGCGATGGAGAAGAAGCTGGAGAAGTCCGAGTCCATCGACGACATGA	P00564|KCRM_RAT Creatine kinase M-type (EC 2.7.3.2					gb|AF329904.1| Gadus morhua creatine kinase mRNA, partial cds 1542 0.0	emb|CR725939.2|CNS0GN2X Tetraodon nigroviridis full-length cDNA 1291 0.0	emb|CR725495.2|CNS0GMQL Tetraodon nigroviridis full-length cDNA 1291 0.0	emb|CR661244.2|CNS0F96Q Tetraodon nigroviridis full-length cDNA 1291 0.0	emb|CR679796.2|CNS0FNHC Tetraodon nigroviridis full-length cDNA 1283 0.0	-0.0044	0.40567	Blank	3	C	82	CT	6	T	0	Blank	1	C	39	CT	2	T	0	Blank	0	C	10		0	T	0	Blank	2	C	33	CT
Gm390_0553	Gm390	W04_1	NA	ACG TTG GAT GAT CCA CCC TGT CCC TTC TTG	ACG TTG GAT GAG AAG CAC ATC GAC TTC TCC	TTC TTG GCG TTC TTT CGC TT	CGCGAGGGTGGAGCACAGGCCAAAATAAGCAACCATGCCCACTGCCAGGAGCTGGGTTTGTCGCAAGACCTATGTCACCCCCCGTCGTCCCTTCGAGAAGTCTCGTCTCGACCAGGAGCTGAAACTCATTGGTGAGTATGGGCTCAGGAACAAGCGTGAGGTGTGGAGAGTTAAATTCACCCTGGCCAAGATCCGCAAGGCTGCCAGAGAGCTGCTCACCCTGGACGAGAAAGACCCCAAGCGTCTCTTTGAAGGTAATGCTCTGTTGAGACGTCTTGTCAGAATCGGTGTCCTCGACGAGGGTAAGATGAAGTTGGATTACATCCTCGGCCTGAAGGTTGAAGATTTCTTGGAGAGGAGGCTGCAGACCCAGGTCTTCAAGCTCGGGCTTGCCAAGAG…	AGAGGAGGCTGCAGACCCAGGTCTTCAAGCTCGGGCTTGCCAAGAGCATCCACCATGCTCGTGTCCTGATCCGTCAGAGACATATCCGCGTGCGTAAGCAGGTGGTGAACATCCCCTCGTTCGTGGTGCGCCTTGACAGCCAGAAGCACATCGACTTCTCCCTGAGGTCTCCATACGGTGGCGGACGCCCTGGCCGCGT[C/T]AAGCGAAAGAACGCCAAGAAGGGACAGGGTGGATCCGGAGGCGCTGATGATGAGGAGGAAGACTAGGAAGGATGTTGTCCAGGCAGTGTTGGTTGATGCTGNCTGATCAATGTTTCAATAAAAAAGTTTCACTTCA	P29314|RS9_RAT 40S ribosomal protein S9 - Rattus norvegicus (Rat					gb|BT028140.1| Gasterosteus aculeatus clone CNB140-F02 mRNA sequ... 629 e-177	ref|NM_200852.2| Danio rerio ribosomal protein S9 (rps9				0.01992	0.08993	Blank	2	C	44	TC	31	T	14	Blank	0	C	19	TC	15	T	8	Blank	0	C	1	TC	8	T	1	Blank	2	C	24	TC
Gm387_1030	Gm387	W02_1	NA	ACG TTG GAT GGT CCG AGG AAT CTG ATG ATG	ACG TTG GAT GGG TGG TGA TTG ATA CAT CCG	GAC ATG GGC TTC GGT CTG TT	CACGAGGCGCGACCCTATCGCGAGATATCACCCTCGTCTTTAAACCAGCTGTTAAGCGATCCTTGGAAGCACTGCAAAGATGCCCAGGGAAGACAGGGCCGCATGGAAGTCTGGCTACTTCGTCAAAATCATCCAACTTTTGGATGACTACCCAAAATGTTTCATCGTCGGCGCCGACAACGTTGGCTCCAAGCAAATGCAGACCATCCGTCTGTCTCTGCGCGGAAAGGCTGTCGTGCTCATGGGTAAAAACACCATGATGCGCAAAGCCATCCGTGGACATCTGGAAAACAACCCAGCCCTGGAGAAGCTCCTGCCCCACATCAAGGGAAACGTAGGATTTGTCTTCACCAAGGAAGATCTGGTCGAGGTCAGGGACCTGCTGCTGTGCAACAAGGT…	TTGCTGTGGAGACTGACATCTCCTTCCCCCTGGCAGAGAAGGTCAAGGCCTACCTGGCTGATCCAACCGCCTTCGCTGCAGTGGCAGCACCTGCTGCTGTGGCCGCTGCTGCAGCACCAGCTGCTGCGGCTGCCCCTGCCAAGGAGGCCGCGAAGGACGAGTCCGAGGAATCTGATGATGACATGGGCTTCGGTCTGTT[C/T]GACTAAACGACTCCAGCGATCGGATGTATCAATCACCACCCTGATGAATAAAACATTGTCAAATGTTAAAACCTCGTG	Q95140|RLA0_BOVIN 60S acidic ribosomal protein P0 (L10E					gb|AY550965.1| Sparus aurata ribosomal protein large P0-like pro... 907 0.0	emb|CR723503.2|CNS0GL79 Tetraodon nigroviridis full-length cDNA 751 0.0	emb|CR718169.2|CNS0GH33 Tetraodon nigroviridis full-length cDNA 749 0.0	emb|CR718021.2|CNS0GGYZ Tetraodon nigroviridis full-length cDNA 749 0.0	emb|CR683177.2|CNS0FQ39 Tetraodon nigroviridis full-length cDNA 749 0.0	0.00439	0.37732	Blank	6	C	65	CT	18	T	2	Blank	0	C	34	CT	8	T	0	Blank	0	C	7	CT	2	T	1	Blank	6	C	24	CT
Gm383_0134	Gm383	W07_1	NA	ACG TTG GAT GTA CGG CTG GTG AGT GTG ATG	ACG TTG GAT GTG GCT TTC AAA GAA ACC GGC	TGC CAC CTC GGT CTC CGC	CACGAGGCCTCGTGCCGAATTCGGCACGAGGCGGTGGCGTCCATTCCTGGCTCACCGCTGTTCGCTTGGAGTACTTACGAATAAGTCGGTCAGGAATAATCAAAATGGCTTTCAAAGAAACCGGCAAGGCCCCAGCGGAGACCGAGGTGGCCATCCACCGCATCCGCATCACACTCACCAGCCGTAACGTCAAGTCCCTGGAGAAAGTCTGCGCCGACTTGATCCGTGGGGCCAAGGAGAAGAACCTGAAGGTCAAGGGGCCAGTCCGCATGCCAACCAAGACCCTTCGCATCACCACCAGGAAGACCCCCTGCGGTGAAGGATCCAAGACCTGGGATCGCTTTCAAATGCGGATCCATAAGCGTCTCATCGACCTTCACAGTCCATCTGAGATTGTGA…	CACGAGGCCTCGTGCCGAATTCGGCACGAGGCGGTGGCGTCCATTCCTGGCTCACCGCTGTTCGCTTGGAGTACTTACGAATAAGTCGGTCAGGAATAATCAAAATGGCTTTCAAAGAAACCGGCAAGGCCCC[A/G]GCGGAGACCGAGGTGGCCATCCACCGCATCCGCATCACACTCACCAGCCGTAACGTCAAGTCCCTGGAGAAAGTCTGCGCCGACTTGATCCGTGGGGCCAAGGAGAAGAACCTGAAGGTCAAGGGGCCAGTCCGCATGCCAACCAAGACCCTTCGCATCACCACCAGGAAGACCCCCTGCGGTGAAGGATCCAAGACCTGGGATCGCTTTCAAATGCGGATCCATAAGCGTCTCATCGACCTTCACAGTCCATCTGAGATTG	P60868|RS20_RAT 40S ribosomal protein S20 - Rattus norvegicus (Rat					emb|CR719195.2|CNS0GHVL Tetraodon nigroviridis full-length cDNA 476 e-131	emb|CR718908.2|CNS0GHNM Tetraodon nigroviridis full-length cDNA 476 e-131	emb|CR718516.2|CNS0GHCQ Tetraodon nigroviridis full-length cDNA 476 e-131	emb|CR716551.2|CNS0GFU8 Tetraodon nigroviridis full-length cDNA 476 e-131	emb|CR710027.2|CNS0GAT3 Tetraodon nigroviridis full-length cDNA 476 e-131	-0.01469	0.8739	Blank	5	A	1	GA	10	G	75	Blank	1	A	1	GA	4	G	36	Blank	0	A	0	GA	2	G	8	Blank	4	A	0	GA
Gm380_1433	Gm380	W07_1	NA	ACG TTG GAT GGC CAA ACG GGA AGT AAT AGC	ACG TTG GAT GTT CCT CGA ATG TGT GGT AGG	GAA GTA ATA GCA GTT GAA ATA AC	CACGAGGCATTGGCACCCTTTATCTCGTATTTGGTGCCTGAGCCGGCATAGTCGGAACAGCCCTAAGCCTGCTCATTCGAGCAGAGCTAAGTCAACCTGGTGCACTTCTTGGTGATGATCAAATTTATAATGTGATCGTTACAGCGCACGCTTTCGTAATAATTTTCTTTATAGTAATACCACTAATAATTGGAGGCTTTGGGAACTGACTCATTCCTCTAATGATCGGTGCACCAGATATAGCTTTCCCTCGAATAAATAACATAAGCTTCTGACTTCTTCCTCCATCTTTCCTGCTCCTTTTAGCATCCTCTGGTGTAGAAGCTGGGGCTGGAACAGGCTGAACTGTCTATCCACCTTTAGCCGGAAACCTCGCTCATGCTGGGGCATCTGTTGATC…	ATCTTACATTTTTCCCCCAGCATTTCCTAGGTCTTGCAGGAATACCACGACGGTACTCAGACTACCCTGATGCCTACACACTATGAAACACAGTCTCTTCTATCGGCTCTCTAATTTCCCTAATGGCCGTAATCATGTTCCTATTTATTCTGTGAGAAGCTTTCGCTGCCAAACGGGAAGTAATAGCAGTTGAAATAAC[C/T]ATAACTAACGTTGAGTGACTCCACGGGTGTCCCCCTCCCTACCACACATTCGAGGAACCCGCATTCGTTCAAATTCAAACCCGCTAGCCCGAGAAAGGAGGGAATCGAACCCCCATCTACTGGTTTCAAGCCAATCACATGACCACCCTCGTGCCGAATTCGGCACGAGGTTTATAATGTGGGCTTTAGTTTGACA	Q36775|COX1_GADMO Cytochrome c oxidase subunit 1 (EC 1.9.3.1					emb|X99772.1|GMMITGEN Gadus morhua complete mitochondrial DNA se... 3030 0.0	emb|X76364.1|SIGMTRNCY G.morhua (NC1				-0.0057	1	Blank	6	T	82	TC		C	3	Blank	1	T	39	TC		C	2	Blank	1	T	9	TC			0	Blank	4	T	34	TC
Gm380_0563	Gm380	W02_1	NA	ACG TTG GAT GAC CCC TAT TTG TTT GAG CAG	ACG TTG GAT GAG AAG TAT TGT GAT ACC AGC	CTG TGC TTC TAC TAT TAT CTC T	CACGAGGCATTGGCACCCTTTATCTCGTATTTGGTGCCTGAGCCGGCATAGTCGGAACAGCCCTAAGCCTGCTCATTCGAGCAGAGCTAAGTCAACCTGGTGCACTTCTTGGTGATGATCAAATTTATAATGTGATCGTTACAGCGCACGCTTTCGTAATAATTTTCTTTATAGTAATACCACTAATAATTGGAGGCTTTGGGAACTGACTCATTCCTCTAATGATCGGTGCACCAGATATAGCTTTCCCTCGAATAAATAACATAAGCTTCTGACTTCTTCCTCCATCTTTCCTGCTCCTTTTAGCATCCTCTGGTGTAGAAGCTGGGGCTGGAACAGGCTGAACTGTCTATCCACCTTTAGCCGGAAACCTCGCTCATGCTGGGGCATCTGTTGATC…	CCGGAAACCTCGCTCATGCTGGGGCATCTGTTGATCTCACTATTTTTTCTCTTCATCTAGCAGGGATTTCATCAATTCTTGGGGCAATTAATTTTATTACCACAATTATTAATATGAAACCTCCGGCAATTTCACAGTACCAAACACCCCTATTTGTTTGAGCAGTACTAATTACAGCTGTGCTTCTACTATTATCTCT[C/T]CCCGTCTTAGCAGCTGGTATCACAATACTTCTAACTGACCGTAATCTTAATACTTCTTTCTTTGACCCTGCTGGAGGAGGTGATCCCATTTTATACCAACACTTATTCTGATTCTTCGGACATCCCGAAGTTTATATTCTTATTTTACCCGGCTTCGGAATAATTTCCCACATCGTAGCATACTACTCAGGTAAAA	Q36775|COX1_GADMO Cytochrome c oxidase subunit 1 (EC 1.9.3.1					emb|X99772.1|GMMITGEN Gadus morhua complete mitochondrial DNA se... 3030 0.0	emb|X76364.1|SIGMTRNCY G.morhua (NC1				-0.00046	0.60704	Blank	6	C	81	CT	2	T	2	Blank	0	C	41	CT	1	T	1	Blank	0	C	10		0	T	0	Blank	6	C	30	CT
Gm378_0107	Gm378	W07_1	NA	ACG TTG GAT GGC GGC CTT CCT GAA AAA ATC	ACG TTG GAT GTG TGC TTG GCC AGT TTA ACG	AAT CAG GAA AAC TGA AGG T	CACGAGGCACAAGCAAGATGCCAGGTGTCACAGTAAAAGACGTTAACCAGCAGGAGTTCGTCCGTGCCCTGGCGGCCTTCCTGAAAAAATCAGGAAAACTGAAGGTGCCCGACTGGGTGGACCTCGTTAAACTGGCCAAGCACAAGGAACTGGGCCCCAGTGATGACAACTGGTACTACGTCAGAGCTGCATCGACAGTCCGTCACTTGTACCTTCGCGGGGGTGCCGGTGTGGGCTCCATGACCAAGATCTATGGTGGTCGCAAGAGGAACGGAGTGTGTCCTGCCCACTTCAGCGTAGGATCCAAAAATGTGGCCCGCAAGGTGCTGCAGTCCCTCGAGCTGCTCAAGATGGTGGAGAAGGACCCCAACGGCGGTCGCAGAGTAACCTCCCAGGGAA…	CACGAGGCACAAGCAAGATGCCAGGTGTCACAGTAAAAGACGTTAACCAGCAGGAGTTCGTCCGTGCCCTGGCGGCCTTCCTGAAAAAATCAGGAAAACTGAAGGT[A/G]CCCGACTGGGTGGACCTCGTTAAACTGGCCAAGCACAAGGAACTGGGCCCCAGTGATGACAACTGGTACTACGTCAGAGCTGCATCGACAGTCCGTCACTTGTACCTTCGCGGGGGTGCCGGTGTGGGCTCCATGACCAAGATCTATGGTGGTCGCAAGAGGAACGGAGTGTGTCCTGCCCACTTCAGCGTAGGATCCAAAAATGTGGCCCGCAAGGTGCTGCAGTCCCTCGAGCTGCTCAAGATGGTGGAGAAGGACCCCAACGGCGGTCGCAGAGTAACCTCCCAGG	P61155|RS19_PAGMA 40S ribosomal protein S19 - Pagrus major (Red ... 260 2e-69	Q9DFR5|RS19_GILMI 40S ribosomal protein S19 - Gillichthys mirabi... 260 2e-69	Q90YQ4|RS19_ICTPU 40S ribosomal protein S19 - Ictalurus punctatu... 255 7e-68	Q5R8M9|RS19_PONPY 40S ribosomal protein S19 - Pongo pygmaeus (Or... 235 6e-62	Q32PD5|RS19_BOVIN 40S ribosomal protein S19 - Bos taurus (Bovine	gb|AY190739.1| Pagrus major ribosomal protein S19 mRNA, complete... 435 e-119	gb|AF266167.1|AF266167 Gillichthys mirabilis ribosomal protein S... 399 e-108	gb|BT026675.1| Gasterosteus aculeatus clone CEC38-F07 mRNA sequence 391 e-105	gb|AF402828.1| Ictalurus punctatus 40S ribosomal protein S19 mRN... 316 4e-83	ref|NM_200750.1| Danio rerio zgc:73211 (zgc:73211	-0.00969	0.65982	Blank	28	A	5	AG	1	G	57	Blank	14	A	2	AG	1	G	25	Blank	2	A		AG	0	G	8	Blank	12	A	3
Gm376_0668	Gm376	W04_1	NA	ACG TTG GAT GGG CTC AAA TAA TCC CAC AGG	ACG TTG GAT GAT CAC AGC AAA GCC AAG CAG	TTC CAC CCA TAT TTC ACC TA	CACGAGGAACCCATCCAATCCTAAAAATTGCTAATAGCGCATTAGTTGATCTCCCCGCCCCCTCCAATATCTCAGTATGATGAAATTTTGGCTCTCTTCTAGGCCTTTGCTTAATTACTCAACTTCTAACAGGACTATTTCTAGCCATACACTATACCTCAGACATCGAAACAGCCTTCTCATCCGTAGTCCACATCTGTCGTGATGTAAACTACGGCTGACTAATTCGGAATATACATGCTAATGGTGCCTCTTTCTTTTTCATTTGTCTTTATATGCACATTGCCCGAGGTCTCTATTATGGTTCCTATCTTTTTGTAGAGACATGAAATATCGGGGTTGTCCTTTTCCTTTTAGTAATAATAACCTCTTTCGTAGGTTATGTCCTCCCCTGAGGAC…	TAGTTCAATGGATCTGAGGAGGTTTCTCAGTAGATAATGCTACCCTAACTCGGTTTTTTGCATTCCATTTCTTATTCCCCTTTGTTGTTGCTGCTTTTACAATACTCCACCTACTTTTTCTCCATGAAACAGGCTCAAATAATCCCACAGGAATCAATTCAAATGCAGACAAAATTCCATTCCACCCATATTTCACCTA[C/T]AAAGACCTGCTTGGCTTTGCTGTGATGCTTCTGGGCTTAACCGCCCTCGCCCTCTTCGCACCTAATTTACTCGGAGATCCAGATAATTTCACCCCTGCTAACCCCATCGTTACCCCACCTCATGTTAAGCCCGAATGATATTTCTTGTTTGCCTATGCCATCTTACGCTCTATTCCAAATAAACTAGGTGGCGTAC	Q37080|CYB_GADMO Cytochrome b - Gadus morhua (Atlantic cod					gb|DQ174046.1| Gadus morhua isolate 124 cytochrome b (cytb					-0.00401	0.73216	Blank	1	T	29			C	61	Blank	0	T	12			C	30	Blank	0	T	3			C	7	Blank	1	T	14
Gm375_0144	Gm375	W07_1	NA	ACG TTG GAT GCA TGC ACT TGA ATG GCA TGG	ACG TTG GAT GTG TCA TCG ACC AAA ACA GGG	ACT GCC TCT TCA CTC C	CACGAGGCAGCCATCATGGTGTTCAAGCGCTTTGTTCAGATTGGCCGCGTCGCCTACGTTGCGTTTGGAGCCAACGAGGGCAAACTGGTTGCCATCGTTGATGTCATCGACCAAAACAGGGCTCTTGTTGATGGACCCTGCACTGGAGTGAAGAGGCAGTCCATGCCATTCAAGTGCATGCAGCTCACCGACTTCGTTATCAAAGTACCTCACAGTGCCCGTCAGAAGTTTGTCAGGAAAGCCTGGGAAAAGGCTGAGGTCAACCAGAAATGGGAGCAGAGCAGCTGGGCTAAGAAGATTGAGGCCAAGAAGAAGCGGGCTCATATGTCTGACTTTGACCGCTACAAGGTGATGAAGGCCAAGAAGATGAGGAACAGAATCATCAAGCACGAGGTGAAG…	CACGAGGCAGCCATCATGGTGTTCAAGCGCTTTGTTCAGATTGGCCGCGTCGCCTACGTTGCGTTTGGAGCCAACGAGGGCAAACTGGTTGCCATCGTTGATGTCATCGACCAAAACAGGGCTCTTGTTGATGGACCCTGCAC[A/T]GGAGTGAAGAGGCAGTCCATGCCATTCAAGTGCATGCAGCTCACCGACTTNGTTATCAAAGTACCTCACAGTGCCCGTCAGAAGTTTGTCAGGAAAGCCTGGGAAAAGGCTGAGGTCAACCAGAAATGGGAGCAGAGCAGCTGGGCTAAGAAGATTGAGGCCAAGAAGAAGCGGGCTCATATGTCTGACTTTGACCGCTACAAGGTGATGAAGGCCAAGAAGATGAGGAACAGAATCATCAAGCACGAGGTG	Q3T0U2|RL14_BOVIN 60S ribosomal protein L14 - Bos taurus (Bovine					gb|BT027284.1| Gasterosteus aculeatus clone CFW230-H01 mRNA sequ... 421 e-114	emb|CR719159.2|CNS0GHUL Tetraodon nigroviridis full-length cDNA 320 2e-84	emb|CR719841.2|CNS0GIDJ Tetraodon nigroviridis full-length cDNA 320 2e-84	emb|CR718747.2|CNS0GHJ5 Tetraodon nigroviridis full-length cDNA 320 2e-84	emb|CR712741.2|CNS0GCWH Tetraodon nigroviridis full-length cDNA 320 2e-84	-0.0057	0.62072	Blank	6	A	0	TA	6	T	79	Blank	1	A	0	TA	4	T	37	Blank	1	A		TA	0	T	9	Blank	4	A	0	TA
Gm374_0856	Gm374	W04_1	NA	ACG TTG GAT GTA TAC TGT CCA TGT CTG AGC	ACG TTG GAT GTC CTC CTT CTG GAA TGT CAC	TGT CTG AGC TTT AAG ATC CG	CACGAGGCTTTCTTCTTCTAGCTCAAGCGTGACAACGAGAATGCTGCGTTGGTTTGTAGCGTTGTGCGCGCTGGCGGTGTGCTGGGCGCAGGACTGTCAGGTGGCCAACGTCCAGGTCATGCAGAACTTTGACCGATCCCGGTACGTGGGAACTTGGTACGCCGTGGCCAAGAAGGACCCCGTGGGCCTGTTCCTCCGGGACAACATCGTGGCCACCTTCGCCATTAGGGAGGACGGCACAATGACCGCCAGCGCGGAAGGCCGGGTCATCATCCTCAATAACTGGGAGCTGTGCGCCAAGATGTTCGCCACCTTCGAGGACACCCCCGACCCCGCCAAGTTCAAGATGAAGTACTGGGGCGCAGCCACCCACCTCCAGACCGGAGATGACTTGCACTG…	ACATTAAAGACAAAGGGGAGCTATGTCGCTGGTCAGTAGTGGTCAATACTCACAATACTACTGGTTGCGTGTTGATTTCTTTGAACACTTTTCATGAGCAGAAGTAGAACTTTGACCTTCAACATAGGCTTTAAGAACATTATTTCACCCGGAGACTTTCCTCCTTCTGGAATGTCACTTAACACCTCAATAGCGAGAC[A/G]CGGATCTTAAAGCTCAGACATGGACAGTATATACCTAAAATACTTCTCACCCTTACTTTGTGTAGTGACTTTGTACTTTGTTCTTCTGTAGCAGTTTTGGGTCAGCCGTACTACCTTGTGAAATAAAATATTATCACC	P24774|RETB1_ONCMY Plasma retinol-binding protein I (PRBP-I					gb|BT028213.1| Gasterosteus aculeatus clone CNB159-D07 mRNA sequ... 243 8e-61	gb|AF538330.1| Anguilla anguilla RBP mRNA, partial cds 192 2e-45	emb|CR731199.2|CNS0GR50 Tetraodon nigroviridis full-length cDNA 188 4e-44	gb|AF538329.1| Oncorhynchus mykiss RBP2 mRNA, complete cds 186 1e-43	gb|AF538328.1| Epinephelus aeneus RBP mRNA, complete cds 184 6e-43	-0.00274	0.36755	Blank	8	A	28	GA	36	G	19	Blank	0	A	13	GA	19	G	10	Blank	1	A	4	GA	5	G	0	Blank	7	A	11	GA
Gm374_0088	Gm374	W04_1	NA	ACG TTG GAT GAA GTT CTG CAT GAC CTG GAC	ACG TTG GAT GGT TGG TTT GTA GCG TTG TGC	ACG TTG GCC ACC TGA CAG TCC TG	CACGAGGCTTTCTTCTTCTAGCTCAAGCGTGACAACGAGAATGCTGCGTTGGTTTGTAGCGTTGTGCGCGCTGGCGGTGTGCTGGGCGCAGGACTGTCAGGTGGCCAACGTCCAGGTCATGCAGAACTTTGACCGATCCCGGTACGTGGGAACTTGGTACGCCGTGGCCAAGAAGGACCCCGTGGGCCTGTTCCTCCGGGACAACATCGTGGCCACCTTCGCCATTAGGGAGGACGGCACAATGACCGCCAGCGCGGAAGGCCGGGTCATCATCCTCAATAACTGGGAGCTGTGCGCCAAGATGTTCGCCACCTTCGAGGACACCCCCGACCCCGCCAAGTTCAAGATGAAGTACTGGGGCGCAGCCACCCACCTCCAGACCGGAGATGACTTGCACTG…	CACGAGGCTTTCTTCTTCTAGCTCAAGCGTGACAACGAGAATGCTGCGTTGGTTTGTAGCGTTGTGCNCGCTGGCGGNGTGCTGGGC[C/G]CAGGACTGTCAGGTGGCCAACGTCCAGGTCATGCAGAACTTTGACCGATCCCGGTACGTGGGAACTTGGTACGCCGTGGCCAAGAAGGACCCCGTGGGCCTGTTCCTCCGGGACAACATCGTGGCCACCTTCGCCATTAGGGAGGACGGCACAATGACCGCCAGCGCGGAAGGCCGGGTCATCATCCTCAATAACTGGGAGCTGTGCGCCAAGATGTTCGCCACCTTCGAGGACACCCCCGACCCCGCCAAGTTCAAGATGAAGTACTGGGGCGCAGCCACCCACCTCCAGACCGGAGATGACTTGCA	P24774|RETB1_ONCMY Plasma retinol-binding protein I (PRBP-I					gb|BT028213.1| Gasterosteus aculeatus clone CNB159-D07 mRNA sequ... 243 8e-61	gb|AF538330.1| Anguilla anguilla RBP mRNA, partial cds 192 2e-45	emb|CR731199.2|CNS0GR50 Tetraodon nigroviridis full-length cDNA 188 4e-44	gb|AF538329.1| Oncorhynchus mykiss RBP2 mRNA, complete cds 186 1e-43	gb|AF538328.1| Epinephelus aeneus RBP mRNA, complete cds 184 6e-43	0.0027	0.31281	Blank	45	C	0	GC	3	G	43	Blank	22	C	0	GC	2	G	18	Blank	4	C	0	GC	1	G	5	Blank	19	C		CG
Gm370_0380	Gm370	W07_1	NA	ACG TTG GAT GAG AAC CAC GTA GAA GTC CAG	ACG TTG GAT GAC ATC GAT CTG GGC ATC AAG	GAG TCC AGT CCG TAG AT	CACGAGGCATGGCGGACCAGGGTGAGAAGAAGGAGAACCCCATGAAGGAGCTCCGTATCAGGAAGCTCTGCCTGAACATTTGCGTGGGGGAGAGTGGAGACAGACTGACCCGTGCTGCTAAGGTGCTGGAGCAGCTGACAGGACAGACCCCCGTCTTCTCCAAGGCCCGCTACACTGTGCGATCCTTCGGCATCCGTAGGAATGAAAAGATTGCTGTCCACTGCACCGTCCGTGGAGCCAAGGCAGAGGAGATCCTGGAGAAAGGACTCAAGGTGCGTGAGTACGAGCTGAGGAAAAGTAACTTCTCAGACACCGGGAACTTCGGCTTCGGCATCCAGGAGCACATCGATCTGGGCATCAAGTACGACCCCAGCATCGGGATCTACGGACTGGACTTCT…	GATCCTTCGGCATCCGTAGGAATGAAAAGATTGCTGTCCACTGCACCGTCCGTGGAGCCAAGGCAGAGGAGATCCTGGAGAAAGGACTCAAGGTGCGTGAGTACGAGCTGAGGAAAAGTAACTTCTCAGACACCGGGAACTTCGGCTTCGGCATCCAGGAGCACATCGATCTGGGCATCAAGTACGACCCCAGCATCGG[G/T]ATCTACGGACTGGACTTCTACGTGGTTCTGGGCAGACCCGGCTTCAGCATCGCCGACAAGAAAAGGAAACGTGGCCGCATCGGATACAAGCACCGCATCCGCAAGCCAGAGTCCATGCGCTGGTTCCAGCAGAAATACGATGGCGTCATCCTNCCTGGAAAGTAGAACTGCTTCTCTTTGTTTGTACCAAACTAAT	Q90YV7|RL11_ICTPU 60S ribosomal protein L11 - Ictalurus punctatu... 352 4e-97	P62914|RL11_RAT 60S ribosomal protein L11 - Rattus norvegicus (Rat				gb|AF266173.1|AF266173 Gillichthys mirabilis 60S ribosomal prote... 636 e-179	emb|AJ843083.1| Platichthys flesus mRNA for 60S ribosomal protei... 634 e-179	gb|BT026738.1| Gasterosteus aculeatus clone CFW18-B06 mRNA sequence 623 e-175	gb|DQ848876.1| Scophthalmus maximus clone kba522 60S ribosomal p... 583 e-163	emb|CR654084.2|CNS0F3NU Tetraodon nigroviridis full-length cDNA 577 e-161	-0.00988	0.67449	Blank	11	G	19	GT	39	T	22	Blank	3	G	10	GT	20	T	9	Blank	1	G	1	GT	7	T	1	Blank	7	G	8	GT
Gm368_0197	Gm368	W04_1	NA	ACG TTG GAT GTG CAG GAT TAC ATT GCC GTG	ACG TTG GAT GGG AAA CGC TTG GCG GCA TA	AGT ACC TGC CCC ACT C	TCCGTCTCTGAAAAGTGGGGTACAGAACGGCTGACACAATGACTACCGAGACGTGGGAGACCGCACCAGCCGTCGCTGAGTCTCCGGAGATCAAGCTTTTCGGGAAGTGGAGCACCGACGATGTGCAGATCAACGACATCTCTCTGCAGGATTACATTGCCGTGAAGGAGAAGTACGCCAAGTACCTGCCCCACTCCGGTGGTCGCTATGCCGCCAAGCGTTTCCGCAAGGCGCAGTGCCCCATCGTGGAGCGCCTCACCAACTCCATGATGATGCACGGCCGCAACAACGGCAAGAAGCTCATGACCTGCCGCATCGTCAAGCACGCCTTCGAGATCATCCACCTGCTCACCGGGGAGAACCCCCTGCAGGTGCTGGTGAACGCCATCATCAACAGTG…	TCCGTCTCTGAAAAGTGGGGTACAGAACGGCTGACACAATGACTACCGAGACGTGGGAGACCGCACCAGCCGTCGCTGAGTCTCCGGAGATCAAGCTTTTCGGGAAGTGGAGCACCGACGATGTGCAGATCAACGACATCTCTCTGCAGGATTACATTGCCGTGAAGGAGAAGTACGCCAAGTACCTGCCCCACTC[C/T]GGTGGTCGCTATGCCGCCAAGCGTTTCCGCAAGGCGCAGTGCCCCATCGTGGAGCGCCTCACCAACTCCATGATGATGCACGGCCGCAACAACGGCAAGAAGCTCATGACCTGCCGCATCGTCAAGCACGCCTTCGAGATCATCCACCTGCTCACCGGGGAGAACCCCCTGCAGGTGCTGGTGAACGCCATCATCAACA	P46782|RS5_HUMAN 40S ribosomal protein S5 - Homo sapiens (Human					gb|BT028169.1| Gasterosteus aculeatus clone CNB146-F02 mRNA sequ... 710 0.0	gb|AY190724.1| Pagrus major 40S ribosomal protein S5 mRNA, parti... 700 0.0	gb|DQ848868.1| Scophthalmus maximus clone kbc79 40S ribosomal pr... 617 e-173	gb|AF402813.1| Ictalurus punctatus 40S ribosomal protein S5 mRNA... 595 e-167	dbj|AK234357.1| Sus scrofa mRNA, clone:OVR010046G02, expressed i... 579 e-162	-0.00766	0.65885	Blank	6	C	23	CT	36	T	26	Blank	3	C	8	CT	19	T	12	Blank	0	C	2	CT	5	T	3	Blank	3	C	13	CT
Gm366_1073	Gm366	W07_1	NA	ACG TTG GAT GCA GTT TCA ACA AAT GTT GAC	ACG TTG GAT GAT CTT GTG ATC CAT TGC GCC	GAC TTT TGA CAA CAA AAT GAA AAG A	TAAAGAGCAAAATGTTAACATTTTATTTACAAAGTTGTTTGTCATACAGAAAGTAAAAATGTAGCTACAACCTTGATTTATGCAACAACCAGCCACGCACACACXXXXXXXACATGGCTGGCTTGTTGCACAGTTGCTATAGCAATAATCTTATTGGGGTAAGGTAGGGGGAAAAAATAAACAAAGGAGAAAAGAAAAAGACAAAAGGAAGAGAAATAACAAAATATTTAACAAATTATTAAAAGCACAGACCCAAAACTAGATACCAGTCCCAAAGTCCTCACACGGAGATACACAAAGAGGAGTCGACAGTGAAATTGAGGAATGCAAAGTGGGGTGGGGGCTGCCTGAGAACCTTGGGGAGGGGGAAAAAGGCGGGGCCAGGTGGCTCTCTGATCC…	ACCTCTTCTTCCCTCCTCCCCCAACTCCTTCCAGCTCTATTTTCTCACCATACTTTCTTGCTTTCATTTTTTTCCACTTTTTTTGAAACCTCTCCTGGTCTTCTTTCCTTCCTCTCTCACTCTTTTCACACTTTTCTCTTTCTGGCGGNAACATCTTGTGATCCATTGCGCCGGGCTTGCCTGGCCGATGTGCCACCCT[T/-]CTTTTCATTTTGTTGTCAAAAGTCAACATTTGTTGAAACTGTTCAATAAAAAAACACTCCAAGAGAT	P00564|KCRM_RAT Creatine kinase M-type (EC 2.7.3.2					gb|AY161314.1| Chaenocephalus aceratus creatine kinase muscle is... 468 e-128	gb|AY161313.1| Chaenocephalus aceratus creatine kinase muscle is... 453 e-124	gb|BT028530.1| Gasterosteus aculeatus clone CNB239-H03 mRNA sequ... 376 e-100	gb|BT027047.1| Gasterosteus aculeatus clone CFW158-A07 mRNA sequ... 376 e-100	emb|CR668442.2|CNS0FEQO Tetraodon nigroviridis full-length cDNA 374 e-100	0.8219	0	Blank	10	DEL	40	T.DEL	11	T	30	Blank	5	DEL	37	T.DEL	0	T	0	Blank	1	DEL	3	T.DEL	3	T	3	Blank	4	DEL		T.DEL
Gm366_1022	Gm366	W02_1	NA	ACG TTG GAT GCT GGT CTT CTT TCC TTC CTC	ACG TTG GAT GCC GGC GCA ATG GAT CAC AA	TTC ACA CTT TTC TCT TTC TGG CGG	TAAAGAGCAAAATGTTAACATTTTATTTACAAAGTTGTTTGTCATACAGAAAGTAAAAATGTAGCTACAACCTTGATTTATGCAACAACCAGCCACGCACACACXXXXXXXACATGGCTGGCTTGTTGCACAGTTGCTATAGCAATAATCTTATTGGGGTAAGGTAGGGGGAAAAAATAAACAAAGGAGAAAAGAAAAAGACAAAAGGAAGAGAAATAACAAAATATTTAACAAATTATTAAAAGCACAGACCCAAAACTAGATACCAGTCCCAAAGTCCTCACACGGAGATACACAAAGAGGAGTCGACAGTGAAATTGAGGAATGCAAAGTGGGGTGGGGGCTGCCTGAGAACCTTGGGGAGGGGGAAAAAGGCGGGGCCAGGTGGCTCTCTGATCC…	GGGGAGGGGGGGGGGTTCCTCTGCCACACCTAGAGACTCTTGACTCTGCTCACCTCTTCTTCCCTCCTCCCCCAACTCCTTCCAGCTCTATTTTCTCACCATACTTTCTTGCTTTCATTTTTTTCCACTTTTTTTGAAACCTCTCCTGGTCTTCTTTCCTTCCTCTCTCACTCTTTTCACACTTTTCTCTTTCTGGCGG[C/T]AACATCTTGTGATCCATTGCGCCGGGCTTGCCTGGCCGATGTGCCACCCTNCTTTTCATTTTGTTGTCAAAAGTCAACATTTGTTGAAACTGTTCAATAAAAAAACACTCCAAGAGAT	P00564|KCRM_RAT Creatine kinase M-type (EC 2.7.3.2					gb|AY161314.1| Chaenocephalus aceratus creatine kinase muscle is... 468 e-128	gb|AY161313.1| Chaenocephalus aceratus creatine kinase muscle is... 453 e-124	gb|BT028530.1| Gasterosteus aculeatus clone CNB239-H03 mRNA sequ... 376 e-100	gb|BT027047.1| Gasterosteus aculeatus clone CFW158-A07 mRNA sequ... 376 e-100	emb|CR668442.2|CNS0FEQO Tetraodon nigroviridis full-length cDNA 374 e-100	0.82433	0	Blank	9	C	44	CT	11	T	27	Blank	1	C	41		0	T	0	Blank	0	C	3	CT	4	T	3	Blank	8	C	0	CT
Gm366_0514	Gm366	W04_1	NA	ACG TTG GAT GTC AAG CTC CCC AAG CTG AG	ACG TTG GAT GTG TTC CAC GCT TCT GCA GAC	CAC ACA CGC CAA GTT TGA	TAAAGAGCAAAATGTTAACATTTTATTTACAAAGTTGTTTGTCATACAGAAAGTAAAAATGTAGCTACAACCTTGATTTATGCAACAACCAGCCACGCACACACXXXXXXXACATGGCTGGCTTGTTGCACAGTTGCTATAGCAATAATCTTATTGGGGTAAGGTAGGGGGAAAAAATAAACAAAGGAGAAAAGAAAAAGACAAAAGGAAGAGAAATAACAAAATATTTAACAAATTATTAAAAGCACAGACCCAAAACTAGATACCAGTCCCAAAGTCCTCACACGGAGATACACAAAGAGGAGTCGACAGTGAAATTGAGGAATGCAAAGTGGGGTGGGGGCTGCCTGAGAACCTTGGGGAGGGGGAAAAAGGCGGGGCCAGGTGGCTCTCTGATCC…	AAATTGAGGAATGCAAAGTGGGGTGGGGGCTGCCTGAGAACCTTGGGGAGGGGGAAAAAGGCGGGGCCAGGTGGCTCTCTGATCCATGGGTTAACGAGCATCTCGGCTACGTGCTGACCTGCCCCTCCAACCTGGGAACCGGCCTGCGCGGTGGCGTGCACGTCAAGCTCCCCAAGCTGAGCACACACGCCAAGTTTGA[C/T]GAGATCCTCGGCAGACTGCGTCTGCAGAAGCGTGGAACAGGTGGTGTGGACACCGCCTCCGTCGGTGGAGTGTTCGACATCTCCAACGCTGACCGTCTGGGCTCCTCCGAGGTTGCCCAGGTGCAGCTGGTTGTTGATGGGCGTGAAGCTGATGGTGGAGATGGAGAAGAAGCTGGAGAAGGGAGAGGCCGTCGAC	P00564|KCRM_RAT Creatine kinase M-type (EC 2.7.3.2					gb|AY161314.1| Chaenocephalus aceratus creatine kinase muscle is... 468 e-128	gb|AY161313.1| Chaenocephalus aceratus creatine kinase muscle is... 453 e-124	gb|BT028530.1| Gasterosteus aculeatus clone CNB239-H03 mRNA sequ... 376 e-100	gb|BT027047.1| Gasterosteus aculeatus clone CFW158-A07 mRNA sequ... 376 e-100	emb|CR668442.2|CNS0FEQO Tetraodon nigroviridis full-length cDNA 374 e-100	0.83267	0	Blank	1	C	45	CT	12	T	33	Blank	0	C	42		0	T	0	Blank	0	C	3	CT	4	T	3	Blank	1	C	0	CT
Gm365_0592	Gm365	W06_1	NA	ACG TTG GAT GTC ACC ACA CAG GAC AGG AAC	ACG TTG GAT GTG AAG CGT AAG AGG AGG AAG	GGA CAG GAA CAG CTG CTG GG	TTGGCGGCCCAGGGAGCCCGCTTAATTCGACTCCTTATAGGGCGAAATTGCGTCCCGGGCCCCCCCCCTXXXXXXXXXXXCTTCTTCTCTTAAACATGGGGTACATACACTATGGGCAGGTCGTTCAACGCTCAGGAGGGTGAAATGGGGGGGTTGGGGGGCCTGTGGCAGCCATACTGAGGTGATTCAGTGATTGACAGCACACCCGCGGTAGATGTGTTCGTAACTAAACTCACTGGAACGCGATGATTCCCCCCGATTCTGTTGTGATAAAAACCTCATGAAACAGAACAAAAAGAATGGTGACATGTCATTGCAGTAAGTTCATCGTTTTTTGGATGGTAAACACACAATTTCAATTTATATATATGGATGTCGTAAAGAAAAAGAAGCCATAAT…	CCATAATTATTCGTTCTGTTTGTTTTAAAATGACATGTGGCCAGACAACAGCAGGCGAGTGTACCCCGATCGAAGCCTCGTGCCGAATTCGGCAAGAGACTTATCTCCACACGATGAGAGCCAAGTGGAGGAAGAAGCGCATGCGCAGACTGAAGCGTAAGAGGAGGAAGATGAGGCAGAGGTCAAAGTAGACGCCCTC[A/T]CCCAGCAGCTGTTCCTGTCCTGTGTGGTGAAGCGGTGATCGGGCCAGGCGTCCAGAGTGGAAGCAGCATGCGTGGAGCCAGTCTTCAAGAAAGAATACGGCCCAGCGCTGGATTGACACACTGACCCTGGACCAGCAGATGTGGATCTCTGCGGGACGAACCAATCTTTTAACACCAGAAC	No hits					emb|CR671701.2|CNS0FH97 Tetraodon nigroviridis full-length cDNA 148 2e-32	emb|CR734865.2|CNS0GTSW Tetraodon nigroviridis full-length cDNA 148 2e-32	emb|CR734643.2|CNS0GTMQ Tetraodon nigroviridis full-length cDNA 148 2e-32	emb|CR734289.2|CNS0GTCW Tetraodon nigroviridis full-length cDNA 148 2e-32	emb|CR718920.2|CNS0GHNY Tetraodon nigroviridis full-length cDNA 148 2e-32	-0.01105	0.67351	Blank	5	A	0	TA	5	T	81	Blank	2	A	0	TA	2	T	38	Blank	0	A		TA	0	T	10	Blank	3	A	0	TA
Gm359_1077	Gm359	W07_1	NA	ACG TTG GAT GGA TAG AGT CGG TTG ATC CTC	ACG TTG GAT GAT CCC AAA CTC CCG TGT TCG	CCA TTC CGG GTC ATT CC	CACGAGGCTCTCCGTTGAAGACGTCCAGAGAAGCTCCGGTGCCAGTGTCCAGAAACAACCAGATAGACCCAGAAGATGAAGACCTGTCTCAGCCTCCTCCTGCTCTTGCTGGGCCTCTGCCAGGCTCAACCTCTGGTGGGGGAAGAAAGTGTGGCCGATGTCCTAGAAGACAATGAAGACATGGATATCATCACAGACATTCTGATCACCAACAACGACTCTAATGAGATCCTGCTTGAGGGAGACCTCTCCCAGGATCAACCTCTGGTGGGGGAAGAAAGTGTGGCCGATGTCCTAGAAGACAATGAGGACATGGATATCATCACAGACATTCTGATCTCCAACAACGACTCAAATGAGATCCTGCTTGAGGGAGACCTCTCCCAGGATCAACCTCTG…	GTGACCGGTATGTCAGGATAAACTGGAGGAACATCAATCGACGCAATGCCTACAACTTCAAGAGGAAGAACACCAACAACCTGAACACCCCCTACGATTACACCTCCATCATGCACTACGGCAGAAGAGCCTTCTCCATAAATGGACGNGACAGCATCACCCCNATCCCAAACTCCCGTGTTCGGNTTGGCCAGAGAAN[A/G]GGAATGACCCGGAATGACATCCTGAGGATCAACCGACTCTATCGCTGCTGAGACCAACCACCAGTTGNCTGCAAATATCACATTCATGTTGTNAATTGTCTCCAAACAATGTTCTCCAGATATGTCATTAAAAATGTTCCTTCACTGC	P31580|HCE23_ORYLA High choriolytic enzyme 1 precursor (EC 3.4.2... 281 5e-75	P31581|HCE21_ORYLA High choriolytic enzyme 2 precursor (EC 3.4.2... 279 2e-74	P31579|LCE_ORYLA Low choriolytic enzyme precursor (EC 3.4.24.66			dbj|AB210813.1| Fundulus heteroclitus FHCE mRNA for hatching enz... 140 9e-30	dbj|D83950.1|ORGHCEB Oryzias latipes HCE gene for choriolysin H ... 119 3e-23	gb|M96170.1|ORZHCEA Oryzias latipes hatching enzyme constituent ... 111 8e-21	gb|AY129816.2| Chrysiptera parasema high choriolytic enzyme mRNA... 109 3e-20	gb|M96171.1|ORZHCEB Oryzias latipes hatching enzyme constituent ... 105 5e-19	-0.02088	1	Blank	20	A	0	GA	8	G	63	Blank	7	A	0	GA	4	G	31	Blank	3	A	0	GA	1	G	6	Blank	10	A	0	GA
Gm358_0466	Gm358	W06_1	NA	ACG TTG GAT GGT CAT CTG CTG CAA GTT TGG	ACG TTG GAT GCC AGA TTA ACT TTT CCG CCC	TTG TCA ATA GAT AGG AAG ATA CTA	CACGAGGCAACAACAACCACAGCAGCCGCTCAGAAACAACCACTGACTCAATGGCCTCCTTCTCTAGCCGCAGCGGTTACTCTTCTGGCTCAGCCATCAGGAGCTCCAGGATGATGTCCTCCTCGTCGGACATGTCTGGTGCCCAGGCCTCCGGGGCCGGTGGCGGCAGTGTGTATGGCGGCGCAGGGGGCTTCGGTGTCCGCATCAGTCAGGGCTCAGGGTTCAACCAGGCCGGCTCCATGAACCAGTCCATCAGCGAGAAGGCCACCATGCAGAACCTGAACAACCGTCTGGCCAGCTACCTGGAGAAGGTGAGCATCCTCGAGAAGGCCAACCACGAGCTGGAGCTGAACATCATGAGGTTCATGGAGACCAAGATGTTGCCAGAGGCCCACGACT…	ACCATGCAGAACCTGAACAACCGTCTGGCCAGCTACCTGGAGAAGGTGAGCATCCTCGAGAAGGCCAACCACGAGCTGGAGCTGAACATCATGAGGTTCATGGAGACCAAGATGTTGCCAGAGGCCCACGACTTGGTTGGCTTCCAGGCAACAATCAAAGACATTCAGTACCAGATTAACTTTTCCGCCCGTGGAAACT[C/T]TAGTATCTTCCTATCTATTGACAATGCCAAACTTGCAGCAGATGACTTCAAAATGAAGTATGAGAATGAGCTGGCTATGCATCAGATGGTGGAGGCAGACATTACTAATCTCAAAGGGGTTATGGTTGAGCTGACCAGAGACAGGAGCAGCCTGCAGGAGGACATTGAGGGGCTTACACTTGAGCTCTTCAAGATG	Q8JFQ6|K1C13_ONCMY Keratin, type I cytoskeletal 13 (Cytokeratin-... 339 2e-92	Q90303|K1C1_CARAU Keratin, type I cytoskeletal 50 kDa (GK50				emb|CR693944.2|CNS0FYEC Tetraodon nigroviridis full-length cDNA 107 1e-19	emb|CR664508.2|CNS0FBPE Tetraodon nigroviridis full-length cDNA 107 1e-19	emb|CR635924.2|CNS0EPNE Tetraodon nigroviridis full-length cDNA 107 1e-19	gb|BT026740.1| Gasterosteus aculeatus clone CFW18-C12 mRNA sequence 91 7e-15	emb|CR685757.2|CNS0FS2X Tetraodon nigroviridis full-length cDNA 89 3e-14	0.04345	0.01662	Blank	4	C	79	TC	8	T	0	Blank	2	C	39	TC	1	T	0	Blank	0	C	10		0	T	0	Blank	2	C	30	TC
Gm355_0587	Gm355	W06_1	syn	ACG TTG GAT GCC CAG AAG TAC AAC TGT GAC	ACG TTG GAT GTT CTT CTT GCG GCA GTT GAC	AAG TAC AAC TGT GAC AAG ATG AT	CACGAGGCACCATAGAGGTATTGGCTGTGATCGCTGGAGTACATATAAATCCAGGGTATTGTACCGTCGATAGGCCGCATGTGGTTAGGCCACGCACTATCCAGTATCTCCTGCTACGGCTAACCACGGCACGTCAGCTAGCGGGAATCTTTTTCTAGCTATACCTGATGAATACTGTCTTAAGCCGATGGTCGTTCCACTTACCTTCGTCTAACTAGTTTGTGAAACTCATTTGGGATAAATACGATTTCAGGTTTTGGTGAGCCACATGATAATCGTGACTTTTCCCAACAGCCGCAAAGATGCAGATCTTCGTGAAGACTTTGACGGGGAAGACCATCACTCTTGAGGTCGAGCCCAGTGACACTATCGAAAATGTCAAAGCCAAGATTCAGGATA…	AGATTCAGGATAAGGAAGGAATTCCTCCTGATCAGCAGCGTCTGATCTTCGCTGGCAAGCAGCTGGAGGATGGGCGTACCCTCTCGGATTACAACATCCAGAAAGAGTCAACCCTGCATCTGGTGCTCCGTCTGCGTGGTGGCATCATTGAGCCTTCCCTCAGAATGCTTGCCCAGAAGTACAACTGTGACAAGATGAT[A/C]TGCCGCAAGTGCTATGCCCGCCTCCACCCCCGTGCTGTCAACTGCCGCAAGAAGAAGTGCGGACACACCAACAACCTGCGCCCCAAGAAGAAGCTGAAGTAGATTTTTGTACTTCTAGCTCTTCAACCCGTGGTGTGTTAAAATAAACGTTAAAAAAGATAAAAAACCTCGTG	P62972|UBIQ_XENLA Ubiquitin - Xenopus laevis (African clawed frog					gb|AY190746.1| Pagrus major ubiquitin mRNA, complete cds 488 e-134	emb|CR705001.2|CNS0G6XH Tetraodon nigroviridis full-length cDNA 470 e-129	emb|CR696357.2|CNS0G09D Tetraodon nigroviridis full-length cDNA 470 e-129	emb|CR717654.2|CNS0GGOS Tetraodon nigroviridis full-length cDNA 463 e-127	emb|CR715762.2|CNS0GF8E Tetraodon nigroviridis full-length cDNA 463 e-127	0.04973	0.00489	Blank	4	A	6	CA	41	C	40	Blank	2	A	5	CA	20	C	15	Blank	0	A	1	CA	7	C	2	Blank	2	A	0	CA
Gm349_1196	Gm349	W02_1	NA	ACG TTG GAT GAT GCC GAA CCC AAT CTC CAG	ACG TTG GAT GAG ACG CCG TAC ATG CAC TC	GGC CCC CTT TAG ACG ACG CTA CGG T	CACGAGGAATCGGATCAATTTTGTGGAGCAAATTTGGACCGCAGTAGGTTTGAGGTTTAGCCGGAGAACGACGCTGCTCCAGCCTCCTTGTTGTAGACCTTCACGTCCCGGGACCTGTAGCTCTCTTTGTGCGACCGGTACTTGTTCTTCACCCGATATAAACTATGGATAAAACGGAGCTGATCCAGAAGGCCAAGCTGGCGGAGCAGGCCGAGCGTTACGACGACATGGCGGCGGCCATGAAGGAGGTGACGGAGAAGGGCGGCGAGCTGTCAAACGAGGAGCGTAACCTGCTCTCCGTGGCGTACAAGAACGTGGTGGGGGCCCGACGGTCGGCGTGGAGGGTCATCTCCAGCATCGGACAGAAGACCGATGGCACGGATAAGAAGCTGCAAATGA…	CCGGCCGCAGATNTGACACAAAACAGAACCCAACCGCAGCTACAATGACGACCGCAGCGCCCATATTCACCAAGGGAGAGGACTGCAAACAGGGGTGGCATGACGCCAGCGCCGGGTACAACGAGGCGGACACCCACCTGGAGATCCTGGGCAAGCCCGTCATGGAGCGTTGGGAGACGCCGTACATGCACTCCCTGGC[A/G]ACCGTAGCGTCGTCTAAAGGGGGCCGGGTTCTGGAGATTGGGTTCGGCATGGCCATCGCCGCCACCAAGGTGGAGTCNTTCCCCATCGAGGAGCACTGGATAATCGAGTGCAACGACGGCGTGTTCGCCCGGCTACAGGAGTGGGCCAAGGCCCAGCCACACAAGATTGTCCCGTTGAAAGGACTCTGGGAGGAGG	Q71N41|GAMT_BRARE Guanidinoacetate N-methyltransferase (EC 2.1.1... 431 e-120	Q7ZXG7|GAMTA_XENLA Guanidinoacetate N-methyltransferase A (EC 2.... 397 e-109	Q6PBF6|GAMT_XENTR Guanidinoacetate N-methyltransferase (EC 2.1.1... 395 e-109	Q5HZ68|GAMTB_XENLA Guanidinoacetate N-methyltransferase B (EC 2.... 388 e-107	P68250|1433B_BOVIN 14-3-3 protein beta/alpha (Protein kinase C i... 380 e-105	gb|AY370882.1| Oncorhynchus mykiss 14-3-3C2 protein mRNA, comple... 542 e-150	emb|CR698091.2|CNS0G1LJ Tetraodon nigroviridis full-length cDNA 417 e-113	emb|CR679085.2|CNS0FMXL Tetraodon nigroviridis full-length cDNA 417 e-113	emb|CR663659.2|CNS0FB1T Tetraodon nigroviridis full-length cDNA 417 e-113	emb|CR663702.2|CNS0FB30 Tetraodon nigroviridis full-length cDNA 415 e-112	0.17666	0.01173	Blank	46	A	5	GA	20	G	20	Blank	31	A	0	GA	2	G	9	Blank	5	A	0	GA	3	G	2	Blank	10	A	5	GA
Gm343_0589	Gm343	W02_1	NA	ACG TTG GAT GCA GAG TAT TTG TAC AAA AAG	ACG TTG GAT GCA TCT ACC ATC CTT CAG GAC	GAG TAT TTG TAC AAA AAG ACT GTT G	CTGGATACCAGGTCAATAGTGGTGGAAAGAGGAAGGCACAGTATCAAGGATGGAAATGGCACATAAGAGGATAGAGGAGCATGTTGTTTCATAAAAGCGGTAAGAGGCTAAAGCGGTTCTGAGAGTTTACATGCGTGAGTTAGCCCAATGCTAAATGATTGGTTGCTTAAGTTGCATTGGATGAGTGTGCTTGTCAATCAAACCACACACACACGGCGCACATGTTGGGATTAAAATGCATAACATGGATACATGGAGACAAAACAGTAACTGGTGCATTGTTAATGTTGCAAAAGTAACTTTCATATTGCCTCGTGCCGAATTCGGCACGAGGAAAATGTCGTCCCACAAGACGTTCAAGATCAAGCGCTTCCTTGCTAAGAAGCAGAAGCAGAACAG…	AGCAGAACAGGCCGATCCCTCAGTGGATCCGAATGAAGACTGGGAATAAGATCAGGTACAATTCCAAGAGGAGACACTGGAGGAGGACAAAGCTTGGCCTGTAAACCTTCCACTGCCCACCCACCCCGCCGTCCCCATCTACCATCCTTCAGGACCCTCTGCTGGGCCGGGCTCCGGGGAGGAGGCAGTGTTCACTGGA[A/T]CAACAGTCTTTTTGTACAAATACTCTGNATATGGTTGTGTTTGACAATAAAAAATGTCTGACTC	Q98TF5|RL39_CHICK 60S ribosomal protein L39 - Gallus gallus (Chi... 110 4e-24	P62893|RL39_RAT 60S ribosomal protein L39 - Rattus norvegicus (Rat				gb|DQ848916.1| Scophthalmus maximus clone sba1488 60S ribosomal ... 239 8e-60	emb|CR734174.2|CNS0GT9P Tetraodon nigroviridis full-length cDNA 208 3e-50	emb|CR720895.2|CNS0GJ6T Tetraodon nigroviridis full-length cDNA 208 3e-50	emb|CR720000.2|CNS0GIHY Tetraodon nigroviridis full-length cDNA 208 3e-50	emb|CR639149.2|CNS0ES4Z Tetraodon nigroviridis full-length cDNA 208 3e-50	0.00269	0.29326	Blank	6	A	0	TA	6	T	79	Blank	0	A	0	TA	2	T	40	Blank	0	A	0	TA	2	T	8	Blank	6	A	0	TA
Gm342_0470	Gm342	W02_1	NA	ACG TTG GAT GAG ATG TGA ATC TTC TGG CGG	ACG TTG GAT GCA AGG CCA ACA ACA AGG AAC	CTT GAA CTT GGC TCT GCG	CACGAGGCGCAACCATGGGCCGCCGTCCAGCCCGGTGTTACAGATACTGCAAGAACAAGCCATACCCCAAGTCCCGTTTCTGTAGGGGTGTCCCCGACCCTAAGATCAGAATCTTTGACTTGGGCAGGAAGAAGGCCAAGGTCGATGAGTTCCCTCTGTGTGGGCACATGGTCTCTGATGAGTACGAGCAGCTGTCCTCAGAAGCTCTGGAGGCCGCTCGTATCTGCGCCAACAAGTACATGGTGAAGACCTGTGGTAAGGATGGGTTCCACATCCGCGTACGACTCCACCCCTTCCACGTCATCCGCATCAACAAAATGTTGTCCTGTGCTGGAGCTGATAGGCTCCAGACTGGGATGCGTGGTGCCTTCGGGAAGCCCCTGGGGACCGTGGCTCGCG…	ACATCCGCGTACGACTCCACCCCTTCCACGTCATCCGCATCAACAAAATGTTGTCCTGTGCTGGAGCTGATAGGCTCCAGACTGGGATGCGTGGTGCCTTCGGGAAGCCCCTGGGGACCGTGGCTCGCGTGCGCATCGGACAGGTCATCATGTCTGTGCGCACCAAGGCCAACAACAAGGAACATGTGGTTGAAGCTCT[C/G]CGCAGAGCCAAGTTCAAGTTCCCTGGCCGCCAGAAGATTCACATCTCCAAGAAGTACGGCTTCACCAAGTTCAACGCGACAGACTTCGATCAGATGATGGCTGAGAAGCGTCTGATCTCTGACGGCTGTGGAGTGAAGTACATCCCCAGCCGAGGGCCTCTGACCCGGTGGAAGGCCCTGCACGCCAACTAGAGCT	P27635|RL10_HUMAN 60S ribosomal protein L10 (QM protein					emb|CR699390.2|CNS0G2LM Tetraodon nigroviridis full-length cDNA 646 0.0	emb|CR698626.2|CNS0G20E Tetraodon nigroviridis full-length cDNA 646 0.0	emb|CR720542.2|CNS0GIX0 Tetraodon nigroviridis full-length cDNA 638 e-180	emb|CR728834.2|CNS0GPBC Tetraodon nigroviridis full-length cDNA 638 e-180	emb|CR699842.2|CNS0G2Y6 Tetraodon nigroviridis full-length cDNA 638 e-180	-0.01459	0.81036	Blank	7	C	68	GC	14	G	2	Blank	1	C	34	GC	5	G	2	Blank	0	C	7	GC	3	G	0	Blank	6	C	27	GC
Gm342_0194	Gm342	W07_1	NA	ACG TTG GAT GTA CTT GTT GGC GCA GAT ACG	ACG TTG GAT GGA TGA GTT CCC TCT GTG TGG	CCA GAG CTT CTG AGG A	CACGAGGCGCAACCATGGGCCGCCGTCCAGCCCGGTGTTACAGATACTGCAAGAACAAGCCATACCCCAAGTCCCGTTTCTGTAGGGGTGTCCCCGACCCTAAGATCAGAATCTTTGACTTGGGCAGGAAGAAGGCCAAGGTCGATGAGTTCCCTCTGTGTGGGCACATGGTCTCTGATGAGTACGAGCAGCTGTCCTCAGAAGCTCTGGAGGCCGCTCGTATCTGCGCCAACAAGTACATGGTGAAGACCTGTGGTAAGGATGGGTTCCACATCCGCGTACGACTCCACCCCTTCCACGTCATCCGCATCAACAAAATGTTGTCCTGTGCTGGAGCTGATAGGCTCCAGACTGGGATGCGTGGTGCCTTCGGGAAGCCCCTGGGGACCGTGGCTCGCG…	CACGAGGCGCAACCATGGGCCGCCGTCCAGCCCGGTGTTACAGATACTGCAAGAACAAGCCATACCCCAAGTCCCGTTTCTGTAGGGGTGTCCCCGACCCTAAGATCAGAATCTTTGACTTGGGCAGGAAGAAGGCCAAGGTCGATGAGTTCCCTCTGTGTGGGCACATGGTCTCTGANGAGTACGAGCAGCT[G/T]TCCTCAGAAGCTCTGGAGGCCGCTCGTATCTGCGCCAACAAGTACATGGTGAAGACCTGTGGTAAGGATGGGTTCCACATCCGCGTACGACTCCACCCCTTCCACGTCATCCGCATCAACAAAATGTTGTCCTGTGCTGGAGCTGATAGGCTCCAGACTGGGATGCGTGGTGCCTTCGGGAAGCCCCTGGGGACCGTGGCTC	P27635|RL10_HUMAN 60S ribosomal protein L10 (QM protein					emb|CR699390.2|CNS0G2LM Tetraodon nigroviridis full-length cDNA 646 0.0	emb|CR698626.2|CNS0G20E Tetraodon nigroviridis full-length cDNA 646 0.0	emb|CR720542.2|CNS0GIX0 Tetraodon nigroviridis full-length cDNA 638 e-180	emb|CR728834.2|CNS0GPBC Tetraodon nigroviridis full-length cDNA 638 e-180	emb|CR699842.2|CNS0G2Y6 Tetraodon nigroviridis full-length cDNA 638 e-180	0.0059	0.35875	Blank	8	G	54	GT	28	T	1	Blank	2	G	29	GT	11	T	0	Blank	0	G	6	GT	4	T	0	Blank	6	G	19	GT
Gm342_0179	Gm342	W02_1	NA	ACG TTG GAT GGA TGA GTT CCC TCT GTG TGG	ACG TTG GAT GTA CTT GTT GGC GCA GAT ACG	GGC ACA TGG TCT CTG A	CACGAGGCGCAACCATGGGCCGCCGTCCAGCCCGGTGTTACAGATACTGCAAGAACAAGCCATACCCCAAGTCCCGTTTCTGTAGGGGTGTCCCCGACCCTAAGATCAGAATCTTTGACTTGGGCAGGAAGAAGGCCAAGGTCGATGAGTTCCCTCTGTGTGGGCACATGGTCTCTGATGAGTACGAGCAGCTGTCCTCAGAAGCTCTGGAGGCCGCTCGTATCTGCGCCAACAAGTACATGGTGAAGACCTGTGGTAAGGATGGGTTCCACATCCGCGTACGACTCCACCCCTTCCACGTCATCCGCATCAACAAAATGTTGTCCTGTGCTGGAGCTGATAGGCTCCAGACTGGGATGCGTGGTGCCTTCGGGAAGCCCCTGGGGACCGTGGCTCGCG…	CACGAGGCGCAACCATGGGCCGCCGTCCAGCCCGGTGTTACAGATACTGCAAGAACAAGCCATACCCCAAGTCCCGTTTCTGTAGGGGTGTCCCCGACCCTAAGATCAGAATCTTTGACTTGGGCAGGAAGAAGGCCAAGGTCGATGAGTTCCCTCTGTGTGGGCACATGGTCTCTGA[C/T]GAGTACGAGCAGCTNTCCTCAGAAGCTCTGGAGGCCGCTCGTATCTGCGCCAACAAGTACATGGTGAAGACCTGTGGTAAGGATGGGTTCCACATCCGCGTACGACTCCACCCCTTCCACGTCATCCGCATCAACAAAATGTTGTCCTGTGCTGGAGCTGATAGGCTCCAGACTGGGATGCGTGGTGCCTTCGGGAAGCCCCTGGGGACCGTGGCTC	P27635|RL10_HUMAN 60S ribosomal protein L10 (QM protein					emb|CR699390.2|CNS0G2LM Tetraodon nigroviridis full-length cDNA 646 0.0	emb|CR698626.2|CNS0G20E Tetraodon nigroviridis full-length cDNA 646 0.0	emb|CR720542.2|CNS0GIX0 Tetraodon nigroviridis full-length cDNA 638 e-180	emb|CR728834.2|CNS0GPBC Tetraodon nigroviridis full-length cDNA 638 e-180	emb|CR699842.2|CNS0G2Y6 Tetraodon nigroviridis full-length cDNA 638 e-180	-0.01208	0.57087	Blank	9	C	20	CT	45	T	17	Blank	0	C	9	CT	26	T	7	Blank	2	C	3	CT	4	T	1	Blank	7	C	8	CT
Gm335_0159	Gm335	W07_1	NA	ACG TTG GAT GGG TCG ACT TCA CGG ACA ATG	ACG TTG GAT GAG AGC TTC CCC AAG GAT GAC	CCT TCA CGG ACA ATG TGG GTC AT	CACGAGGCTCACCGTAAGTTCTCGGCTCCCCGCCACGGGTCTCTGGGCTTCCTGCCCCGCAAGAGGAGTAGGCGTCACCGTGGTAAGGTGAAGAGCTTCCCCAAGGATGACCCCACCAAGCCCGTCCACCTCACGGCCTTCCTGGGCTACAAGGCCGGCATGACCCACATTGTCCGTGAAGTCGACCGACCTGGCTCAAAGGTCAACAAGAAGGAGGTGGTTGAGGCCGTCACCATTGTGGAGTGCCCTCCCATGATCGTGGTCGGTGTTGTGGGCTACATCGAGACCCCCCGCGGTCTGCGTGCCATCAAGACCATCTTCGCCGAGCACATCAGTGACGAGTGCAAGCGTCGCTTCTACAAGAACTGGTACAAGTCCAAGAAGAAGGCCTTCACCAAG…	CACGAGGCTCACCGTAAGTTCTCGGCTCCCCGCCACGGGTCTCTGGGCTTCCTGCCCCGCAAGAGGAGTAGGCGTCACCGTGGTAAGGTGAAGAGCTTCCCCAAGGATGACCCCACCAAGCCCGTCCACCTCACGGCCTTCCTGGGCTACAAGGCCGG[C/G]ATGACCCACATTGTCCGTGAAGTCGACCGACCTGGCTCAAAGGTCAACAAGAAGGAGGTGGTTGAGGCCGTCACCATTGTGGAGTGCCCTCCCATGATCGTGGTCGGTGTTGTGGGCTACATCGAGACCCCCCGCGGTCTGCGTGCCATCAAGACCATCTTCGCCGAGCACATCAGTGACGAGTGCAAGCGTCGCTTCTACAAGAACTGGTACAAGTCCAAGAAGAAGGCCTTCACC	P39023|RL3_HUMAN 60S ribosomal protein L3 (HIV-1 TAR RNA-binding... 748 0.0	P21531|RL3_RAT 60S ribosomal protein L3 (L4				dbj|AB243054.1| Oncorhynchus mykiss mRNA for sex hormone-binding... 1332 0.0	emb|CR704073.2|CNS0G67P Tetraodon nigroviridis full-length cDNA 1200 0.0	emb|CR649892.2|CNS0F0FE Tetraodon nigroviridis full-length cDNA 1200 0.0	emb|CR720114.2|CNS0GIL4 Tetraodon nigroviridis full-length cDNA 1192 0.0	emb|CR684719.2|CNS0FRA3 Tetraodon nigroviridis full-length cDNA 1192 0.0	0.51624	0	Blank	13	C	43	GC	26	G	9	Blank	1	C	38	GC	3	G	0	Blank	2	C	3	GC	5	G	0	Blank	10	C	2	GC
Gm332_1080	Gm332	W05_1	NA	ACG TTG GAT GTC CAA CAG CCT TCT GTA CTC	ACG TTG GAT GAG GGA CAG GAG TAC CAG ATG	CAG CGA TCT CCA TCT CCA GTC TGG T	CACGAGGGGATGGTGGAGAAGCTGGGACGCAACGGCAGCAGGTTGGGCAGGATGTCGGCGTGGAGGAAGGCGTTCCATCTGCTGCTGAACTCGTCCGGACACTCCTCCGTCTCTGTGCTGTCCCAGCTGCTTGACCTGGTCGCCACCGCTCCTTATTATAGTTTCCGTGACGAGCCGGGGGTTACTATGGCGATCTGATGCTGATCTGATTTTTGTTGTTCTTGTTTGTCAAACTTGGTTCATATTTTTTGTTGTCGGTTTCTCATGTTTAAATGTGTATATGACCCCCCTCCCCCCCCCGCATTGAAACGTTTACTTACTATAGGGTTTGTCTGCCATGAATCTGTTTCCAGCTTCGAAACACATATGATAAACAAAATTTATTAAGAAGATGCATGT…	AGAGCCTTGAGATCGAACTGCAGTCACAGCTCAGCATGAAATCGTCGCTGGAGGGCTCCTTGGCAGAGATCTCGAACCGCTACTCCATGTCTCTGGCTGGCTACCAGAACCAGGTGACCAACATGGAGGAGCAGCTGGTGCAGCTCAGAGCCGATCTGGGCCGACAGGGACAGGAGTACCAGATGCTGCTGGACATCAA[A/G]ACCAGACTGGAGATGGAGATCGCTGAGTACAGAAGGCTGTTGGACGGGGATATGTCTTCCAGCATGATTTCCAAAAGCAGCTCAAGCAACACAAGCAGCTCAACAAGCACAGTAACAACAAAGGTGGTGACCATCATTGAAGAGGTGGTGGATGGCGTCGTGGTCAGCAGCGAAACTTGCTAGAAACCATGATAAA	Q8JFQ6|K1C13_ONCMY Keratin, type I cytoskeletal 13 (Cytokeratin-... 316 2e-85	Q90303|K1C1_CARAU Keratin, type I cytoskeletal 50 kDa (GK50				gb|BC065653.1| Danio rerio type I cytokeratin, enveloping layer,... 166 2e-37	ref|NM_131107.1| Danio rerio type I cytokeratin, enveloping laye... 166 2e-37	ref|NM_001040253.1| Danio rerio zgc:136388 (zgc:136388			-0.01156	0.75269	Blank	2	A	0	GA	4	G	85	Blank	0	A	0	GA	2	G	40	Blank	0	A	0	GA	1	G	9	Blank	2	A	0	GA
Gm330_0290	Gm330	W06_1	NA	ACG TTG GAT GTT GCG AAC CTC TGG CTT CTG	ACG TTG GAT GAA GTT CCA GAG GGC CAT TAC	TTC TGG TTC CTC TTG GCC ATG AT	CACGAGGCCCTCTCGTAGCCATCATGAAGGTCGAGTTGTGCAGTTTTAGCGGGTATAAAATCTACCCCGGTCATGGCCGCCGATACGCCAGGATAGACGGAAAGGTTTTCCAGTTCTTGAATGGCAAGTGCGAGGCCGCCTTCCTGTCAAAGAGGAATCCTAGACAGATCAACTGGACAGTTCTGTACAGGCGCAAGCACAAGAAGGGCCAATCTGAAGAGGTAGCAAAGAAGCGCACACGTCGCGCCGTGAAGTTCCAGAGGGCCATTACTGGTGCCTCTCTTGCTGATATCATGGCCAAGAGGAACCAGAAGCCAGAGGTTCGCAAGGCCCAGCGGGAGCAGGCCATCAGGGCTGCCAAGGAGGTCAAGAAGGCCAAGCAGGCAACCAAGAAGCCAG…	GGATAGACGGAAAGGTTTTCCAGTTCTTGAATGGCAAGTGCGAGGCCGCCTTCCTGTCAAAGAGGAATCCTAGACAGATCAACTGGACAGTTCTGTACAGGCGCAAGCACAAGAAGGGCCAATCTGAAGAGGTAGCAAAGAAGCGCACACGTCGCGCNGTGAAGTTCCAGAGGGCCATTACTGGTGCCTCTCTTGCTGA[C/T]ATCATGGCCAAGAGGAACCAGAAGCCAGAGGTTCGCAAGGCCCAGCGGGAGCAGGCCATCAGGGCTGCCAAGGAGGTCAAGAAGGCCAAGCAGGCAACCAAGAAGCCAGCGACCACCACAACAAAGGCTCCAACCAAGGCGGCCCCAAAAACCAAGATTGCAAAGCCCATGAAGGTCAATGCACCACGTGTTGGAG	Q6Y263|RL24_PAGMA 60S ribosomal protein L24 - Pagrus major (Red ... 221 2e-57	P83732|RL24_RAT 60S ribosomal protein L24 (L30				gb|AY190673.1| Pagrus major 60S ribosomal protein L24 mRNA, comp... 464 e-127	emb|CR704252.2|CNS0G6CO Tetraodon nigroviridis full-length cDNA 423 e-115	emb|CR699123.2|CNS0G2E7 Tetraodon nigroviridis full-length cDNA 423 e-115	emb|CR696900.2|CNS0G0OG Tetraodon nigroviridis full-length cDNA 423 e-115	emb|CR669667.2|CNS0FFOP Tetraodon nigroviridis full-length cDNA 423 e-115	0.05103	0.14076	Blank	28	C	58	TC	4	T	1	Blank	16	C	22	TC	3	T	1	Blank	2	C	8		0	T	0	Blank	10	C	28	TC
Gm329_0321	Gm329	W04_1	NA	ACG TTG GAT GAA ACA GCG GCA TGG TTC GTG	ACG TTG GAT GCA TCA CTC TGA TCC TGT GTC	AGT TCC GCA ACA ACC TCC CAG C	CACGAGGTGAAGGTAAACCTCGCGCGGAGAAAAGTCACGATGCCAGGAAGACTGTGGAGTAAGGCCATCTTTGCGGGCTACAAGCGTGGTCTGAGGAACCAGAGGGAGCACACTGCATTGCTGAGGGTGGAGGGGGTCAACACCCGCACCGAGGTGGACTTCTACCTGGGCAAGCGCTGCGCATATGTCTACAAGGCAAAGAAGAAGACCGTGACCCCTGGCGGTAAGCCCAACAAGACCCGTGTCATCTGGGGAAAGGTGACTCGTGCCCATGGAAACAGCGGCATGGTTCGTGCCAAGTTCCGCAACAACCTCCCAGCCAGGGCCATGGGACACAGGATCAGAGTGATGATGTACCCCTCCCGAATCTGAGCTGCTCCTTTGTTGTTGTAAATATAC…	TGAGGGTGGAGGGGGTCAACACCCGCACCGAGGTGGACTTCTACCTGGGCAAGCGCTGCGCATATGTCTACAAGGCAAAGAAGAAGACCGTGACCCCTGGCGGTAAGCCCAACAAGACCCGTGTCATCTGGGGAAAGGTGACTCGTGCCCATGGAAACAGCGGCATGGTTCGTGCCAAGTTCCGCAACAACCTCCCAGC[C/T]AGGGCCATGGGACACAGGATCAGAGTGATGATGTACCCCTCCCGAATCTGAGCTGCTCCTTTGTTGTTGTAAATATACAATAAAAAAATCTGGTCCCAACCTCGTG	Q90YT3|RL35A_ICTPU 60S ribosomal protein L35a - Ictalurus puncta... 207 1e-53	Q5R8K6|RL35A_PONPY 60S ribosomal protein L35a - Pongo pygmaeus (... 205 5e-53	P61272|RL35A_MACFA 60S ribosomal protein L35a - Macaca fascicula... 205 5e-53	P18077|RL35A_HUMAN 60S ribosomal protein L35a - Homo sapiens (Hu... 205 5e-53	Q56JY1|RL35A_BOVIN 60S ribosomal protein L35a - Bos taurus (Bovine	emb|CR718393.2|CNS0GH9B Tetraodon nigroviridis full-length cDNA 261 2e-66	emb|CR718098.2|CNS0GH14 Tetraodon nigroviridis full-length cDNA 261 2e-66	emb|CR718056.2|CNS0GGZY Tetraodon nigroviridis full-length cDNA 261 2e-66	emb|CR717459.2|CNS0GGJD Tetraodon nigroviridis full-length cDNA 261 2e-66	emb|CR714853.2|CNS0GEJ5 Tetraodon nigroviridis full-length cDNA 261 2e-66	0.03444	0.13001	Blank	5	C	81	CT	5	T	0	Blank	2	C	40		0	T	0	Blank	1	C	8	CT	1	T	0	Blank	2	C	33	CT
Gm328_0124	Gm328	W05_1	NA	ACG TTG GAT GAG TTG CTC ACT GTA AGA GGG	ACG TTG GAT GTC CAG GAG CTT GTA CTG GAG	AAT GGT CTG ATC AAG GTG AA	CACGAGGTGAAGACGAAAGATGGTGGCTAAAGGTCCTCTTCAATCGGTGCAGGTCTTCGGACGCAAAAAAACTGCCACCGCAGTTGCTCACTGTAAGAGGGGTAATGGTCTGATCAAGGTGAACGGCAGACCCCTGGAGATGATCGAGCCCGCCACCCTCCAGTACAAGCTCCTGGAGCCTCTGCTGCTGCTGGGAAAGGAGCGCTTTGCCGGCGTTGACATCAGAGTCCGCGTGAAGGGTGGTGGACACGTCGCTCAGATCTACGCCATCCGTCAGGCCATCTCCAAAGCACTGGTCGCCTACTACCAGAAGTACGTGGACGAGGCCTCCAAGAAGGAGATCAAGGACATCCTGATCCAGTACGACAGGACCCTGCTGGTTGCCGACCCCAGACGCTG…	CACGAGGTGAAGACGAAAGATGGTGGCTAAAGGTCCTCTTCAATCGGTGCAGGTCTTCGGACGCAAAAAAACTGCCACCGCAGTTGCTCACTGTAAGAGGGGTAATGGTCTGATCAAGGTGAA[C/T]GGCAGACCCCTGGAGATGATCGAGCCCGCCACCCTCCAGTACAAGCTCCTGGAGCCTCTGCTGCTGCTGGGAAAGGAGCGCTTTGCCGGCGTTGACATCAGAGTCCGCGTGAAGGGTGGTGGACACGTCGCTCAGATCTACGCCATCCGTCAGGCCATCTCCAAAGCACTGGTCGCCTACTACCAGAAGTACGTGGACGAGGCCTCCAAGAAGGAGATCAAGGACATCCTGATCCAGTACGACAGGACCCTGCTGGTTGCCGACCCCAGACG	Q98TR7|RS16_HETFO 40S ribosomal protein S16 - Heteropneustes fos... 258 1e-68	Q90YQ7|RS16_ICTPU 40S ribosomal protein S16 - Ictalurus punctatu... 256 2e-68	P62250|RS16_RAT 40S ribosomal protein S16 - Rattus norvegicus (Rat			ref|NM_001076732.1| Danio rerio zgc:153404 (zgc:153404					-0.00588	0.62463	Blank	5	C	55	CT	30	T	1	Blank	3	C	23	CT	15	T	1	Blank	0	C	7	CT	3	T	0	Blank	2	C	25	CT
Gm325_0137	Gm325	W01_1	NA	ACG TTG GAT GAG ATT CGC TGA TGT CAC CTC	ACG TTG GAT GCG ACA TCT ACA AGA TCA AGG	TCG CTC CTT CCA CCT CGA TGA A	CACGAGGGGGAGGTTTGCCGTTTTGTCCCGCAGTATCTTAACATCAATCCGTCAAAATGCTGATCTACAAGGACATAGTCTCAGGTGATGAGATGTTCACCGACATCTACAAGATCAAGGAAACTGAAGATGGGTTTTTCATCGAGGTGGAAGGAGCGATGGTCACCAGGTCGGGAGGTGACATCAGCGAATCTCTCATCGGAGGAAACAAATCTGCAGAAGAACAGGTGGAAGACTTCGACAAAGTCACAGAATCGGGTGTGGATATTGTGCTTAATTCAAAACTGCAGGAGACCATTTTAAACAAGAAAAGCTTCAAAGTCTACATCAAGGACTATGTCAAGGAACTCACAGCCAAACTGCAGGAGACCAAGCCAGAGAGAGTGGAACCTTTCATGA…	CACGAGGGGGAGGTTTGCCGTTTTGTCCCGCAGTATCTTAACATCAATCCGTCAAAATGCTGATCTACAAGGACATAGTCTCAGGTGATGAGATGTTCACCGACATCTACAAGATCAAGGAAACTGAAGATGGGTT[C/T]TTCATCGAGGTGGAAGGAGCGATGGTCACCAGGTCGGGAGGTGACATCAGCGAATCTCTCATCGGAGGAAACAAATCTGCAGAAGAACAGGTGGAAGACTTCGACAAAGTCACAGAATCGGGTGTGGATATTGTGCTTAATTCAAAACTGCAGGAGACCATTTTAAACAAGAAAAGCTTCAAAGTCTACATCAAGGACTATGTCAAGGAACTCACAGCCAAACTGCAGGAGACCAAGCCAGAGAGAGTGGAACCTTTCA	Q9DGK4|TCTP_BRARE Translationally-controlled tumor protein (TCTP... 151 4e-56	Q98SJ7|TCTP_LABRO Translationally-controlled tumor protein (TCTP... 151 6e-56	Q66JC5|TCTP_XENTR Translationally-controlled tumor protein (TCTP... 141 7e-50	P43347|TCTP_CHICK Translationally-controlled tumor protein (TCTP... 132 3e-49	Q6XSH4|TCTP_LATJA Translationally-controlled tumor protein (TCTP... 136 3e-49	gb|AY522646.1| Oreochromis mossambicus translationally controlle... 109 2e-20	gb|AY028419.2| Labeo rohita translationally controlled tumor pro... 95 4e-16	emb|CR339054.14| Zebrafish DNA sequence from clone DKEY-151M22 i... 76 3e-10	gb|AF288217.1|AF288217 Danio rerio translationally-controlled tu... 76 3e-10	emb|AL954842.7| Zebrafish DNA sequence from clone DKEY-33E5 in l... 76 3e-10	-0.00459	0.53959	Blank	1	C	0	TC	1	T	89	Blank	1	C		CT	0	T	41	Blank	0	C		CT	0	T	10	Blank	0	C	0	TC
Gm310_0375	Gm310	W05_1	NA	ACG TTG GAT GAG GTG TTG TCT GAG AAT GGC	ACG TTG GAT GAG AGC AGA TGA CCT CTC CAC	GGG GAT GTC ATC AAG GCC TAC AA	CACGAGGTCATGTTAGGACAGCAGGCGCGCCAGTTCAGCACGTCTGTCATCAGGCCCATCTCAAAACTGATGAAGGCTCCCATCGATGTGTATGGAGTCGAGGGTCGCTATGCCACCGCGCTGTTCTCAGCGGCCAGCAAGAAGAAACAGTTGGACCAGGTTGAGCAGGAATTGGGCAAAGTGTCGACCATGATCAAGGACCCCAAGGTCTCCGGCATTGTCATGAACCCTCACATCAAACGCGGCATAAAGATGCAGGTCGTCACTGACGTTCTGGTCAAGGCTAAGATGTCTCCTCTCACCATCAACCTCATCAAGGTGTTGTCTGAGAATGGCCGCCTGCCCCTGACCGGGGATGTCATCAAGGCCTACAATATGATGATGGGAGCCCACCGTGGA…	GCAAAGTGTCGACCATGATCAAGGACCCCAAGGTCTCCGGCATTGTCATGAACCCTCACATCAAACGCGGCATAAAGATGCAGGNCGTCACTGACGTTCTGGTCAAGGCTAAGATGTCTCCTCTCACCATCAACCTCATCAAGGTGTTGTCTGAGAATGGCCGCCTGCCCCTGACCGGGGATGTCATCAAGGCCTACAA[G/T]ATGATGATGGGAGCCCACCGTGGAGAGGTCATCTGCTCTGTCACCACCGCCCAGGCGTTGGATGCCGCCAGTCTTGCTGACCTGCAGGTCGCCCTCAAGGGATTCCTCCAGAAGGGTGAAACCATCAAGCTAGAAACTAAGACGGATTCCGCCATCTTGGGTGGCATGATCGTCAGCATCGGGGACAAGTACGTGG	Q06647|ATPO_RAT ATP synthase O subunit, mitochondrial precursor ... 209 1e-53	Q5RD23|ATPO_PONPY ATP synthase O subunit, mitochondrial precurso... 207 5e-53	P48047|ATPO_HUMAN ATP synthase O subunit, mitochondrial precurso... 204 2e-52	Q9DB20|ATPO_MOUSE ATP synthase O subunit, mitochondrial precurso... 203 7e-52	P13621|ATPO_BOVIN ATP synthase O subunit, mitochondrial precurso... 203 7e-52	emb|CR679564.2|CNS0FNAW Tetraodon nigroviridis full-length cDNA 130 5e-27	emb|CR676511.2|CNS0FKYJ Tetraodon nigroviridis full-length cDNA 130 5e-27	emb|CR671405.2|CNS0FH0Z Tetraodon nigroviridis full-length cDNA 130 5e-27	emb|CR670860.2|CNS0FGLU Tetraodon nigroviridis full-length cDNA 130 5e-27	emb|CR637986.2|CNS0ER8O Tetraodon nigroviridis full-length cDNA 130 5e-27	0.00633	0.18866	Blank	4	G	2	GT	30	T	55	Blank	0	G	0	GT	14	T	28	Blank	0	G	0	GT	2	T	8	Blank	4	G	2	GT
Gm310_0260	Gm310	W07_1	NA	ACG TTG GAT GTG AAC CCT CAC ATC AAA CGC	ACG TTG GAT GGG TGA GAG GAG ACA TCT TAG	GCG GCA TAA AGA TGC AGG	CACGAGGTCATGTTAGGACAGCAGGCGCGCCAGTTCAGCACGTCTGTCATCAGGCCCATCTCAAAACTGATGAAGGCTCCCATCGATGTGTATGGAGTCGAGGGTCGCTATGCCACCGCGCTGTTCTCAGCGGCCAGCAAGAAGAAACAGTTGGACCAGGTTGAGCAGGAATTGGGCAAAGTGTCGACCATGATCAAGGACCCCAAGGTCTCCGGCATTGTCATGAACCCTCACATCAAACGCGGCATAAAGATGCAGGTCGTCACTGACGTTCTGGTCAAGGCTAAGATGTCTCCTCTCACCATCAACCTCATCAAGGTGTTGTCTGAGAATGGCCGCCTGCCCCTGACCGGGGATGTCATCAAGGCCTACAATATGATGATGGGAGCCCACCGTGGA…	TCAAAACTGATGAAGGCTCCCATCGATGTGTATGGAGTCGAGGGTCGCTATGCCACCGCGCTGTTCTCAGCGGCCAGCAAGAAGAAACAGTTGGACCAGGTTGAGCAGGAATTGGGCAAAGTGTCGACCATGATCAAGGACCCCAAGGTCTCCGGCATTGTCATGAACCCTCACATCAAACGCGGCATAAAGATGCAGG[C/T]CGTCACTGACGTTCTGGTCAAGGCTAAGATGTCTCCTCTCACCATCAACCTCATCAAGGTGTTGTCTGAGAATGGCCGCCTGCCCCTGACCGGGGATGTCATCAAGGCCTACAANATGATGATGGGAGCCCACCGTGGAGAGGTCATCTGCTCTGTCACCACCGCCCAGGCGTTGGATGCCGCCAGTCTTGCTGAC	Q06647|ATPO_RAT ATP synthase O subunit, mitochondrial precursor ... 209 1e-53	Q5RD23|ATPO_PONPY ATP synthase O subunit, mitochondrial precurso... 207 5e-53	P48047|ATPO_HUMAN ATP synthase O subunit, mitochondrial precurso... 204 2e-52	Q9DB20|ATPO_MOUSE ATP synthase O subunit, mitochondrial precurso... 203 7e-52	P13621|ATPO_BOVIN ATP synthase O subunit, mitochondrial precurso... 203 7e-52	emb|CR679564.2|CNS0FNAW Tetraodon nigroviridis full-length cDNA 130 5e-27	emb|CR676511.2|CNS0FKYJ Tetraodon nigroviridis full-length cDNA 130 5e-27	emb|CR671405.2|CNS0FH0Z Tetraodon nigroviridis full-length cDNA 130 5e-27	emb|CR670860.2|CNS0FGLU Tetraodon nigroviridis full-length cDNA 130 5e-27	emb|CR637986.2|CNS0ER8O Tetraodon nigroviridis full-length cDNA 130 5e-27	0.01438	0.13587	Blank	13	C	3	CT	32	T	43	Blank	4	C	1	CT	13	T	24	Blank	1	C	0	CT	3	T	6	Blank	8	C	2	CT
Gm306_0644	Gm306	W06_1	NA	ACG TTG GAT GTT CGA CGT TGT GCA CGT CAA	ACG TTG GAT GTG TTG CCC TTG CCA ATA ACG	TGT GCA CGT CAA AGA CAC	CAAGAGGGGCACGAGGACCGAAGAAGCACTTGAAGCGCGTCGCGGCGCCCAAGCATTGGATGCTGGACAAGCTCACCGGAGTATTCGCTCCTCGTCCTTCCACCGGTCCCCACAAGCTGAGGGAGTGCCTACCCCTCATCATCTTCCTTAGGAACAGGCTGAAGTACGCCCTGACTGGAGATGAGGTCAAGAAGATCTGCATGCAGAGGTTCATCAAGATCGACGGCAAGGTCCGCACCGACATCACCTACCCCACCGGATTCATGGATGTGATTAGCATCGAGAAGACAGGAGAACACTTCCGTCTCATCTACGATGTCAAGGGACGTTTCGCCATCCATCGCATCACCGTTGAGGAGGCCAAGTACAAGCTGTGCAAGATCAAGAAGATCATCATCG…	TCCGCTACCCAGACCCCCTCATCAAGGTGCACGACACCGTCCGCATCGACCTGGAGTCCGGCAAGATCACCGAGTTCATCAAGTTNGACACCGGCAACATGTGCATGGTGACCGGCGGTGCCAATTTGGGTCGTATCGGCATGATCACCAACCGGGAGCGTCACCCCGGCTCCTTCGACGTTGTGCACGTCAAAGACAC[A/C]AGCGGCAACATCTTCGCCACCAGGCTGTCCAATATNTTCGTTATTGGCAAGGGCAACAAGCCATGGGTATCCCTTCCCAGAGGAAAGGGCATTCGTCTGACCATCGCAGAGGAGAGGGACAAGAGAATTGCTGCCAAGGCCATCAGCGGTTAAACTAGTCCCCAAAAGAGCTGGTTTTCAATAAACCCTCGTG	Q6PBC4|RS4_XENTR 40S ribosomal protein S4 - Xenopus tropicalis (... 480 e-135	P47836|RS4_CHICK 40S ribosomal protein S4 - Gallus gallus (Chicken				emb|CR720472.2|CNS0GIV2 Tetraodon nigroviridis full-length cDNA 897 0.0	emb|CR721883.2|CNS0GJY9 Tetraodon nigroviridis full-length cDNA 897 0.0	emb|CR720216.2|CNS0GINY Tetraodon nigroviridis full-length cDNA 897 0.0	emb|CR719306.2|CNS0GHYO Tetraodon nigroviridis full-length cDNA 897 0.0	emb|CR702635.2|CNS0G53R Tetraodon nigroviridis full-length cDNA 897 0.0	-0.00592	0.55327	Blank	7	A	25	CA	45	C	14	Blank	4	A	10	CA	20	C	8	Blank	0	A	3	CA	5	C	2	Blank	3	A	12	CA
Gm304_0651	Gm304	W07_1	NA	ACG TTG GAT GAC CCA TGA AGG GAA TTC TGG	ACG TTG GAT GCA TCA AAG ATA GAG GAG CGG	GAT ACA CAG AGG ACC AG	CACGAGGACTGAGCTAAGACACCAGTGCGTTTCTATAAATGTCCTTCTTATGTACTTGTATTTTTAAACTGTTAATCTGTCACTCTCCAAAGGTCATTCATTGTACAGCATTTTTATAAATGTTTCAGTTAAACAATATTTATGAGTAGGTATTTATAGGAGATTCTAAGTTAAAATGCTTATTTTTTTGTGTTATTACAATTTGTGGCACTGAAGGTGTAGCCCTCCCAGGCTGACCTCTGAATCCACAGGGACAATTTTTGTATATCAGCCTAGTTTCTATCCAGATGTCATGTCGGGGAACATTTCTGTGGGTAAAAACAGCAGCTAGGAGGCTCTTGTAGGGCTCTCATGCTGAGACACAAATGCTAGATTTGTTTCAATAAGATGTCCTTTACA…	CAAGGCTGTGGGCAAGGTCATCCCCGAGCTCAACGGTAAGATCACTGGCATGGCCTTCCGCGTCCCCACCCCCAATGTGTCCGTGGTCGACCTGACCGTCCGCCTGGAGAAGCCTGCCAAATATGATGACATCAAGAAGGTCATCAAGGCTGCCTCTGAGGGACCCATGAAGGGAATTCTGGGATACACAGAGGACCAG[G/T]TGGTGTCCACAGATTTCAACGGAGATATCCGCTCCTCTATCTTTGATGCTGGTGCTGGCATTGCCCTCAATGACCACTTTGTCAAGCTGGTCACATGGTACGACAATGAGTTCGGCTACAGCAACCGCGTCATCGACCTGATGGCCCACATGTCCTGCAAGGAGTAAATCAAGCACTACGTCCTCATGCTAAACTG	Q5R2J2|G3P_TRISI Glyceraldehyde-3-phosphate dehydrogenase (EC 1.... 223 7e-58	P00356|G3P_CHICK Glyceraldehyde-3-phosphate dehydrogenase (EC 1.... 223 7e-58	P00355|G3P_PIG Glyceraldehyde-3-phosphate dehydrogenase (EC 1.2.... 223 1e-57	Q05025|G3P_COTJA Glyceraldehyde-3-phosphate dehydrogenase (EC 1.... 222 2e-57	P10096|G3P_BOVIN Glyceraldehyde-3-phosphate dehydrogenase (EC 1.... 221 4e-57	gb|AY046595.1| Gadus morhua glyceraldehyde 3-phosphate dehydroge... 1166 0.0	gb|DQ641630.1| Sparus aurata glyceraldehyde 3-phosphate dehydrog... 443 e-121	emb|AM230811.1| Salmo salar mRNA for glyceraldehyde-3-phosphate ... 368 3e-98	dbj|AB066373.1| Oncorhynchus mykiss mRNA for glyceraldehyde 3-ph... 360 7e-96	gb|AY863148.1| Dicentrarchus labrax glyceraldehyde-3-phosphate d... 358 3e-95	-0.01485	0.85924	Blank	11	G	63	GT	17	T	0	Blank	4	G	31	GT	7	T	0	Blank	1	G	7	GT	2	T	0	Blank	6	G	25	GT
Gm302_1378	Gm302	W02_1	NA	ACG TTG GAT GGG AGC ACT GGA ACC CTA AAG	ACG TTG GAT GTA AGC CGA CGC TCC AAT TTC	AGC ACT GGA ACC CTA AAG GAA AAC ACG	CACGAGGCGGCAGGGACTCTGTTCACGTACCCAGACAACTGGCGTGCCTTCAAGGCGCAGATAGCAGCCCAGTACAGCGGTGCCCGGCTGAAGGTAGCTAACAACGCCCCTGCCTTCACCTTCGGACAGACGAACCGTACCCCGGCCTTCCTCAACAACTTCCCTCTGGGCAAGGTCCCGGCCTACCAGGGCGATGACAGCTTCTGTCTGTTTGAGAGCAACGCCATTGCCCACTTCCTGAGCAATGAGGCCCTGCGTGGAGCCACTCCCCAGGCCGCGGCTCAGGTGCTGCAGTGGGTGAGCTTCGCTGACGCAGAGATCGTCCCTCCGGCCAGCGCGTGGGTCTTCCCCACTCTGGGAATCATGCACTTCAACAAGCAGGCCACAGAGTAGGCCAGA…	ACTGGCAGATCGACTACGAGTCGTACAGCTGGCGCAAGCTTGACCCCAGCAGCGCCGAGTGCAAGACCATGGTGAAGGAGTACCTGGCCTGGGAGGGCGAGTTCAAGCACGTGGGCAAGCCCTTCAATGAGGGCAAGGTCTTCAAGTGAGAGGAGGGACAGTCGGCTGACGGAGCACTGGAACCCTAAAGGAAAACACG[A/G]ACTTCAGTCACTTTGTACTTATTAAACGGGAAGAAAAAGAAATTGGAGCGTCGGCTTAAAGTAACGACAACTAAGATCGATTTGCGTTGCCCCCCCTCCCCGCTCAGTGGCTTTGAGTGAATAAAGCATTTTACCCCTCGTG	Q90YC0|EF1G_CARAU Elongation factor 1-gamma (EF-1-gamma					gb|BT028150.1| Gasterosteus aculeatus clone CNB143-A06 mRNA sequ... 567 e-158	emb|CR694330.2|CNS0FYP2 Tetraodon nigroviridis full-length cDNA 383 e-103	emb|CR701793.2|CNS0G4GD Tetraodon nigroviridis full-length cDNA 366 2e-97	emb|CR721039.2|CNS0GJAT Tetraodon nigroviridis full-length cDNA 360 1e-95	emb|CR721860.2|CNS0GJXM Tetraodon nigroviridis full-length cDNA 352 2e-93	-0.01411	0.70186	Blank	11	A	0	AG	25	G	55	Blank	1	A	0	AG	12	G	29	Blank	1	A	0	AG	2	G	7	Blank	9	A	0	AG
Gm300_0109	Gm300	W05_1	NA	ACG TTG GAT GCT GCA CTG ACA TTT GAC TAC	ACG TTG GAT GAA ACC TGG TCT CAG ATT TCG	ACT GAC ATT TGA CTA CTA ATG A	TAGTTCACAGATTTATTTAATCCACTTTGGCGTACATTTCAAAAGCAGCTGAAAATAAACCTGGTCTCAGATTTCGTTTGGTATGCTTTTCAATCTATGTTAATGGAGTTCATTAGTAGTCAAATGTCAGTGCAGAAAGTAAACATCTGTGGCATTCCTGAGTTATCAAGCCCGGTTCTTTGTCGGTATATATTTTCATAACCTCCTGTCATTGATATTTCACAGTGCAATTAAGAGAGTCACTAATGATCCTAGAAGCCAAATCCATGGCAGAGTGTAACATTACTTATAATAACTGTTCCAGATCACTAGTGACTGATCCCTTTCCATTGTTACTGTGTATTGGAATATGGATAGCACCACACACGGCGGTGTCTCGGGTTCAACCTCGATGAGTAG…	TAGTTCACAGATTTATTTAATCCACTTTGGCGTACATTTCAAAAGCAGCTGAAAATAAACCTGGTCTCAGATTTCGTTTGGTATGCTTTTCAATCTATGTTANTGGAG[A/T]TCATTAGTAGTCAAATGTCAGTGCAGAAAGTAAACATCTGTGGCATTCCTGAGTTATCAAGCCCGGTTCTTTGTCGGTATATATTTTCATAACCTCCTGTCATTGATATTTCACAGTGCAATTAAGAGAGTCACTAATGATCCTAGAAGCCAAATCCATGGCAGAGTGTAACATTACTTATAATAACTGTTCCAGATCACTAGTGACTGATCCCTTTCCATTGTTACTGTGTATTGGAATATGGATAGCACCACACACGGCGGTGTCTCGGGTTCAACCTCGATGAG	No hits					No hits					-0.01635	0.93939	Blank	3	A	5	TA	40	T	43	Blank	0	A	2	TA	20	T	20	Blank	0	A	0	TA	5	T	5	Blank	3	A	3	TA
Gm299_0193	Gm299	W05_1	NA	ACG TTG GAT GAA GTT CTT CAC CTT CAG CGG	ACG TTG GAT GCT GAG GAA GAT GAA GAA GGC	CCA CAA TAG ACC GTC TC	CACGAGGAGAGACACCATGAAGGCGTCGGGAACATTGAGGGAATATAAAGTGGTCGGGCGCCTCTTGCCCTCGGCCAAGCTCATCGCTCCTCCTCTGTACCGCATGAGGATCTTCGCCCCCAATCATGTGGTGGCCAAGTCCCGCTTCTGGTACTTCGTCTCCCAGCTGAGGAAGATGAAGAAGGCCTCCGGTGAGACGGTCTATTGTGGCCTGGTACACGAGAAGACCCCGCTGAAGGTGAAGAACTTCGGTATCTGGCTGCGTTATGACTCTCGTAGTGGCACCCACAACATGTACAGAGAGTACAGGGATCTGACCACCTCTGGAGCTGTCACACAGTGCTACCGCGACATGGGTGCCCGTCATCGTGCCCGCGCTCACGCCATCCAGATCATGAA…	CACGAGGAGAGACACCATGAAGGCGTCGGGAACATTGAGGGAATATAAAGTGGTCGGGCGCCTCTTGCCCTCGGCCAAGCTCATCGCTCCTCCTCTGTACCGCATGAGGATCTTCGCCCCCAATCATGTGGTGGCCAAGTCCCGCTTCTGGTACTTCGTCTCCCAGCTGAGGAAGATGAAGAAGGCCTCCGG[C/T]GAGACGGTCTATTGTGGCCTGGTACACGAGAAGACCCCGCTGAAGGTGAAGAACTTCGGTATCTGGCTGCGTTATGACTCTCGTAGTGGCACCCACAACATGTACAGAGAGTACAGGGATCTGACCACCTCTGGAGCTGTCACACAGTGCTACCGCGACATGGGTGCCCGTCATCGTGCCCGCGCTCACGCCATCCAGATCAT	Q7ZWJ4|RL18A_BRARE 60S ribosomal protein L18a - Brachydanio reri... 324 2e-88	O57561|RL18A_SALSA 60S ribosomal protein L18a - Salmo salar (Atl... 323 4e-88	Q90YU9|RL18A_ICTPU 60S ribosomal protein L18a - Ictalurus puncta... 320 2e-87	Q02543|RL18A_HUMAN 60S ribosomal protein L18a - Homo sapiens (Hu... 312 7e-85	Q3T003|RL18A_BOVIN 60S ribosomal protein L18a - Bos taurus (Bovine	gb|AY190708.1| Pagrus major ribosomal protein L18a mRNA, partial... 557 e-155	gb|BT028217.1| Gasterosteus aculeatus clone CNB161-C03 mRNA sequ... 472 e-130	emb|CR717902.2|CNS0GGVO Tetraodon nigroviridis full-length cDNA 459 e-126	emb|CR734984.2|CNS0GTW7 Tetraodon nigroviridis full-length cDNA 451 e-123	emb|CR718016.2|CNS0GGYU Tetraodon nigroviridis full-length cDNA 451 e-123	-0.01093	0.61584	Blank	1	C	74	TC	14	T	2	Blank	0	C	35	TC	5	T	2	Blank	0	C	7	TC	3	T	0	Blank	1	C	32	TC
Gm289_0229	Gm289	W02_1	NA	ACG TTG GAT GCC GAG GAG TTC CGC AAG AT	ACG TTG GAT GTG CTT CCT GGG AGT GTT GAT	TGC TGG GAG CCT CCA C	CACGAGGGGAAGCGCCCAGATCGGCAAGCCTGCCCCGGCTTTCACCACCACCGCCGTGGTGAACGGAGAGTTCAAGGACGTCAGCCTGTCCAGCTACCAAGGGAAGTACGTGATCTTGTTCTTCTACCCTTTGGACTTCACCTTCGTCTGCCCCACTGAGATCGTGGCCTTCAGCGACCGCGCCGAGGAGTTCCGCAAGATTGGCTGTGAGGTGCTGGGAGCCTCCACCGACTCCCAGTTCAGCCACCTGGCCTGGATCAACACTCCCAGGAAGCAGGGTGGTCTGGGGCCCATGAACATCCCCCTGCTGGCCGACCTCACCCACTCCATCTCCCGGGACTACGGCGTCCTGAAGGAAGACCAGGGCATCGCCTACAGGGGTCTGTTTGTGATCGACGA…	CTGCCCCGGCTTTCACCACCACCGCCGTGGTGAACGGAGAGTTCAAGGACGTCAGCCTGTCCAGCTACCAAGGGAAGTACGTGATCTTGTTCTTCTACCCTTTGGACTTCACCTTCGTCTGCCCCACTGAGATCGTGGCCTTCAGCGACCGCGCCGAGGAGTTCCGCAAGATNGGCTGTGAGGTGCTGGGAGCCTCCAC[C/T]GACTCCCAGTTCAGCCACCTGGCCTGGATCAACACTCCCAGGAAGCAGGGTGGTCTGGGGCCCATGAACATCCCCCTGCTGGCCGACCTCACCCACTCCATCTCCCGGGACTACGGCGTCCTGAAGGAAGACCAGGGCATCGCCTACAGGGGTCTGTTTGTGATCGACGATAAGGGCATTCTGAGGCAGATCACCA	P35704|PRDX2_RAT Peroxiredoxin-2 (EC 1.11.1.15					ref|NM_001002468.1| Danio rerio zgc:92891 (zgc:92891					-8e-05	0.50244	Blank	33	C	0	CT	1	T	57	Blank	18	C	0	CT	1	T	23	Blank	4	C		CT	0	T	6	Blank	11	C		CT
Gm289_0202	Gm289	W03_1	NA	ACG TTG GAT GTG AGA TCG TGG CCT TCA GC	ACG TTG GAT GAG GTG GCT GAA CTG GGA GTC	ACC GCG CCG AGG AGT TCC GCA AGA T	CACGAGGGGAAGCGCCCAGATCGGCAAGCCTGCCCCGGCTTTCACCACCACCGCCGTGGTGAACGGAGAGTTCAAGGACGTCAGCCTGTCCAGCTACCAAGGGAAGTACGTGATCTTGTTCTTCTACCCTTTGGACTTCACCTTCGTCTGCCCCACTGAGATCGTGGCCTTCAGCGACCGCGCCGAGGAGTTCCGCAAGATTGGCTGTGAGGTGCTGGGAGCCTCCACCGACTCCCAGTTCAGCCACCTGGCCTGGATCAACACTCCCAGGAAGCAGGGTGGTCTGGGGCCCATGAACATCCCCCTGCTGGCCGACCTCACCCACTCCATCTCCCGGGACTACGGCGTCCTGAAGGAAGACCAGGGCATCGCCTACAGGGGTCTGTTTGTGATCGACGA…	CGAGGGGAAGCGCCCAGATCGGNAAGCCTGCCCCGGCTTTCACCACCACCGCCGTGGTGAACGGAGAGTTCAAGGACGTCAGCCTGTCCAGCTACCAAGGGAAGTACGTGATCTTGTTCTTCTACCCTTTGGACTTCACCTTCGTCTGCCCCACTGAGATCGTGGCCTTCAGCGACCGCGCCGAGGAGTTCCGCAAGAT[C/T]GGCTGTGAGGTGCTGGGAGCCTCCACNGACTCCCAGTTCAGCCACCTGGCCTGGATCAACACTCCCAGGAAGCAGGGTGGTCTGGGGCCCATGAACATCCCCCTGCTGGCCGACCTCACCCACTCCATCTCCCGGGACTACGGCGTCCTGAAGGAAGACCAGGGCATCGCCTACAGGGGTCTGTTTGTGATCGACG	P35704|PRDX2_RAT Peroxiredoxin-2 (EC 1.11.1.15					ref|NM_001002468.1| Danio rerio zgc:92891 (zgc:92891					-0.01312	0.78006	Blank	0	C	1	CT	14	T	76	Blank	0	C	0	CT	7	T	35	Blank	0	C	0	CT	1	T	9	Blank	0	C	1	CT
Gm289_0025	Gm289	W02_1	NA	ACG TTG GAT GCA CGA GGG GAA GCG CCC A	ACG TTG GAT GTC CTT GAA CTC TCC GTT CAC	GGG AAG CGC CCA GAT CGG	CACGAGGGGAAGCGCCCAGATCGGCAAGCCTGCCCCGGCTTTCACCACCACCGCCGTGGTGAACGGAGAGTTCAAGGACGTCAGCCTGTCCAGCTACCAAGGGAAGTACGTGATCTTGTTCTTCTACCCTTTGGACTTCACCTTCGTCTGCCCCACTGAGATCGTGGCCTTCAGCGACCGCGCCGAGGAGTTCCGCAAGATTGGCTGTGAGGTGCTGGGAGCCTCCACCGACTCCCAGTTCAGCCACCTGGCCTGGATCAACACTCCCAGGAAGCAGGGTGGTCTGGGGCCCATGAACATCCCCCTGCTGGCCGACCTCACCCACTCCATCTCCCGGGACTACGGCGTCCTGAAGGAAGACCAGGGCATCGCCTACAGGGGTCTGTTTGTGATCGACGA…	CACGAGGGGAAGCGCCCAGATCGG[C/G]AAGCCTGCCCCGGCTTTCACCACCACCGCCGTGGTGAACGGAGAGTTCAAGGACGTCAGCCTGTCCAGCTACCAAGGGAAGTACGTGATCTTGTTCTTCTACCCTTTGGACTTCACCTTCGTCTGCCCCACTGAGATCGTGGCCTTCAGCGACCGCGCCGAGGAGTTCCGCAAGATNGGCTGTGAGGTGCTGGGAGCCTCCACNGACTCCCAGTTCAGCCACCTGGCCTGGATCAACACTCCCAGGAAGCAGGGTGGTCTGGGGCCCATGAACATCCCCCTGCTGGCCGACCTCACCCACTCCATCTCCCGGGACTACGGCGTCCTGAAGGAAGACCAGGGCATCGCCTACAGGGGTCTGTTTGTGATCGA	P35704|PRDX2_RAT Peroxiredoxin-2 (EC 1.11.1.15					ref|NM_001002468.1| Danio rerio zgc:92891 (zgc:92891					-0.01098	0.57576	Blank	15	C	50	CG	24	G	2	Blank	4	C	26	CG	11	G	1	Blank	1	C	5	CG	3	G	1	Blank	10	C	19	CG
Gm283_0327	Gm283	W05_1	NA	ACG TTG GAT GAA ATA GAT GGC TCG CTC CTC	ACG TTG GAT GAT GTG TTG TCC TTC ATC CCC	TCC ACT CTC TTC CAC G	CACGAGGATAATCTTGTGATAAAGAAACAAACTCCTCTCTCTCGCTCTCTATCTCCCATCTACCGCCGGGGGGAAAGTCAGCGGCTAGCGCACGCTTCTTACCCTATCTCACACGCCCCCCAGTGAGCGCACGTGAGCGGTCTTTTGGGTGCCCTGGTGCAGACACACGCCCTCTTGAAACAAGTCGGTGACATGAGCACCTAGCTCGCCCAAGCGACGCGCGGCGGTTCCTCCCTGTGTCCGACCGGAGAACGGGTTGGCAGAAAGGAGTACCATACTAAAATAGATGGCTCGCTCCTCTCTCCCAGACTCCACTCTCTTCCACGCCAGGATAAGAAGCAGGGGGGATGAAGGACAACACATGATCGTTATTGTTATGACCATTGTTGGAGTGAAGAG…	CGCACGTGAGCGGTCTTTTGGGTGCCCTGGTGCAGACACACGCCCTCTTGAAACAAGTCGGTGACATGAGCACCTAGCTCGCCCAAGCGACGCGCGGCGGTTCCTCCCTGTGTCCGACCGGAGAACGGGTTGGCAGAAAGGAGTACCATACTAAAATAGATGGCTCGCTCCTCTCTCCCAGACTCCACTCTCTTCCACG[C/G]CAGGATAAGAAGCAGGGGGGATGAAGGACAACACATGATCGTTATTGTTATGACCATTGTTGGAGTGAAGAGGAAGAGATGGAGAGTGACAGAGAAGAAGAGACAGAAGAACACCGCACCCCTCCTCCCTCTTCCCTCCTGTCGTACTGTGTCTGTTTCTTAATGTAACCAAGAAGGAACTAATAAAAATCACTAT	No hits					No hits					0.00823	0.60802	Blank	3	C	86	CG	2	G	0	Blank	0	C	40	CG	2	G	0	Blank	0	C	10		0	G	0	Blank	3	C	36
Gm278_0092	Gm278	W04_1	syn	ACG TTG GAT GGG GAT CGT TGG TAA ATA CGG	ACG TTG GAT GGG CTG ATC TCG ATC TTC TTG	GCG TTA TGG CGC GTC GCT	CACGAGGCTCCGTCTCCGCTGATACAATGGCCAAGCGCACCAAGAAGGTGGGGATCGTTGGTAAATACGGCACGCGTTATGGCGCGTCGCTGAGGAAGATGGTCAAGAAGATCGAGATCAGCCAGCACGCTAAATATACCTGCTCCTTCTGCGGCAAGACCAAGATGAAGAGGAGGGCAGTCGGTATCTGGCATTGCGGATCCTGCATGAAGACCGTGGCTGGAGGAGCCTGGACATACAACACGACTTCTGCCGTTACGGTAAAGTCGGCCATCAGGAGACTGAAGGAGTTGAAGGACCAGTAAACCAGTGAACCTCACTGGTGGATTGGGGACTTTTGTATGGTGTGTCCGTCCTGGATAATGCTACAACATCCCAAAATAAAGCAGTCTGGTGCGG…	CACGAGGCTCCGTCTCCGCTGATACAATGGCCAAGCGCACCAAGAAGGTGGGGATCGTTGGTAAATACGGCACGCGTTATGGCGCGTCGCT[G/T]AGGAAGATGGTCAAGAAGATCGAGATCAGCCAGCACGCTAAATATACCTGCTCCTTCTGCGGCAAGACCAAGATGAAGAGGAGGGCAGTCGGTATCTGGCATTGCGGATCCTGCATGAAGACCGTGGCTGGAGGAGCCTGGACATACAACACGACTTCTGCNGTTACGGTAAAGTCGGCCATCAGGAGACTGAAGGAGTTGAAGGACCAGTAAACCAGTGAACCTCACTGGTGGATTGGGGACTTTTGTATGGTGTGTCCGTCCTGGATAATGCTACAACATCCCAAAATAAAGCAGTCTGGTG	P61515|RL37A_RAT 60S ribosomal protein L37a - Rattus norvegicus ... 191 8e-49	Q5RBF9|RL37A_PONPY 60S ribosomal protein L37a - Pongo pygmaeus (... 191 8e-49	P61514|RL37A_MOUSE 60S ribosomal protein L37a - Mus musculus (Mo... 191 8e-49	P61513|RL37A_HUMAN 60S ribosomal protein L37a - Homo sapiens (Hu... 191 8e-49	Q3MIC0|RL37A_BOVIN 60S ribosomal protein L37a - Bos taurus (Bovine	gb|AY190732.1| Pagrus major ribosomal protein L37a mRNA, complet... 318 9e-84	emb|CR733967.2|CNS0GT3Y Tetraodon nigroviridis full-length cDNA 291 2e-75	emb|CR713371.2|CNS0GDDZ Tetraodon nigroviridis full-length cDNA 291 2e-75	emb|CR652830.2|CNS0F2P0 Tetraodon nigroviridis full-length cDNA 291 2e-75	emb|CR652529.2|CNS0F2GN Tetraodon nigroviridis full-length cDNA 291 2e-75	-0.00973	0.5523	Blank	1	G	69	GT	19	T	2	Blank	0	G	32	GT	9	T	1	Blank	0	G	7	GT	2	T	1	Blank	1	G	30	GT
Gm273_0221	Gm273	W05_1	non-syn	ACG TTG GAT GAA GAT CCA GGA CAA GGA AGG	ACG TTG GAT GTG TTG TAG TCA GAC AGG GTG	CAG CAG AGG CTG ATC TT	CACGAGGTAATTTGAATCCTTTATTTGACTCTTGTTTTGCAACGTTTTAACGAACAGAATCACATGAGTGATTAAAATATAGAAAAATAATGGAATCAGTGAGTTAAGAACATGGAATAATTTACTGCCCTCCCCTCAGACGAAGGACAAGATGGAGGGTGGATTCTTTCTGGATGTTGTAGTCAGACAGGGTGCGCCCATCTTCCAGCTGCTTGCCGGCGAAGATCAGCCTCTGCTGATCTGGGGGGATGCCTTCCTTGTCCTGGATCTTGGCCTTCACGTTCTCGATGGTGTCGCTTGGCTCCACTTCCAGGGTGATGGTCTTGCCGGTGAGGGTCTTGACGAAGATCTGCATACCACCCCTCAGACGAAGGACAAGATGGAGGGTGGATTCTTTCT…	TATTTGACTCTTGTTTTGCAACGTNTTAACGAACAGAATCACATGAGTGATTAAAATATAGAAAAATAATGGAATCAGTGAGTTAAGAACATGGAATAATTTACTGCCCTCCCCTCAGACGAAGGACAAGATGGAGGGTGGATTCTTTCTGGATGTTGTAGTCAGACAGGGTGCGCCCATCTTCCAGCTGCTTGCCGGC[A/G]AAGATCAGCCTCTGCTGATCTGGGGGGATGCCTTCCTTGTCCTGGATCTTGGCCTTCACGTTCTCGATGGTGTCGCTTGGCTCCACNTCCAGGGTGATGGTCTTGCCGGTGAGGGTCTTGACGAAGATCTGCATACCACCCCTCAGACGAAGGACAAGATGGAGGGTGGATTCTTTCTGGATGTTGTAGTCTGACA	P62972|UBIQ_XENLA Ubiquitin - Xenopus laevis (African clawed frog					gb|BT026658.1| Gasterosteus aculeatus clone CEC34-C05 mRNA sequence 880 0.0	emb|CR708062.2|CNS0G9AI Tetraodon nigroviridis full-length cDNA 842 0.0	emb|CR703179.2|CNS0G5IV Tetraodon nigroviridis full-length cDNA 834 0.0	emb|CR731853.1|CNS0GRN6 Tetraodon nigroviridis full-length cDNA 826 0.0	emb|CR661192.2|CNS0F95A Tetraodon nigroviridis full-length cDNA 810 0.0	0.11044	0.01662	Blank	16	A	0	GA	6	G	69	Blank	0	A		AG	0	G	42	Blank	3	A		AG	0	G	7	Blank	13	A	0	GA
Gm270_0430	Gm270	W03_1	non-syn	ACG TTG GAT GTT TCC ATC CCT CAC AGC ACC	ACG TTG GAT GCC CAT GAT GTG TTT GCG ATG	TTC CCT GGC TAC GAT GTC GAG AG	CACGAGGCCTAAGTACAGGATGATTGTGCGCTTCTCCAACAGGGACATCGTATGCCAGATCGCCTATGCCAAAATCGAGGGTGACATGATTGTGTGTGCTGCCTACTCCCATGAGCTGCCCAAGTATGGCATCACCGTTGGTCTGACGAACTACGCCGCTGCCTACTGCACGGGTCTGCTCGTTGCTCGCAGGCTGCTCCACAAATTCGGTCTGGACAAGGTCTACGAGGGCCAGGTTGAGGTGACCGGGGATGAGTTCAACGTGGAGAGCGTAGATGGTCAGCCCGGTGCCTTCACCTGCTACCTGGACGCTGGCCTGGCCCGCACCACCACCGGAAACAAGGTGTTCGGCGCCCTCAAGGGGGCGGTGGATGGAGGTCTTTCCATCCCTCACAGCAC…	GCCAGGTTGAGGTGACCGGGGATGAGTTCAACGTGGAGAGCGTAGATGGTCAGCCCGGTGCCTTCACCTGCTACCTGGACGCTGGCCTGGCCCGCACCACCACCGGAAACAAGGTGTTCGGCGCCCTCAAGGGGGCGGTGGATGGAGGTCTTTCCATCCCTCACAGCACCAAGNGATTCCCTGGCTACGATGTCGAGAG[C/T]AAGGAGTTCAATGCTGATGTTCATCGCAAACACATCATGGGTGTCAACGTGTCTGAGTACATGAGCTACCTGATCGAGGAGGACGAGGACGCCTACAAGAAGCAGTTCTCCCGCTTCATCAAGAACGGTGTCAGCCCTGACATGATTGAGGAGATGTACAAAAAGGCACACGCTACGATCCGCGAGAACCCCATCC	P46777|RL5_HUMAN 60S ribosomal protein L5 - Homo sapiens (Human					gb|DQ836930.1| Dicentrarchus labrax ribosomal protein L5 mRNA, c... 593 e-166	emb|CR702361.2|CNS0G4W5 Tetraodon nigroviridis full-length cDNA 559 e-156	emb|CR730103.2|CNS0GQAL Tetraodon nigroviridis full-length cDNA 551 e-153	emb|CR709288.2|CNS0GA8K Tetraodon nigroviridis full-length cDNA 551 e-153	gb|BT027008.1| Gasterosteus aculeatus clone CFW149-A02 mRNA sequ... 544 e-151	0.28358	0	Blank	2	C	60	CT	21	T	8	Blank	1	C	37	CT	4	T	0	Blank	0	C	9	CT	1	T	0	Blank	1	C	14	CT
Gm268_0228	Gm268	W06_1	NA	ACG TTG GAT GAT AAC CGC TGA AGT TGC CTC	ACG TTG GAT GGG AAC TAT GCC AAC CGG AAC	TGC CTC TTC CGT ACG CGC C	CACGAGGACGGCGGCGGCTACGGAAACGGAGGGTACGGCGGTGGGGGATACGGGGCGGGCGGCTACGGGCAGATGGCGGGGGCCGGTGGCGGCTACGGGAACGGTTACAATGACTTTGGCGGGGACTACGGACAGCAGTCTTCGGCGTACGGCGCCATGAAGGGGGGGAACTATGCCAACCGGAACGCGGCCCCGTACCCCCGCGGTGGTGGCGGCGGGGCGGGCGGCGGCGCGTACGGAAGAGGCAACTTCAGCGGTTATTAGATATGACGGAGATATGACGTCATGTCCGTGGGAAAATGTTGATCACAATAAACTGAATTTACACACAAGGCGCTCTGGGTCTCTGAGGAGCGACAAGCAGAATGACTCCAACCCCCCCCCAACCCTCATCTGTGG…	GAGGGTACGGCGGTGGGGGATACGGGGCGGGCGGCTACGGGCAGATGGCGGGGGCCGGTGGCGGCTACGGGAACGGTTACAATGACTTTGGCGGGGACTACGGACAGCAGTCTTCGGCGTACGGCGCCATGAAGGGGGGGAACTATGCCAACCGGAACGCGGCCCCGTACCCCCGCGGTGGTGGCGGCGGGGCGGGCGG[C/T]GGCGCGTACGGAAGAGGCAACTTCAGCGGTTATTAGATATGACGGAGATATGACGTCATGTCCGTGGGAAAATGTTGATCACAATAAACTGAATTTACACACAAGGCGCTCTGGGTCTCTGAGGAGCGACAAGCAGAATGACTCCAACCCCCCCCCAACCCTCATCTGTGGAAGACATTGTGGACTTTGCATACCA	No hits					No hits					-0.01221	0.7654	Blank	5	C	82	TC	4	T	0	Blank	2	C	38	TC	2	T	0	Blank	0	C	9	TC	1	T	0	Blank	3	C	35	TC
Gm264_0355	Gm264	W03_1	NA	ACG TTG GAT GGT TGT ATT TCA TCA TAC AGG C	ACG TTG GAT GGA CAA GTG TTT GCT CAA GGG	CAT ACA GGC AAT AGT TTG TCA TC	CACGAGGATCAACATCTGTTTGTTTATTTCAAATTGAAGCACAGAGCTTAAAGTGTTCCTCAAGATTAAAGTAGGCGGGGTAGGGAGAGTGGGGTCGGATGACGTCTGTAGTCTGTCAGGCGACGCCTGTCGTTCTTCAGGTGTCATCTGTAGTTGGTCTTGACCCTGAGTTTGTCCTCTATTCTTTAAATTTGCGATATCTTTCCCTCCCAGCTTAGTGTAGTGTAAACCAGTGCCCTGACTTGCTTGCTTCCATGCATAATGTGATGTAAACACTGTAATATAACTGAGGTATATTTTGGTCTGTGTAAATATCAAAGTTGTATTTCATCATACAGGCAATAGTTTGTCATCCCTGCCAGGGTCCTCATTTGACCCCTTGAGCAAACACTTGTCATC…	GGTCTTGACCCTGAGTTTGTCCTCTATTCTTTAAATTTGCGATATCTTTCCCTCCCAGCTTAGTGTAGTGTAAACCAGTGCCCTGACTTGCTTGCTTCCATGCATAATGTGATGTAAACACTGTAATATAACTGAGGTATATTTTGGTCTGTGTAAATATCAAAGTTGTATTTCATCATACAGGCAATAGTTTGTCATC[C/T]CTGCCAGGGTCCTCATTTGACCCCTTGAGCAAACACTTGTCATCGTGTCTGTTGACAATAATTGGATGTTTCCCACATCAATATCAAATAAAACTCTTGAAACCGTGA	No hits					No hits					-0.00161	0.48094	Blank	0	C	4	CT	33	T	54	Blank	0	C	2	CT	18	T	22	Blank	0	C	0	CT	3	T	7	Blank	0	C	2	CT
Gm250_0527	Gm250	W01_1	NA	ACG TTG GAT GTG GCT CCC ACC ATG TAG AAC	ACG TTG GAT GAC GAT CAA AGG CTT CCA GTC	CCC ACC ATG TAG AAC GCC TGC TC	TACCTGTACAGATTTACAATTGTTCGAGGAGGGACTGGGTCGGCCTCATCGGGAGTTACAATAAACCGGAGGAGGAAATCAAAGTCCGAGTGGGTGTTAATGACCGCGTCGCTGTCCGTGTATCCAGTGGTGATCATGACGCTTCCCAAACAGGCGCACCTGTTGGAGCAGGTGCGTCAGTCTAACGCAAAATAAAACAGTAATAGAGTAGCATTTGACGGAGTATTCACATTGATAAGGACAGCTTCCCCGTCTACCAGCTAATATATCCTTCAACCCTCTAGGCTCTGAGGTGGCCCGCAGAGCCCTTAACTTAGAGAGGGACTTCCAAATAAACATGACCTCCTCGTGCCGAATTCGGCACGAGGGACAACTTTAACATTTTTCTTGAGGACAAGA…	CCAAATAAACATGACCTCCTCGTGCCGAATTCGGCACGAGGGACAACTTTAACATTTTTCTTGNGGACAAGATGCTGCAGACACATCATAGAGAACTGTACAAACAGGAGCGAGCGCTTTAGGACCCGTGCTCCTTTTCCAATCTCGCTGCCTTCTCGATCACCTCCTCGATGGCTCCCACCATGTAGAACGCCTGCTC[G/T]GGGAGAGCGTCGTACTCGCCATCGAGGATGGACTGGAAGCCTTTGATCGTCTCCTTCAGGGGCACCAGCTTGCCCGCGTGGCCGGTGAAGACCTCTGCGACCTGGAATGGCTGGGACAGGAAACGCTGGATCTTACGGGCGCGGGCTACCGTCAACTTGTCCTCCTCAGACAACTCATCCATTCCCAGGATGGCGA	Q9PTY0|ATPB_CYPCA ATP synthase subunit beta, mitochondrial precu... 177 5e-44	P56480|ATPB_MOUSE ATP synthase subunit beta, mitochondrial precu... 177 8e-44	P10719|ATPB_RAT ATP synthase subunit beta, mitochondrial precurs... 176 2e-43	P06576|ATPB_HUMAN ATP synthase subunit beta, mitochondrial precu... 174 4e-43	P00829|ATPB_BOVIN ATP synthase subunit beta, mitochondrial precu... 173 1e-42	emb|CR729021.2|CNS0GPGJ Tetraodon nigroviridis full-length cDNA 247 6e-62	ref|NM_001024429.1| Danio rerio zgc:111961 (zgc:111961				0.01731	0.0303	Blank	2	G	66	GT	23	T	0	Blank	1	G	32	GT	9	T	0	Blank	0	G	4	GT	6	T	0	Blank	1	G	30	GT
Gm247_0294	Gm247	W01_1	NA	ACG TTG GAT GTC TAA CGT AAC CAG GGA CGC	ACG TTG GAT GGA GCA CCT TCA AGA ACT CTG	TCT CCT CGA ACT CCT C	CACGAGGCTCTCACACCATACACACGCTCTCTTTCCGTCTCCCTCTTTCTATCTCTCTTTCATAGTCTCGCTCACTGTCGCGCTGCAGACATGGTTGACGCATTCGTAGGCACATGGAACATGAAGGAAAGCATCAACTTTGATGAATACATGAAGGCACTGGGCATCGGCTTCGCCATGCGCCAGGTGGGCGGCCGGATCAAACCCACCACCATCATCAGCGTGGACGGAGACACGGTGAAGCTGGAGACCAAGAGCACCTTCAAGAACTCTGAAATCACCTTCAAGATCGGTGAGGAGTTCGAGGAGAACACCGCCGACGACAGGAAGTCCGCGTCCCTGGTTACGTTAGACGGAGGCAAATTGGTGCACGTCCAGAAGTGGGACGGCAAGGAGACC…	TTGACGCATTCGTAGGCACATGGAACATGAAGGAAAGCATCAACTTTGATGAATACATGAAGGCACTGGGCATCGGCTTCGCCATGCGCCAGGTGGGCGGCCGGATCAAACCCACCACCATCATCAGCGTGGACGGAGACACGGTGAAGCTGGAGACCAAGAGCACCTTCAAGAACTCTGAAATCACCTTCAAGATCGG[C/T]GAGGAGTTCGAGGAGAACACCGCCGACGACAGGAAGTCCGCGTCCCTGGTTACGTTAGACGGAGGCAAATTGGTGCACGTCCAGAAGTGGGACGGCAAGGAGACCAGTCTGGTCAGGGAAGTCACCGACAACACCCTCCTGCTGACACTCACAATGGGAGACATTGTATCAACACGGCACTACGTCAAGGGTGAAT	O13008|FABPH_ONCMY Fatty acid-binding protein, heart (H-FABP					gb|U95296.1|OMU95296 Oncorhynchus mykiss fatty acid binding prot... 146 1e-31	gb|AY509548.1| Salmo salar muscle fatty acid binding protein mRN... 134 4e-28	gb|DQ839646.1| Anas platyrhynchos heart fatty acid-binding prote... 117 9e-23	gb|DQ213173.1| Taeniopygia guttata clone 0058P0046C05 fatty acid... 113 1e-21	emb|BX935814.2| Gallus gallus finished cDNA, clone ChEST164d23 97 8e-17	-0.0058	0.63245	Blank	0	C	11	TC	41	T	39	Blank	0	C	2	TC	22	T	18	Blank	0	C	1	TC	6	T	3	Blank	0	C	8	TC
Gm247_0080	Gm247	W01_1	NA	ACG TTG GAT GTC TTT CCG TCT CCC TCT TTC	ACG TTG GAT GAC GAA TGC GTC AAC CAT GTC	ATA GTC TCG CTC ACT GTC	CACGAGGCTCTCACACCATACACACGCTCTCTTTCCGTCTCCCTCTTTCTATCTCTCTTTCATAGTCTCGCTCACTGTCGCGCTGCAGACATGGTTGACGCATTCGTAGGCACATGGAACATGAAGGAAAGCATCAACTTTGATGAATACATGAAGGCACTGGGCATCGGCTTCGCCATGCGCCAGGTGGGCGGCCGGATCAAACCCACCACCATCATCAGCGTGGACGGAGACACGGTGAAGCTGGAGACCAAGAGCACCTTCAAGAACTCTGAAATCACCTTCAAGATCGGTGAGGAGTTCGAGGAGAACACCGCCGACGACAGGAAGTCCGCGTCCCTGGTTACGTTAGACGGAGGCAAATTGGTGCACGTCCAGAAGTGGGACGGCAAGGAGACC…	CACGAGGCTCTCACACCATACACACGCTCTCTTTCCGTCTCCCTCTTTCTATCTCTCTTTCATAGTCTCGCTCACTGTC[A/G]CGCTGCAGACATGGTTGACGCATTCGTAGGCACATGGAACATGAAGGAAAGCATCAACTTTGATGAATACATGAAGGCACTGGGCATCGGCTTCGCCATGCGCCAGGTGGGCGGCCGGATCAAACCCACCACCATCATCAGCGTGGACGGAGACACGGTGAAGCTGGAGACCAAGAGCACCTTCAAGAACTCTGAAATCACCTTCAAGATCGGNGAGGAGTTCGAGGAGAACACCGCCGACGACAGGAAGTCCGCGTCCCTGGTTACGTTAGACGGAGGCAAATTGGTGCACGTCCAGAAGTGGGACGGCAAGGAG	O13008|FABPH_ONCMY Fatty acid-binding protein, heart (H-FABP					gb|U95296.1|OMU95296 Oncorhynchus mykiss fatty acid binding prot... 146 1e-31	gb|AY509548.1| Salmo salar muscle fatty acid binding protein mRN... 134 4e-28	gb|DQ839646.1| Anas platyrhynchos heart fatty acid-binding prote... 117 9e-23	gb|DQ213173.1| Taeniopygia guttata clone 0058P0046C05 fatty acid... 113 1e-21	emb|BX935814.2| Gallus gallus finished cDNA, clone ChEST164d23 97 8e-17	-0.01086	0.75758	Blank	1	A	17	AG	41	G	32	Blank	1	A	7	AG	18	G	16	Blank	0	A	0	AG	8	G	2	Blank	0	A	10	AG
Gm245_0193	Gm245	W05_1	NA	ACG TTG GAT GGA GGA CGT GAA GAC AAA CAG	ACG TTG GAT GCC CGA TAA GAG GAC TGT TAC	TCT CGG TTC CTT GCG GTC C	TGACAGTGGAATCATTTTATTACATGACCATACGTTCTTTTATACAGTTTCAGTGATCTAGTGTAGCCACATGCATGTATATAAACAACACAGAAAAGGAGTGTCAAAAAAGAACTGTTGTTTTAATTTAATTATGGAACATAACAACTAAAGAGGACGTGAAGACAAACAGATCTCGGTTCCTTGCGGTCCGAGCAGGCTTCAGCAAGTTCAGTAACAGTCCTCTTATCGGGTGTTCACCACGTCGTCGATCTTGAGGATGCTGCGGACGGTCTCGGTGGCGAGGGTCAGGGCGCTGATGGAGACCAGCAGCGGCTGGACCACCAGCTCCTCCAGGATATTGGAGATCCCACCCTTGCGGACGTTGATGCCGGCCGTCTTCTCCCCCTGTGCGTGTCT…	TGACAGTGGAATCATTTTATTACATGACCATACGTTCTTTTATACAGTTTCAGTGATCTAGTGTAGCCACATGCATGTATATAAACAACACAGAAAAGGAGTGTCAAAAAAGAACTGTTGTTTTAATTTAATTATGGAACATAACAACTAAAGAGGACGTGAAGACAAACAGATCTCGGTTCCTTGCGGTCC[A/G]AGCAGGCTTCAGCAAGTTCAGTAACAGTCCTCTTATCGGGTGTTCACCACGTCGTCGATCTTGAGGATGCTGCGGACGGTCTCGGTGGCGAGGGTCAGGGCGCTGATGGAGACCAGCAGCGGCTGGACCACCAGCTCCTCCAGGATATTGGAGATCCCACCCTTGCGGACGTTGATGCCGGCCGTCTTCTCCCCCTGTGCGTG	Q5R637|TCPD_PONPY T-complex protein 1 subunit delta (TCP-1-delta... 203 8e-52	P50991|TCPD_HUMAN T-complex protein 1 subunit delta (TCP-1-delta... 203 8e-52	Q7TPB1|TCPD_RAT T-complex protein 1 subunit delta (TCP-1-delta			emb|CR666885.3|CNS0FDJF Tetraodon nigroviridis full-length cDNA 312 1e-81	gb|BT027588.1| Gasterosteus aculeatus clone CGX50-G04 mRNA sequence 306 6e-80	emb|CR670927.2|CNS0FGNP Tetraodon nigroviridis full-length cDNA 298 2e-77	emb|CR669994.2|CNS0FFXS Tetraodon nigroviridis full-length cDNA 293 9e-76	emb|CR666548.2|CNS0FDA2 Tetraodon nigroviridis full-length cDNA 289 1e-74	-0.00369	1	Blank	1	A	0	AG	1	G	89	Blank	0	A	0	AG	1	G	41	Blank	0	A		AG	0	G	10	Blank	1	A		AG
Gm243_0370	Gm243	W03_1	NA	ACG TTG GAT GCG GGT CAC ATG TTT AAC TTC	ACG TTG GAT GCT AAA GCG TCA CAG GAC CAC	GAG CAT TAG CTA CCC AG	TACTGTTTCCGGTTTTTATTGTTACTCAATTATTTCAACTATACTATATTTTAAATAAACTGCATTTATGAATAAACCATAATGTCTCAGTTTTAGTCTGGAAATGTGTGAATGTATATCAAAATGCATATTGATTGTACTACAAAATATATTTGAAATACTCTTACCAAAGGTTACATCAAACAGCAGTTTTGAAATGTCTGTCAGATTTTATGTAATAGAGCCACATCTAGCAATTTGTGACAGAAATGGCCATGCTGACCAATGATTTCCTTTTTTCCCTACATTTTCTTATGGTATAGAATCCAGAATCCCGAAGCCCCTCTAAAGCGTCACAGGACCACGGGTCATATGACCATATGGTGGAACACTGGGTAGCTAATGCTCACATAATGAAGT…	AGGTTACATCAAACAGCAGTTTTGAAATGTCTGTCAGATTTTATGTAATAGAGCCACATCTAGCAATTTGTGACAGAAATGGCCATGCTGACCAATGATTTCCTTTTTTCCCTACATTTTCTTATNGTATAGAATCCAGAATCCCGAAGCCCCTCTAAAGCGTCACAGGACCACGNGTCATATGACCATATNGTGGAAC[A/C]CTGGGTAGCTAATGCTCACATAATGAAGTTAAACATGTGACCCGACACAAATAGTTTAAACAGGAGGTCAGGGTAAAG	No hits					No hits					0.01394	0.31672	Blank	7	A	81	CA	3	C	0	Blank	5	A	37		0	C	0	Blank	0	A	9	CA	1	C	0	Blank	2	A	35	CA
Gm243_0296	Gm243	W02_1	NA	ACG TTG GAT GTC CTG TGA CGC TTT AGA GGG	ACG TTG GAT GAA TGG CCA TGC TGA CCA ATG	CGG GAT TCT GGA TTC TAT AC	TACTGTTTCCGGTTTTTATTGTTACTCAATTATTTCAACTATACTATATTTTAAATAAACTGCATTTATGAATAAACCATAATGTCTCAGTTTTAGTCTGGAAATGTGTGAATGTATATCAAAATGCATATTGATTGTACTACAAAATATATTTGAAATACTCTTACCAAAGGTTACATCAAACAGCAGTTTTGAAATGTCTGTCAGATTTTATGTAATAGAGCCACATCTAGCAATTTGTGACAGAAATGGCCATGCTGACCAATGATTTCCTTTTTTCCCTACATTTTCTTATGGTATAGAATCCAGAATCCCGAAGCCCCTCTAAAGCGTCACAGGACCACGGGTCATATGACCATATGGTGGAACACTGGGTAGCTAATGCTCACATAATGAAGT…	TCTGGAAATGTGTGAATGTATATCAAAATGCATATTGATTGTACTACAAAATATATTTGAAATACTCTTACCAAAGGTTACATCAAACAGCAGTTTTGAAATGTCTGTCAGATTTTATGTAATAGAGCCACATCTAGCAATTTGTGACAGAAATGGCCATGCTGACCAATGATTTCCTTTTTTCCCTACATTTTCTTAT[A/G]GTATAGAATCCAGAATCCCGAAGCCCCTCTAAAGCGTCACAGGACCACGNGTCATATGACCATATNGTGGAACNCTGGGTAGCTAATGCTCACATAATGAAGTTAAACATGTGACCCGACACAAATAGTTTAAACAGGAGGTCAGGGTAAAG	No hits					No hits					0.06521	0.03715	Blank	11	A	42	GA	30	G	8	Blank	2	A	26	GA	12	G	2	Blank	1	A	2	GA	5	G	2	Blank	8	A	14	GA
Gm240_0209	Gm240	W03_1	NA	ACG TTG GAT GCG ATG TTG AGC TGG ATG GAG	ACG TTG GAT GAT GTA TGT CCC CCG CAA ATG	GGA TGG AGG CGT GGT CTT T	CACGAGGATTTTACAAAGGATCCACTGGCTCATCTCAGAAGTTCTTTGCCACGATGTTGTCGGTCTTGGCCAGCCTCAGGAGGGAGTCATCAGCTTCTCCCATTCTGCGGATGGGGCCACAGAGGGCGTAGGTCTTGAACTGACCGTTGAAGCGACCAGTCACCTTGTCCACCTCAGCGATGTTGAGCTGGATGGAGGCGTGGTCTTTAGCCCCAATAATTCTGTTGCTGGCGGAGCATTTGCGGGGGACATACATGTCCACGAATTCTCCGGCGTCGTTCTGCATGATGAGGACTTGGCGTCAGGCAGTCACTAAACAAACGTGCAGCCTCGTG	TTTACAAAGGATCCACTGGCTCATCTCAGAAGTTCTTTGCCACGATGTTGTCGGTCTTGGCCAGCCTCAGGAGGGAGTCATCNGCTTCTCCCATTCTGCGGATGGGGCCACAGAGGGCGTAGGTCTTGAACTGACCGTTGAAGCGACCAGTCACCTTGTCCACCTCAGCGATGTTGAGCTGGATGGAGGCGTGGTCTTT[A/G]GCCCCAATAATTCTGTTGCTGGCGGAGCATTTGCGGGGGACATACATGTCCACGAATTCTCCGGCGTCGTTCTGCATGATGAGGACTTGGCGTCAGGCAGTCACTAAACAAACGTGCAGCCTCGTG	Q90YQ2|RS21_ICTPU 40S ribosomal protein S21 - Ictalurus punctatu... 156 2e-38	P63221|RS21_PIG 40S ribosomal protein S21 - Sus scrofa (Pig				gb|DQ848926.1| Scophthalmus maximus clone kac27 40S ribosomal pr... 257 2e-65	gb|BC071475.1| Danio rerio ribosomal protein S21, mRNA (cDNA clo... 219 4e-54	ref|NM_201191.1| Danio rerio ribosomal protein S21 (rps21			0.36648	0	Blank	0	A	37	AG	54	G	0	Blank	0	A	37	AG	5	G	0	Blank	0	A	0	AG	10	G	0	Blank	0	A	0	AG
Gm239_0849	Gm239	W01_1	NA	ACG TTG GAT GAT GGA TTG ATT CAT TCG TCG	ACG TTG GAT GTA GAT TTG TGA TGT AGA CC	TTT AAA CTA TTA CCT GTA GGA CTA ATG	CGCCAGCTCCTCTGCTTTCCGGTTCCATCCACGCAACGTCATTATGATTTATCTGGGCTGGCCAATCGCCTTTCCTTCTATTCCTGTTTCTTTTTTCTATTTCTTCATGCATGCAGCTTTACGACGGGTCATGGCATAAAAAGCCCAGTGATGGGGATGACTGTTGGCAGGCCTCACAAGGGAGAGCCAGGGGGTTTGTGGGAGAAGGGAAAGGGACATTTGAGGCTTTGTAGGGGATTAGAAGGTTGCAAATGAACCAGGGGGAACCTTTCGCAGTTTGCTTACCTACACTAACCAAGCGACGACAGATATTTTTAAGXXXXXXXXXXAGGAGGAAAATAAGAATAAAAATATGTGTACATTTTAGATTGTGTTTTTGGCATGTCTGAATAATCGCTT…	GCGGGGCAATATTTTTAATCAATATATTATGCCTAAATACCTCTTGATAATTTAGCGGCATTTCATTTTTTTGCATCTTTTACATTCTTTGGACGACTTCATTTTTAATGTGCATATGATTCCCAAGCTAAAATGGATTGATTCATTCGTCGTTNCTTTAGTCAAACTTTACTTTAAACTATTACCTGTAGGACTAATG[AC/CA]ACCTACATATGGTCTACATCACAAATCTAAATCCCAGATGAGATCTGATCCCATCCCTTATTATTCCTCTGGGATTAATAAAGAACATCTTTCACCACATCCCTATATTGCCCAGCTCTGCCTCAAACCTTGCTCTGGGTATCATGTTTGGGGGTTGTTTGCTTCTGTTTGGTGAGGGTCGGTGCTTTTGCAG	No hits					emb|CR705599.2|CNS0G7E3 Tetraodon nigroviridis full-length cDNA 156 2e-34	emb|CR728015.2|CNS0GOOL Tetraodon nigroviridis full-length cDNA 150 9e-33	emb|CR636166.2|CNS0EPU4 Tetraodon nigroviridis full-length cDNA 140 9e-30	emb|CR667254.2|CNS0FDTO Tetraodon nigroviridis full-length cDNA 138 4e-29	emb|CR679443.2|CNS0FN7J Tetraodon nigroviridis full-length cDNA 130 8e-27	0.00846	0.07527	Blank	25	CA	2	CA.AC	46	AC	18	Blank	13	CA	2	CA.AC	16	AC	11	Blank	5	CA	0	CA.AC	5	AC	0	Blank	7	CA	0	CA.AC
Gm239_0804	Gm239	W03_1	NA	ACG TTG GAT GCA TTA GTC CTA CAG GTA ATA G	ACG TTG GAT GTG TGC ATA TGA TTC CCA AGC	TAG TTT AAA GTA AAG TTT GAC TAA AG	CGCCAGCTCCTCTGCTTTCCGGTTCCATCCACGCAACGTCATTATGATTTATCTGGGCTGGCCAATCGCCTTTCCTTCTATTCCTGTTTCTTTTTTCTATTTCTTCATGCATGCAGCTTTACGACGGGTCATGGCATAAAAAGCCCAGTGATGGGGATGACTGTTGGCAGGCCTCACAAGGGAGAGCCAGGGGGTTTGTGGGAGAAGGGAAAGGGACATTTGAGGCTTTGTAGGGGATTAGAAGGTTGCAAATGAACCAGGGGGAACCTTTCGCAGTTTGCTTACCTACACTAACCAAGCGACGACAGATATTTTTAAGXXXXXXXXXXAGGAGGAAAATAAGAATAAAAATATGTGTACATTTTAGATTGTGTTTTTGGCATGTCTGAATAATCGCTT…	TTTGTTTACGGGACATGGCGCTTAGTTCTACTTGCTCGCACAAGAGCGGGGCAATATTTTTAATCAATATATTATGCCTAAATACCTCTTGATAATTTAGCGGCATTTCATTTTTTTGCATCTTTTACATTCTTTGGACGACTTCATTTTTAATGTGCATATGATTCCCAAGCTAAAATGGATTGATTCATTCGTCGTT[A/T]CTTTAGTCAAACTTTACTTTAAACTATTACCTGTAGGACTAATGNAACCTACATATGGTCTACATCACAAATCTAAATCCCAGATGAGATCTGATCCCATCCCTTATTATTCCTCTGGGATTAATAAAGAACATCTTTCACCACATCCCTATATTGCCCAGCTCTGCCTCAAACCTTGCTCTGGGTATCATGTTTG	No hits					emb|CR705599.2|CNS0G7E3 Tetraodon nigroviridis full-length cDNA 156 2e-34	emb|CR728015.2|CNS0GOOL Tetraodon nigroviridis full-length cDNA 150 9e-33	emb|CR636166.2|CNS0EPU4 Tetraodon nigroviridis full-length cDNA 140 9e-30	emb|CR667254.2|CNS0FDTO Tetraodon nigroviridis full-length cDNA 138 4e-29	emb|CR679443.2|CNS0FN7J Tetraodon nigroviridis full-length cDNA 130 8e-27	0.01181	0.20723	Blank	0	A	5	TA	26	T	60	Blank	0	A	3	TA	14	T	25	Blank	0	A	0	TA	1	T	9	Blank	0	A	2	TA
Gm238_0139	Gm238	W01_1	NA	ACG TTG GAT GAT ATC CAC TAC ACA GTC GCC	ACG TTG GAT GGC TAG CGA TGT AGG CTA ATG	TAC ACA GTC GCC ATT TTC GTT TAG AT	CACGAGGGTGAAGGTTACCTGCTTCAACAGTGCTTGAACGGCAACCTTTCAGCTGTCTTTCACCTACTTGGATCAATTTCTAAAATCCGATTTATTTTAACTAAATATCCACTACACAGTCGCCATTTTCGTTTAGATTTCGTGTTATTCGAGTATCATTAGCCTACATCGCTAGCTGTTTAGCTAACAACGCTAACAGAATATCTGTCGACAAGACGATCCAACATCCAACTGAGTACTTACCTTCCACATCCCGACACAAGAAACGATAACGAAAATGACTTCTGGAGTGAGACAGAATTTCCATCAGGACTGTGAGGCAGCCATCAACAGGCAGATCAACCTGGAGCTGTATGCCTCCTACGTCTACCTGTCTATGTCATACTACTTTGACCGTGA…	CACGAGGGTGAAGGTTACCTGCTTCAACAGTGCTTGAACGGCAACCTTTCAGCTGTCTTTCACCTACTTGGATCAATTTCTAAAATCCGATTTATTTTAACTAAATATCCACTACACAGTCGCCATTTTCGTTTAGAT[A/T]TCGTGTTATTCGAGTATCATTAGCCTACATCGCTAGCTGTTTAGCTAACAACGCTAACAGAATATCTGTCGACAAGACGATCCAACATCCAACTGAGTACTTACCTTCCACATCCCGACACAAGAAACGATAACGAAAATGACTTCTGGAGTGAGACAGAATTTCCATCAGGACTGTGAGGCAGCCATCAACAGGCAGATCAACCTGGAGCTGTATGCCTCCTACGTCTACCTGTCTATGTCATACTACTTTGACCG	P49946|FRIH_SALSA Ferritin, heavy subunit (EC 1.16.3.1					gb|BT027831.1| Gasterosteus aculeatus clone CNB33-E02 mRNA sequence 334 3e-88	gb|AY260753.1| Oreochromis mossambicus ferritin heavy subunit mR... 318 2e-83	gb|AY190695.1| Pagrus major ferritin heavy chain mRNA, partial cds 316 6e-83	gb|DQ086166.1| Ictalurus punctatus ferritin heavy subunit mRNA, ... 306 6e-80	gb|AY909463.1| Siniperca chuatsi clone C116 ferritin-H subunit m... 295 2e-76	-0.00431	0.55718	Blank	0	A	0	AT	1	T	90	Blank	0	A		AT	0	T	42	Blank	0	A		AT	0	T	10	Blank	0	A	0	AT
Gm229_0142	Gm229	W07_1	syn	ACG TTG GAT GGA CCC CAT GAG GTA CAT GAG	ACG TTG GAT GTG GTT GTT GAG GGA CTT GAG	ACA TGA GGG CCG ACC AGG CCG C	CACGAGGCCCCCCGGAAACGCCGGCCCCCCTGGTCCCCCCGGCCCACCCGGCCCCGGCATCGACATGTCCGCCTTCGCGGGCCTGTCCCAGACGGAGAAGTCCCACGACCCCATGAGGTACATGAGGGCCGACCAGGCCGCTGGCAACCTGCGCCAGCACGACGCCGAGGTGGACGCCACGCTCAAGTCCCTCAACAACCAGATCGAGAACATCCGCAGCCCCGAGGGCTCCAAGAAGAACCCGGCCCGCACCTGCAGGGACCTCAAGCTGTGCCACCCCGACTGGAAGAGCGGAGAGTACTGGATCGACCCCAACCAGGGCTGCACCATCGACGCCATCAAAGTGTTCTGCAACATGGAGACGGGCGAGTCCTGTGTCCACCCCAAGCCCGCCAGCAT…	CACGAGGCCCCCCGGAAACGCCGGCCCCCCTGGTCCCCCCGGCCCACCCGGCCCCGGCATCGACATGTCCGCCTTCGCGGGCCTGTCCCAGACGGAGAAGTCCCACGACCCCATGAGGTACATGAGGGCCGACCAGGCCGC[C/T]GGCAACCTGCGCCAGCACGACGCCGAGGTGGACGCCACGCTCAAGTCCCTCAACAACCAGATCGAGAACATCCGCAGCCCCGAGGGCTCCAAGAAGAACCCGGCCCGCACCTGCAGGGACCTCAAGCTGTGCCACCCCGACTGGAAGAGCGGAGAGTACTGGATCGACCCCAACCAGGGCTGCACCATCGACGCCATCAAAGTGTTCTGCAACATGGAGACGGGCGAGTCCTGTGTCCACCCCAAGCCCGCCAG	P02460|CO2A1_CHICK Collagen alpha-1(II					gb|M23756.1|HUMCOLA06 Homo sapiens alpha-1 collagen type II (COL... 615 e-172	ref|NM_204426.1| Gallus gallus alpha 1 type IIA collagen precurs... 599 e-168	dbj|D83228.1| Domestic rabbit mRNA for type II Collagen, partial... 510 e-141	ref|NM_001006951.1| Canis familiaris collagen, type II, alpha 1 ... 476 e-131	gb|BC030913.1| Mus musculus procollagen, type II, alpha 1, mRNA ... 397 e-107	-0.00655	0.63734	Blank	5	C	61	CT	22	T	3	Blank	0	C	28	CT	12	T	2	Blank	0	C	8	CT	1	T	1	Blank	5	C	25	CT
Gm183_0303	Gm183	W01_1	NA	ACG TTG GAT GAG GGT GTT ACC AGA AGT AGC	ACG TTG GAT GCC CAT TAT GAC TAG GAA GGG	GCC ATG TAG AAC ACT CTG GGA T	CAAGAGTCCATCTTCTGGATCTTCTGTCGTATAGACAAAAGAAGCGTTTTGTAGTTTCACCACAGAAATATCCTGAAGCTCAAACGACGGCTTGCGAAAACCCCAGCATAACAAAATGGCAGAATCCAAAGTAAAGGAAGAAGGTTTAGATTATGTGTGGTTTTGGACATTGGGTTGCTTATCGCAACAGCTTTTAAACTCCCCGCACATGTTACTGCAATGGCAGCGGCCCTTCCTGCCTCCCATTTTGTTTTGTTGGGATAGGGTGTTACCAGAAGTAGCCATGTAGAACACTCTGGGATCAGTTACGGAGGGTTTACACTTTTCTATTCCCCTTCCTAGTCATAATGGGTTTTCCTTTATGGTTTGCAAACAGTGGTTTAAAGATGTTCTTTTCTT…	CAGCATAACAAAATGGCAGAATCCAAAGTAAAGGAAGAAGGTTTAGATTATGTGTGGTTTTGGACATTGGGTTGCTTATCGCAACAGCTTTTAAACTCCCCGCACATGTTACTGCAATGGCAGCGGCCCTTCCTGCCTCCCATTTTGTTTTGTTGGGATAGGGTGTTACCAGAAGTAGCCATGTAGAACACTCTGGGAT[C/T]AGTTACGGAGGGTTTACACTTTTCTATTCCCCTTCCTAGTCATAATGGGTTTTCCTTTATGGTTTGCAAACAGTGGTTTAAAGATGTTCTTTTCTTGTTCATTCTGAAAAAAAGCCTGACTTGTACAACCAGATTTATTGAATGACCGTGTACCATCAATCATCCTTATTAAATCTGAATATATACCAAAACCTCG	No hits					No hits					0.35512	0	Blank	0	C	0	CT	47	T	44	Blank	0	C	0	CT	3	T	39	Blank	0	C	0	CT	10	T	0	Blank	0	C	0	CT
Gm159_0228	Gm159	W03_1	NA	ACG TTG GAT GCT CCA TCT GCA GTT TGA GTG	ACG TTG GAT GAG GTG AAC CAG GAG AAG ATG	AGA CCC TGG ATG TTT CTG AC	CACGAGGCGAAAGAGAGCAAAGGACTGACTATGAATACTCGAGGACTCCGCTCCCAGCTGAAAGACAGCGTGCCGGTGACCGGCTTCTGCCCCCACGGGTCCTATGGGGTCCAGGACACCCTCCGCAGCGGGTTTAGCAGTGTAAAAAATGAGATCCTCCCCAGCCACCCACTGGAGCTGTCTGAAAAGAATTTCCAGGTGAACCAGGAGAAGATGAATTTCGCCACTGTCAGAAACATCCAGGGTCTCCACGCGCCACTCAAACTGCAGATGGAGTACAGGGCGGCCAGACAGATTCAGCGGCTGCCGTTTTTGCAGAGTTCCAATCTGGCCTTGGACACGCTCCGAAACAGTGACGAGAGCATCGGCTTTGAGGACATCCTCAACGATCCATATCAG…	CTATGAATACTCGAGGACTCCGCTCCCAGCTGAAAGACAGCGTGCCGGTGACCGGCTTCTGCCCCCACGGGTCCTATGGGGTCCAGGACACCCTCCGCAGCGGGTTTAGCAGTGTAAAAAATGAGATCCTCCCCAGCCACCCACTGGAGCTGTCTGAAAAGAATTTCCAGGTGAACCAGGAGAAGATGAATTTCGCCAC[A/T]GTCAGAAACATCCAGGGTCTCCACGCGCCACTCAAACTGCAGATGGAGTACAGGGCGGCCAGACAGATTCAGCGGCTGCCGTTTTTGCAGAGTTCCAATCTGGCCTTGGACACGCTCCGAAACAGTGACGAGAGCATCGGCTTTGAGGACATCCTCAACGATCCATATCAGAGCGAACTGATGGGCGAGCCTCACA	Q3SZV5|POMP_BOVIN Proteasome maturation protein (Proteassemblin					gb|AY522632.1| Oreochromis mossambicus hypothetical protein HSPC... 174 4e-40	emb|CR734571.2|CNS0GTKQ Tetraodon nigroviridis full-length cDNA 172 1e-39	emb|CR718456.2|CNS0GHB2 Tetraodon nigroviridis full-length cDNA 172 1e-39	emb|CR718221.2|CNS0GH4J Tetraodon nigroviridis full-length cDNA 172 1e-39	emb|CR708297.2|CNS0G9H1 Tetraodon nigroviridis full-length cDNA 172 1e-39	-0.00558	0.52493	Blank	0	A	58	TA	31	T	2	Blank	0	A	30	TA	10	T	2	Blank	0	A	7	TA	3	T	0	Blank	0	A	21	TA
Gm155_0155	Gm155	W01_1	NA	ACG TTG GAT GGT TTC CGT GTT GCA AAC TAG	ACG TTG GAT GGA TGG ATC AAA GCT TTC ATG G	TTG ATT AAG GTC AAA ACC AAC ACC	CACGAGGCGTCTGTGTCCTGGTCCGAACTCTGCGTCTCAAACCAATAAATGTATTTTATTTGGAAAACATTCTATCATGCAGATTTTTGTTTACTGCACTAAGCTGAAACGTTTATCTGTTGATGGATCAAAGCTTTCATGGATTCTACATCTGTGGTGTTGGTTTTGACCTTAATCAAATGTTCTTTTCTAGTTTGCAACACGGAAACGATGTAATGAAAAGTATAACTGCGGAATTAAACTTTGTCTT	CACGAGGCGTCTGTGTCCTGGTCCGAACTCTGCGTCTCAAACCAATAAATGTATTTTATTTGGAAAACATTCTATCATGCAGATTTTTGTTTACTGCACTAAGCTGAAACGTTTATCTGTTGATGGATCAAAGCTTTCATGGATTCTACATCTG[A/T]GGTGTTGGTTTTGACCTTAATCAAATGTTCTTTTCTAGTTTGCAACACGGAAACGATGTAATGAAAAGTATAACTGCGGAATTAAACTTTGTCTT	No hits					No hits					-0.01447	1	Blank	0	A	85	TA	6	T	0	Blank	0	A	39	TA	3	T	0	Blank	0	A	9	TA	1	T	0	Blank	0	A	37	TA
Gm1389_0695	Gm1389	W16_2	NA	ACG TTG GAT GAT TTC GTC CAT GTG GTC CAG	ACG TTG GAT GTT ATG GGA AAC CCC AAG GTG	CAG CAC GGC GTC GTG GCC CTG AC	GCACGAGGGGGCAGCGAGGAGTAACATGGCAAAGATCAAGGCTCGAGATCTGCGGGGCAAGAAGAAGGAGGAGCTGCTGAAGCAGCTGGACGACCTGAAGAACGAGCTGTCCCAGCTCCGCGTCGCCAAGGTCACCGGTGGAGCAGCCTCCAAGCTCTCCAAGATCCGTGTTGTCCGAAAATCCATCGCCAGAGTCCTCACCGTCATCAACCAGACACAGAAGGAGAACCTGAGGAAGTTCTACAAGGGCAAGAAGTACAAGCCCCTGGACCTTAGACCCAAGAAGACCCGTGCTCTGCGACGCGAGCTCACCAAAAGTGAGCAGAGTCTGAGGACCAAGAAGCAGCAGCGCAAGGACCTTATTTATGCTGTGCGCAAGTTCGCAGTCAAGGCTTAAAG…	GGACAGCTGCNGAGCGGAGGCACGTCGAGGCGGTCTGGAGCAAGATCGACATTGATGTCTGCGGACCACTCGCGTTGCAGAGATGCCTGATTGTGTATCCGTGGACGCAGCGCTACTTCGGTAGCTTTGGCGACCTGAGCACCGACGCCGCTATTATGGGAAACCCCAAGGTGGCCAAGCACGGCGTCGTGGCCCTGAC[C/G]GGCCTGAGGACGGCTCTGGACCACATGGACGAAATCAAGTCCACCTACGCTGCCCTGAGCGTGCTGCACTCCGAGAAACTGCACGTCGACCCCGACAACTTCCGACTGCTGTGTGAGTGCCTGACCATTGTCGTCGCCGGGAAGATGGGGAAGAAATTGAGCCCGGAGATGCAGGCTGCGTGGCAGAAGTACCTGT	P84610|HBB1_GADMO Hemoglobin subunit beta-1 (Hemoglobin beta-1 c... 299 1e-80	Q1AGS7|HBB1_BORSA Hemoglobin subunit beta-1 (Hemoglobin beta-1 c... 279 1e-74	Q1AGS3|HBB1_ARCGL Hemoglobin subunit beta-1 (Hemoglobin beta-1 c... 268 3e-71	P84652|HBB_COTGO Hemoglobin subunit beta (Hemoglobin beta chain		gb|DQ125476.1| Arctogadus glacialis beta 1 globin mRNA, partial cds 725 0.0	gb|DQ125472.1| Boreogadus saida beta 1 globin mRNA, partial cds 684 0.0	gb|DQ848920.1| Scophthalmus maximus clone sbc109 60S ribosomal p... 395 e-106	gb|DQ848925.1| Scophthalmus maximus clone kac19 60S ribosomal pr... 385 e-103	emb|CR700234.2|CNS0G392 Tetraodon nigroviridis full-length cDNA 348 3e-92	0.04319	0.03226	Blank	0	C	80	CG	11	G	0	Blank	0	C	40	CG	2	G	0	Blank	0	C	10		0	G	0	Blank	0	C	30	CG
Gm1386_0216	Gm1386	W16_2	NA	ACG TTG GAT GGC TCT AGT TCC CTC AAA TCC	ACG TTG GAT GGA TGA GGA GGA AGA GCG GCT G	GAA GGA AGA GCG GCT GCT AGA A	GCACGAGGAGAAGATCGAGGTTGAGATTCAAGTTGGCGAGAAGGCTGTGGAGAAGATCATCAAGGTGATCAACAGGAGCCAGGAGGAAGAAACCGTCGAGGAGAGGAACGTCTTGCTGAAACTCAAGAAGATCCTGGTTCCCGGTCTGAGGAACGCCACCAGATCTTCCTCTTCCTCCAGCAGCTCTAGTTCCCTCAAATCCAGCTCAAGCAGCAGTTCTAGCAGCCGCTCTTCCTCCTCATCCTCCTCCTCCTCCTCCTCCTCCTCATCCAGCGCCCGCGTGTCGAAGCAACAGTCATTCGAGATGAAGTTTTCCAAGACTCACATCCACCAGCATTCCGTTTCCGCAGCCAGAACATCAAGCAGAAGTAGCGCTGCCAGCTTCGAGGCCATCTACAA…	GAGGTTGAGATTCAAGTTGGCGAGAAGGCTGTGGAGAAGATCATCAAGGTGATCAACAGGAGCCAGGAGGAAGAAACCGTCGAGGAGAGGAACGTCTTGCTGAAACTCAAGAAGATCCTGGTTCCCGGTCTGAGGAACGCCACCAGATCTTCCTCTTCCTCCAGCAGCTCTAGTTCCCTCAAATCCAGCTCAAGCAGCA[G/T]TTCTAGCAGCCGCTCTTCCTCCTCATCCTCCTCCTCCTCCTCCTCCTCCTCATCCAGCGCCCGCGTGTCGAAGCAACAGTCATTCGAGATGAAGTTTTCCAAGACTCACATCCACCAGCATTCCGTTTCCGCAGCCAGAACATCAAGCAGAAGTAGCGCTGCCAGCTTCGAGGCCATCTACAACAAGGCCAAGTAC	Q98893|VIT2_FUNHE Vitellogenin-2 precursor (Vitellogenin II					gb|AF284034.1|AF284034 Melanogrammus aeglefinus vitellogenin B (... 2818 0.0	dbj|AB181839.1| Pagrus major VgB mRNA for vitellogenin, complete... 144 9e-31	gb|AY049952.1| Salmo salar vitellogenin (Vtg			0.14811	0	Blank	1	G	77	GT	13	T	0	Blank	0	G	42		0	T	0	Blank	0	G	10		0	T	0	Blank	1	G	25	GT
Gm1384_0064	Gm1384	W01_2	NA	ACG TTG GAT GCC GTA ATA GAA GAG TTA CTA C	ACG TTG GAT GGG AGA CTA TTG CGA CAA TAA	ACG ATT ATT AGG GCG TGA TC	GCACGAGGAACTAGGATTCCAAGACGCGGCATCACCCGTAATAGAAGAGTTACTACACTTCCATGATCACGCCCTAATAATCGTATTTTTAATTAGTACTCTTGTACTTTACATTATTGTCGCAATAGTCTCCACTAAATTAACCAACAAATATATTTTAGATTCTCAAGAAATTGAGATTATCTGAACAGTTCTCCCAGCTGTTATTCTTATTTTAATTGCCCTTCCATCATTACGAATTCTTTATCTCATAGACGAAATTAATGACCCGCATCTTACTATTAAAGCAATGGGCCACCAATGATATTGAAGCTACGAGTATACCGATTACGAAGACCTCGGCTTTGACTCTTATATAATCCCCACACAAGACTTAGCCCCCGGTCAGTTTCGACTATT…	CTAGGATTCCAAGACGCGGCATCACCCGTAATAGAAGAGTTACTACACTTCCA[C/T]GATCACGCCCTAATAATCGTATTTTTAATTAGTACTCTTGTACTTTACATTATTGTCGCAATAGTCTCCACTAAATTAACCAACAAATATATTTTAGATTCTCAAGAAATTGAGATTATCTGAACAGTTCTCCCAGCTGTTATTCTTATTTTAATTGCCCTTCCATCATTACGAATTCTTTATCTCATAGACGAAATTAATGACCCGCATCTTACTATTAAAGCAATGGGCCACCAATGATATTGAAGCTACGAGTATACCGATTACGAAGACCTCGGCTTTGACTCTTATATAATCCCCACACAAGACTTAGCCCCCGGTCAGTTTCGACT	Q37741|COX2_GADMO Cytochrome c oxidase subunit 2 (EC 1.9.3.1					gb|DQ356939.1| Gadus morhua mitochondrion, partial genome 1334 0.0	emb|X99772.1|GMMITGEN Gadus morhua complete mitochondrial DNA se... 1334 0.0	emb|X76364.1|SIGMTRNCY G.morhua (NC1			0.00411	0.64516	Blank	1	T	86	TC		C	4	Blank	1	T	40	TC		C	1	Blank	0	T	9	TC		C	1	Blank	0	T	37	TC
Gm137_0322	Gm137	W01_1	syn	ACG TTG GAT GTG CAA CGA CTC ATC GGT CAG	ACG TTG GAT GCC GAG GTT GAG GAA GAT TAG	GCA GAG TGT GGA TGG GTC	CACGAGGACGATACGCTTTTCAAGTATAAGCCTGCCTAACAAATTGACTTCACGATGATAAACCTTTCATCCATGTGTGTTTTCGTCCTCCTGCTCTCGGTTGCTACAGCCTCATCGGAGGATGAGTTTGAGCCTGGCTGCGAGGACAACGGTGTCAGCTATGATGTCTTCGATACCTACACTCCAGCTGACGACACCTGTAATTACTGTGACTGTACGATCGCTGGGCCTCTTTGCAGTCGGAAAACTTGTGAGGATGTCTTGGCTGGGTGCAACGACTCATCGGTCAGGGGCCCATGCTGCGCAGAGTGTGGATGGGTCTAAGGTCCCAACTGATACCTCAATCTAATCTTCCTCAACCTCGGAGCCTGGGGATTCCTGCTATCGGCCCCACGAGAA…	TGAGTTTGAGCCTGGCTGCGAGGACAACGGTGTCAGCTATGATGTCTTCGATACCTACACTCCAGCTGACGACACCTGTAATTACTGTGACTGTACGATCGCTGGGCCTCTTTGCAGTCGGAAAACTTGTGAGGATGTCTTGGCTGGGTGCAACGACTCATCGGTCAGGGGCCCATGCTGCGCAGAGTGTGGATGGGTC[A/T]AAGGTCCCAACTGATACCTCAATCTAATCTTCCTCAACCTCGGAGCCTGGGGATTCCTGCTATCGGCCCCACGAGAAGGAGGACTGCAGAACATACATGAGCATTAAAGGCTATTATACTGCCAGCTGCCAAATGAGCTGCATCCCATCACTGCATCGGCAATAAGGAATTTTTGATGCATAAATGGCTGTGTGTT	No hits					No hits					-0.01385	0.79081	Blank	1	A	24	AT	45	T	21	Blank	1	A	12	AT	18	T	11	Blank	0	A	3	AT	3	T	4	Blank	0	A	9	AT
Gm137_0060	Gm137	W03_1	NA	ACG TTG GAT GGA GGA CGA AAA CAC ACA TGG	ACG TTG GAT GAC GAG GAC GAT ACG CTT TTC	AAC ACA CAT GGA TGA AAG GTT	CACGAGGACGATACGCTTTTCAAGTATAAGCCTGCCTAACAAATTGACTTCACGATGATAAACCTTTCATCCATGTGTGTTTTCGTCCTCCTGCTCTCGGTTGCTACAGCCTCATCGGAGGATGAGTTTGAGCCTGGCTGCGAGGACAACGGTGTCAGCTATGATGTCTTCGATACCTACACTCCAGCTGACGACACCTGTAATTACTGTGACTGTACGATCGCTGGGCCTCTTTGCAGTCGGAAAACTTGTGAGGATGTCTTGGCTGGGTGCAACGACTCATCGGTCAGGGGCCCATGCTGCGCAGAGTGTGGATGGGTCTAAGGTCCCAACTGATACCTCAATCTAATCTTCCTCAACCTCGGAGCCTGGGGATTCCTGCTATCGGCCCCACGAGAA…	CACGAGGACGATACGCTTTTCAAGTATAAGCCTNCCTAACAAATTGACTTCACGATGAT[A/G]AACCTTTCATCCATGTGTGTTTTCGTCCTCCTGCTCTCGGTTGCTACAGCCTCATCGGAGGATGAGTTTGAGCCTGGCTGCGAGGACAACGGTGTCAGCTATGATGTCTTCGATACCTACACTCCAGCTGACGACACCTGTAATTACTGTGACTGTACGATCGCTGGGCCTCTTTGCAGTCGGAAAACTTGTGAGGATGTCTTGGCTGGGTGCAACGACTCATCGGTCAGGGGCCCATGCTGCGCAGAGTGTGGATGGGTCNAAGGTCCCAACTGATACCTCAATCTAATCTTCCTCAACCTCGGAGCCTGGGGATTCCTGCTATCGGCCCCACGA	No hits					No hits					-0.01427	0.91202	Blank	0	A	32	GA	31	G	28	Blank	0	A	16	GA	13	G	13	Blank	0	A	4	GA	3	G	3	Blank	0	A	12	GA
Gm137_0034	Gm137	W01_1	NA	ACG TTG GAT GGA GGA CGA AAA CAC ACA TGG	ACG TTG GAT GAC GAG GAC GAT ACG CTT TTC	CGT GAA GTC AAT TTG TTA GG	CACGAGGACGATACGCTTTTCAAGTATAAGCCTGCCTAACAAATTGACTTCACGATGATAAACCTTTCATCCATGTGTGTTTTCGTCCTCCTGCTCTCGGTTGCTACAGCCTCATCGGAGGATGAGTTTGAGCCTGGCTGCGAGGACAACGGTGTCAGCTATGATGTCTTCGATACCTACACTCCAGCTGACGACACCTGTAATTACTGTGACTGTACGATCGCTGGGCCTCTTTGCAGTCGGAAAACTTGTGAGGATGTCTTGGCTGGGTGCAACGACTCATCGGTCAGGGGCCCATGCTGCGCAGAGTGTGGATGGGTCTAAGGTCCCAACTGATACCTCAATCTAATCTTCCTCAACCTCGGAGCCTGGGGATTCCTGCTATCGGCCCCACGAGAA…	CACGAGGACGATACGCTTTTCAAGTATAAGCCT[A/G]CCTAACAAATTGACTTCACGATGATNAACCTTTCATCCATGTGTGTTTTCGTCCTCCTGCTCTCGGTTGCTACAGCCTCATCGGAGGATGAGTTTGAGCCTGGCTGCGAGGACAACGGTGTCAGCTATGATGTCTTCGATACCTACACTCCAGCTGACGACACCTGTAATTACTGTGACTGTACGATCGCTGGGCCTCTTTGCAGTCGGAAAACTTGTGAGGATGTCTTGGCTGGGTGCAACGACTCATCGGTCAGGGGCCCATGCTGCGCAGAGTGTGGATGGGTCNAAGGTCCCAACTGATACCTCAATCTAATCTTCCTCAACCTCGGAGCCTGGGGATTCCTGCTATCGGCCCCACGA	No hits					No hits					0.07847	0.01369	Blank	0	A	88	GA	2	G	1	Blank	0	A	41	GA	1	G	0	Blank	0	A	8	GA	1	G	1	Blank	0	A	39
Gm1365_0447	Gm1365	W11_2	NA	ACG TTG GAT GGC TGG TAT CAA CTC TGT AAC	ACG TTG GAT GAA TAG GGT CAA CGT CGT GAG	CAA GCT GGG CCT TCT TGC TCT CTA C	GCACGAGGCATGCCTAAGGGGAAGAAGGCTAAGGGAAAGAAGGTGGCCCCAGCCCCTTCAGTGGCCAAGAAGCATGAGGCCAAGAAGGTGGTCAACCCTCTGTTTGAGAAGAGACCCAAGAACTTTGGCATTGGTCAGGACATCCAGCCCAAGCGTGACTTGACCCGCTTCGTCAAGTGGCCCCGCTATGTGCGTCTGCAGAGACAGCGTTCCATCCTGTACAAGAGGCTGAAGGTCCCCCCAGCGATCAACCAGTTCACCCAGGCCCTGGACCGCCAGACCGCCACTCAGCTTTTCAAGCTGGCCCATAAGTACAGACCAGAGACCAAGCAGGAGAAGAAGGTGAGGCTGCTGGCCCGTGCTGAGCAGAAGGCTGCTGGCAAGGGAGACACCCCCACC…	TCAACCAGTTCACCCAGGCCCTGGACCGCCAGACCGCCACTCAGCTTTTCAAGCTGGCCCATAAGTACAGACCAGAGACCAAGCAGGAGAAGAANGTGAGGCTGCTGGCCCGTGCTGAGCAGAAGGCTGCTGGCAAGGGAGACACCCCCACCAAGAGGCCACCGGTGCTGCGTGCTGGTATCAACTCTGTAACCAGTCT[C/T]GTAGAGAGCAAGAAGGCCCAGCTTGTGGTCATTGCTCACGACGTTGACCCTATTGAGCTTGTCGTCTTCCTCCCCGCTTTGTGCCGCAAAATGGGAGTCCCTTACTGCATCATCAAAGGCAAGGCCAGGTTGGGAAGGCTTGTACACAGGAAGACATGCACTTCAGTGGCAATCACGCAAGTTAACCCTGAGGACA	O57592|RL7A_FUGRU 60S ribosomal protein L7a (Surfeit locus prote... 469 e-132	P32429|RL7A_CHICK 60S ribosomal protein L7a - Gallus gallus (Chi... 452 e-127	Q90YW2|RL7A_ICTPU 60S ribosomal protein L7a - Ictalurus punctatu... 450 e-126	P62425|RL7A_RAT 60S ribosomal protein L7a - Rattus norvegicus (Rat		gb|BT027398.1| Gasterosteus aculeatus clone CFW268-B07 mRNA sequ... 670 0.0	emb|CR720529.2|CNS0GIWN Tetraodon nigroviridis full-length cDNA 573 e-160	emb|CR700791.2|CNS0G3OJ Tetraodon nigroviridis full-length cDNA 573 e-160	emb|CR703062.2|CNS0G5FM Tetraodon nigroviridis full-length cDNA 573 e-160	emb|CR699835.2|CNS0G2XZ Tetraodon nigroviridis full-length cDNA 573 e-160	-0.01244	0.85142	Blank	1	C	4	TC	23	T	63	Blank	0	C	1	TC	14	T	27	Blank	0	C	0	TC	3	T	7	Blank	1	C	3	TC
Gm1365_0342	Gm1365	W06_2	NA	ACG TTG GAT GCA CTC AGC TTT TCA AGC TGG	ACG TTG GAT GTT CTG CTC AGC ACG GGC CA	CTG CTC AGC ACG GGC CAG CAG CCT CAC	GCACGAGGCATGCCTAAGGGGAAGAAGGCTAAGGGAAAGAAGGTGGCCCCAGCCCCTTCAGTGGCCAAGAAGCATGAGGCCAAGAAGGTGGTCAACCCTCTGTTTGAGAAGAGACCCAAGAACTTTGGCATTGGTCAGGACATCCAGCCCAAGCGTGACTTGACCCGCTTCGTCAAGTGGCCCCGCTATGTGCGTCTGCAGAGACAGCGTTCCATCCTGTACAAGAGGCTGAAGGTCCCCCCAGCGATCAACCAGTTCACCCAGGCCCTGGACCGCCAGACCGCCACTCAGCTTTTCAAGCTGGCCCATAAGTACAGACCAGAGACCAAGCAGGAGAAGAAGGTGAGGCTGCTGGCCCGTGCTGAGCAGAAGGCTGCTGGCAAGGGAGACACCCCCACC…	TCCAGCCCAAGCGTGACTTGACCCGCTTCGTCAAGTGGCCCCGCTATGTGCGTCTGCAGAGACAGCGNTCCATCCTGTACAAGAGGCTGAAGGTCCCCCCAGCGATCAACCAGTTCACCCAGGCCCTGGACCGCCAGACCGCCACTCAGCTTTTCAAGCTGGCCCATAAGTACAGACCAGAGACCAAGCAGGAGAAGAA[A/G]GTGAGGCTGCTGGCCCGTGCTGAGCAGAAGGCTGCTGGCAAGGGAGACACCCCCACCAAGAGGCCACCGGTGCTGCGTGCTGGTATCAACTCTGTAACCAGTCTNGTAGAGAGCAAGAAGGCCCAGCTTGTGGTCATTGCTCACGACGTTGACCCTATTGAGCTTGTCGTCTTCCTCCCCGCTTTGTGCCGCAAAA	O57592|RL7A_FUGRU 60S ribosomal protein L7a (Surfeit locus prote... 469 e-132	P32429|RL7A_CHICK 60S ribosomal protein L7a - Gallus gallus (Chi... 452 e-127	Q90YW2|RL7A_ICTPU 60S ribosomal protein L7a - Ictalurus punctatu... 450 e-126	P62425|RL7A_RAT 60S ribosomal protein L7a - Rattus norvegicus (Rat		gb|BT027398.1| Gasterosteus aculeatus clone CFW268-B07 mRNA sequ... 670 0.0	emb|CR720529.2|CNS0GIWN Tetraodon nigroviridis full-length cDNA 573 e-160	emb|CR700791.2|CNS0G3OJ Tetraodon nigroviridis full-length cDNA 573 e-160	emb|CR703062.2|CNS0G5FM Tetraodon nigroviridis full-length cDNA 573 e-160	emb|CR699835.2|CNS0G2XZ Tetraodon nigroviridis full-length cDNA 573 e-160	-0.00949	0.68035	Blank	0	A	0	GA	11	G	80	Blank	0	A	0	GA	4	G	38	Blank	0	A	0	GA	2	G	8	Blank	0	A	0	GA
Gm1365_0210	Gm1365	W05_2	NA	ACG TTG GAT GAC CTT CAG CCT CTT GTA CAG	ACG TTG GAT GCT TGA CCC GCT TCG TCA AGT	TGC GTC TGC AGA GAC AGC G	GCACGAGGCATGCCTAAGGGGAAGAAGGCTAAGGGAAAGAAGGTGGCCCCAGCCCCTTCAGTGGCCAAGAAGCATGAGGCCAAGAAGGTGGTCAACCCTCTGTTTGAGAAGAGACCCAAGAACTTTGGCATTGGTCAGGACATCCAGCCCAAGCGTGACTTGACCCGCTTCGTCAAGTGGCCCCGCTATGTGCGTCTGCAGAGACAGCGTTCCATCCTGTACAAGAGGCTGAAGGTCCCCCCAGCGATCAACCAGTTCACCCAGGCCCTGGACCGCCAGACCGCCACTCAGCTTTTCAAGCTGGCCCATAAGTACAGACCAGAGACCAAGCAGGAGAAGAAGGTGAGGCTGCTGGCCCGTGCTGAGCAGAAGGCTGCTGGCAAGGGAGACACCCCCACC…	GAAGAAGGCTAAGGGAAAGAAGGTGGCCCCAGCCCCTTCAGTNGCCAAGAAGCATGAGGCCAAGAAGGTGGTCAACCCTCTGTTNGAGAAGAGACCCAAGAACTTTGGCATTGGTCAGGACATCCAGCCCAAGCGTGACTTGACCCGCTTCGTCAAGTGGCCCCGCTATGTGCGTCTGCAGAGACAGCG[C/T]TCCATCCTGTACAAGAGGCTGAAGGTCCCCCCAGCGATCAACCAGTTCACCCAGGCCCTGGACCGCCAGACCGCCACTCAGCTTTTCAAGCTGGCCCATAAGTACAGACCAGAGACCAAGCAGGAGAAGAANGTGAGGCTGCTGGCCCGTGCTGAGCAGAAGGCTGCTGGCAAGGGAGACACCCCCACCAAGAGGC	O57592|RL7A_FUGRU 60S ribosomal protein L7a (Surfeit locus prote... 469 e-132	P32429|RL7A_CHICK 60S ribosomal protein L7a - Gallus gallus (Chi... 452 e-127	Q90YW2|RL7A_ICTPU 60S ribosomal protein L7a - Ictalurus punctatu... 450 e-126	P62425|RL7A_RAT 60S ribosomal protein L7a - Rattus norvegicus (Rat		gb|BT027398.1| Gasterosteus aculeatus clone CFW268-B07 mRNA sequ... 670 0.0	emb|CR720529.2|CNS0GIWN Tetraodon nigroviridis full-length cDNA 573 e-160	emb|CR700791.2|CNS0G3OJ Tetraodon nigroviridis full-length cDNA 573 e-160	emb|CR703062.2|CNS0G5FM Tetraodon nigroviridis full-length cDNA 573 e-160	emb|CR699835.2|CNS0G2XZ Tetraodon nigroviridis full-length cDNA 573 e-160	-0.01059	0.74976	Blank	2	C	1	CT	12	T	76	Blank	2	C	1	CT	3	T	36	Blank	0	C	0	CT	2	T	8	Blank	0	C	0	CT
Gm1365_0105	Gm1365	W06_2	NA	ACG TTG GAT GAG AAG CAT GAG GCC AAG AAG	ACG TTG GAT GTG TCC TGA CCA ATG CCA AAG	AAG TTC TTG GGT CTC TTC TC	GCACGAGGCATGCCTAAGGGGAAGAAGGCTAAGGGAAAGAAGGTGGCCCCAGCCCCTTCAGTGGCCAAGAAGCATGAGGCCAAGAAGGTGGTCAACCCTCTGTTTGAGAAGAGACCCAAGAACTTTGGCATTGGTCAGGACATCCAGCCCAAGCGTGACTTGACCCGCTTCGTCAAGTGGCCCCGCTATGTGCGTCTGCAGAGACAGCGTTCCATCCTGTACAAGAGGCTGAAGGTCCCCCCAGCGATCAACCAGTTCACCCAGGCCCTGGACCGCCAGACCGCCACTCAGCTTTTCAAGCTGGCCCATAAGTACAGACCAGAGACCAAGCAGGAGAAGAAGGTGAGGCTGCTGGCCCGTGCTGAGCAGAAGGCTGCTGGCAAGGGAGACACCCCCACC…	TGCCTAAGGGGAAGAAGGCTAAGGGAAAGAAGGTGGCCCCAGCCCCTTCAGTNGCCAAGAAGCATGAGGCCAAGAAGGTGGTCAACCCTCTGTT[C/T]GAGAAGAGACCCAAGAACTTTGGCATTGGTCAGGACATCCAGCCCAAGCGTGACTTGACCCGCTTCGTCAAGTGGCCCCGCTATGTGCGTCTGCAGAGACAGCGNTCCATCCTGTACAAGAGGCTGAAGGTCCCCCCAGCGATCAACCAGTTCACCCAGGCCCTGGACCGCCAGACCGCCACTCAGCTTTTCAAGCTGGCCCATAAGTACAGACCAGAGACCAAGCAGGAGAAGAANGTGAGGCTGCTGGCCCGTGCTGAGCAGAAGGCTGCTGGCAAGGGAGACACCCCC	O57592|RL7A_FUGRU 60S ribosomal protein L7a (Surfeit locus prote... 469 e-132	P32429|RL7A_CHICK 60S ribosomal protein L7a - Gallus gallus (Chi... 452 e-127	Q90YW2|RL7A_ICTPU 60S ribosomal protein L7a - Ictalurus punctatu... 450 e-126	P62425|RL7A_RAT 60S ribosomal protein L7a - Rattus norvegicus (Rat		gb|BT027398.1| Gasterosteus aculeatus clone CFW268-B07 mRNA sequ... 670 0.0	emb|CR720529.2|CNS0GIWN Tetraodon nigroviridis full-length cDNA 573 e-160	emb|CR700791.2|CNS0G3OJ Tetraodon nigroviridis full-length cDNA 573 e-160	emb|CR703062.2|CNS0G5FM Tetraodon nigroviridis full-length cDNA 573 e-160	emb|CR699835.2|CNS0G2XZ Tetraodon nigroviridis full-length cDNA 573 e-160	-0.00886	0.73509	Blank	0	C	1	TC	12	T	78	Blank	0	C	1	TC	3	T	38	Blank	0	C	0	TC	2	T	8	Blank	0	C	0	TC
Gm1365_0063	Gm1365	W01_2	NA	ACG TTG GAT GAA CAG AGG GTT GAC CAC CTT	ACG TTG GAT GGG GAA GAA GGC TAA GGG AAA	CCC CAG CCC CTT CAG T	GCACGAGGCATGCCTAAGGGGAAGAAGGCTAAGGGAAAGAAGGTGGCCCCAGCCCCTTCAGTGGCCAAGAAGCATGAGGCCAAGAAGGTGGTCAACCCTCTGTTTGAGAAGAGACCCAAGAACTTTGGCATTGGTCAGGACATCCAGCCCAAGCGTGACTTGACCCGCTTCGTCAAGTGGCCCCGCTATGTGCGTCTGCAGAGACAGCGTTCCATCCTGTACAAGAGGCTGAAGGTCCCCCCAGCGATCAACCAGTTCACCCAGGCCCTGGACCGCCAGACCGCCACTCAGCTTTTCAAGCTGGCCCATAAGTACAGACCAGAGACCAAGCAGGAGAAGAAGGTGAGGCTGCTGGCCCGTGCTGAGCAGAAGGCTGCTGGCAAGGGAGACACCCCCACC…	TGCCTAAGGGGAAGAAGGCTAAGGGAAAGAAGGTGGCCCCAGCCCCTTCAGT[G/T]GCCAAGAAGCATGAGGCCAAGAAGGTGGTCAACCCTCTGTTNGAGAAGAGACCCAAGAACTTTGGCATTGGTCAGGACATCCAGCCCAAGCGTGACTTGACCCGCTTCGTCAAGTGGCCCCGCTATGTGCGTCTGCAGAGACAGCGNTCCATCCTGTACAAGAGGCTGAAGGTCCCCCCAGCGATCAACCAGTTCACCCAGGCCCTGGACCGCCAGACCGCCACTCAGCTTTTCAAGCTGGCCCATAAGTACAGACCAGAGACCAAGCAGGAGAAGAANGTGAGGCTGCTGGCCCGTGCTGAGCAGAAGGCTGCTGGCAAGGGAGACACCCCC	O57592|RL7A_FUGRU 60S ribosomal protein L7a (Surfeit locus prote... 469 e-132	P32429|RL7A_CHICK 60S ribosomal protein L7a - Gallus gallus (Chi... 452 e-127	Q90YW2|RL7A_ICTPU 60S ribosomal protein L7a - Ictalurus punctatu... 450 e-126	P62425|RL7A_RAT 60S ribosomal protein L7a - Rattus norvegicus (Rat		gb|BT027398.1| Gasterosteus aculeatus clone CFW268-B07 mRNA sequ... 670 0.0	emb|CR720529.2|CNS0GIWN Tetraodon nigroviridis full-length cDNA 573 e-160	emb|CR700791.2|CNS0G3OJ Tetraodon nigroviridis full-length cDNA 573 e-160	emb|CR703062.2|CNS0G5FM Tetraodon nigroviridis full-length cDNA 573 e-160	emb|CR699835.2|CNS0G2XZ Tetraodon nigroviridis full-length cDNA 573 e-160	-0.01117	0.74389	Blank	1	G	87	GT	3	T	0	Blank	1	G	40	GT	1	T	0	Blank	0	G	10		0	T	0	Blank	0	G	37	GT
Gm1362_0192	Gm1362	W04_2	NA	ACG TTG GAT GTT CTG ACG CTG AAG CTA CTG	ACG TTG GAT GAC CGT CTT CCA GGA ACA CC	CGG GTC TGG AGG CTT TGG CAA	GCACGAGGGGAAGCCTTCCTGCCTCCTGTCCTCCTCCAGCAGCAGCTTTTTCGGCTTTTTTAAGCAGAGTCAACCACCCTTAAAACCGCAACCATGAGCAGAAGCTTCAGCGCCAAGTCCTACTCTGGACCGTCTTCCAGGAACACCGTGGTGTCCCGCAGCATCCGTTCCGGGTCTGGAGGCTTTGGCAACAACCAGGGCAGTAGCTTCAGCGTCAGAAGCTCCAACTATGGCGGAGTCGGCAGTGGATTCAGCAGCGGCGGCGGCTTTGCCAGCGGCGGCGGTTCATTCTCCAGCGGCGGCGGGTCATATGGCGGCAGCGCCGGTTACATGAACCAGACCATCACACCTGTGACAGTCAACCAGAGCCTCCTGGCCCCCGTCAGCGTGGACATCGAC…	AAGCCTTCCTGCCTCCTGTCCTCCTCCAGCAGCAGCTTTTTCGGCTTTTTTAAGCAGAGTCAACCACCCTTAAAACCGCAACCATGAGCAGAAGCTTNAGCGCCAAGTCCTACTCTGGACCGTCTTCCAGGAACACCGTGGTGTCCCGCAGCATCCGTTCCGGGTCTGGAGGCTTTGGCAA[C/T]AACCAGGGCAGTAGCTTCAGCGTCAGAAGCTCCAACTATGGCGGAGTCGGCAGTGGATTCAGCAGCGGCGGCGGCTTTGCCAGCGGCGGCGGTTCATTCTCCAGCGGCGGCGGGTCATATGGCGGCAGCGCCGGTTACATGAACCAGACCATCACACCTGTGACAGTCAACCAGAGCCTCCTGGCCCCCGTCAGCGTGGACATC	No hits					No hits					0.0227	0.17009	Blank	0	C	87	CT	4	T	0	Blank	0	C	42		0	T	0	Blank	0	C	9	CT	1	T	0	Blank	0	C	36	CT
Gm1357_0476	Gm1357	W15_2	NA	ACG TTG GAT GTG AAC ATC GGC AAT GTC CTG	ACG TTG GAT GTG TCT CCA GGC TTC TCC TC	CGG CTT CTC CTC CAC ACA GCA	GCACGAGGCGGCCAACGACTTCAGCTCTGCGCGAACCATCCACACCATCCATTCTCACCGCTCAGGCGCAGAGCCAGACGACCAGCTCATTGGCATGGCTTCAGTTATTTTTGGCGCTTGACTCAGGATATAAAAAAAAAAAAAAAGTTATCAGAGGACAGCGTAAAGGTGCGGGCTCTGTGTTCAAAGCCCATGTCCACCACAGAAAAGGGGCTGCCAAGCTCCGTCACATTGACTTCGCTGAACGTCATGGTTACATCAAGGGAATCGTGAAGGACATCATCCACGACCCCGGCCGTGGTGCACCCCTTGCGAAGGTGGCTTTCCGTGACCCATACCGCTTCAAGAAGAGGACAGAACTCTTCATTGCTGCTGAGGGCATCCACACCGGACAGTTCA…	ACATCATCCACGACCCCGGCCGTGGTGCACCCCTTGCGAAGGTGGCTTTCCGTGACCCATACCGCTTCAAGAAGAGGACAGAACTCTTCATTGCTGCTGAGGGCATCCACACCGGACAGTTCATCTACTGCGGCAAGAAGGCTCAGCTGAACATCGGCAATGTCCTGCCTGTCGGAACCATGCCTGAGGGTACCATCAT[A/T]TGCTGTGTGGAGGAGAAGCCTGGAGACAGGGGCAAGCTCGCCCGTGCATCTGGAAACTACGCCACAGTCATCTCTCACAACCCAGAGACCAAGAAGTCCAGGGTAAAGCTTCCCTCCGGCTCCAAGAAGGTCATTGCCTCTGCCAACAGAGCCGTCGTCGGTGTTGTTGCTGGTGGTGGACGTATTGACAAGCCTA	Q6P0V6|RL8_BRARE 60S ribosomal protein L8 - Brachydanio rerio (Z... 489 e-138	Q6PBF0|RL8_XENTR 60S ribosomal protein L8 - Xenopus tropicalis (... 487 e-137	P41116|RL8_XENLA 60S ribosomal protein L8 - Xenopus laevis (Afri... 484 e-136	P62919|RL8_RAT 60S ribosomal protein L8 - Rattus norvegicus (Rat		gb|BT028123.1| Gasterosteus aculeatus clone CNB136-F07 mRNA sequ... 921 0.0	gb|AY957563.1| Oncorhynchus mykiss ribosomal protein L8 mRNA, pa... 783 0.0	gb|DQ979393.1| Oryzias latipes strain Orange Red 60S ribosomal p... 779 0.0	ref|NM_200713.1| Danio rerio ribosomal protein L8 (rpl8		-0.00568	0.62463	Blank	0	A	2	TA	25	T	64	Blank	0	A	1	TA	9	T	32	Blank	0	A	0	TA	4	T	6	Blank	0	A	1	TA
Gm1349_0657	Gm1349	W08_2	NA	ACG TTG GAT GAA GAA GAT CGG CTA CAA CCC	ACG TTG GAT GTG AAC CAG GCC ATC TTG GAG	GGC CTC CAG CAT GTT GTC CCC GTG CCA	GCACGAGGGCTAGGGGCAGCAACAGCAGCTTTTGTGAACCAGTAACACCGTGTTTCAGAAACTTAAGCAACAATGGGAAAGGACAAGTTCCACATCAACATCGTGGTCATTGGCCATGTCGACTCCGGCAAGTCGACCACCACCGGCCACTTGATCTACAAGTGCGGAGGCATTGACAAGAGAACCATCGAGAAGTTCGAGAAGGAAGCCGCTGAGATGGGAAAGGGCTCCTTCAAGTACGCCTGGGTGCTGGACAAACTGAAGGCAGAGCGTGAGCGTGGTATCACCATTGACATCGCCCTGTGGAAGTTTGAGTCTGGAAAGTATTACGTCACCATCATCGATGCCCCCGGACACAGGGATTTCATCAAGAACATGATCACTGGAACTTCCCAGGCT…	GCAACGGCCAGACCCGCGAGCACGCCCTCCTGGCCTTCACCCTGGGAGTGAAGCAGCTCATCGTTGGCATCAACAAGATGGACAACACCGAGCCCCCCTACAGCCAGTCCCGTTACGAGGAGATCACCAAGGAGGTCAGCCAGTACATCAAGAAGATCGGCTACAACCCCGCCGCTGTGCCCTTCGTGCCCATCTCCGG[A/G]TGGCACGGGGACAACATGCTGGAGGCCAGCTCCAAGATGGCCTGGTTCAAGGGATGGAAGGTCGAGCGCAAGGACGGGAACGCCAGCGGGACCACCCTGCTGGAGGCCCTGGACGCCATCCTGCCCCCTAGCCGCCCCACCGACAAGGCCCTCCGCCTGCCCCTCCAGGACGTCTACAAGATCGGCGGTATTGGAA	Q92005|EF1A_BRARE Elongation factor 1-alpha (EF-1-alpha					gb|BT026625.1| Gasterosteus aculeatus clone CEC26-G08 mRNA sequence 1063 0.0	dbj|AB075952.1| Oreochromis niloticus EF-1a mRNA for elongation ... 1063 0.0	dbj|AB032900.1| Seriola quinqueradiata mRNA for elongation facto... 1032 0.0	gb|AF184170.1|AF184170 Sparus aurata elongation factor 1-alpha (... 1016 0.0	gb|AY190693.1| Pagrus major elongation factor 1-alpha mRNA, comp... 1008 0.0	0.02277	0.22385	Blank	0	A	88	GA	3	G	0	Blank	0	A	39	GA	3	G	0	Blank	0	A	10		0	G	0	Blank	0	A	39
Gm1349_0411	Gm1349	W14_2	NA	ACG TTG GAT GCA TGA TCA CTG GAA CTT CCC	ACG TTG GAT GTA GAG ATA CCG GCC TCA AAC	GTC ACC AAC ACC ACC GGC AAC GAT CAG	GCACGAGGGCTAGGGGCAGCAACAGCAGCTTTTGTGAACCAGTAACACCGTGTTTCAGAAACTTAAGCAACAATGGGAAAGGACAAGTTCCACATCAACATCGTGGTCATTGGCCATGTCGACTCCGGCAAGTCGACCACCACCGGCCACTTGATCTACAAGTGCGGAGGCATTGACAAGAGAACCATCGAGAAGTTCGAGAAGGAAGCCGCTGAGATGGGAAAGGGCTCCTTCAAGTACGCCTGGGTGCTGGACAAACTGAAGGCAGAGCGTGAGCGTGGTATCACCATTGACATCGCCCTGTGGAAGTTTGAGTCTGGAAAGTATTACGTCACCATCATCGATGCCCCCGGACACAGGGATTTCATCAAGAACATGATCACTGGAACTTCCCAGGCT…	CTGAGATGGGAAAGGGCTCCTTCAAGTACGCCTGGGTGCTGGACAAACTGAAGGCAGAGCGTGAGCGTGGTATCACCATTGACATCGCCCTGTGGAAGTTTGAGTCTGGAAAGTATTACGTCACCATCATCGATGCCCCCGGACACAGGGATTTCATCAAGAACATGATCACTGGAACTTCCCAGGCTGACTGCGCCGT[A/G]CTGATCGTTGCCGGTGGTGTTGGTGAGTTTGAGGCCGGTATCTCTAGCAACGGCCAGACCCGCGAGCACGCCCTCCTGGCCTTCACCCTGGGAGTGAAGCAGCTCATCGTTGGCATCAACAAGATGGACAACACCGAGCCCCCCTACAGCCAGTCCCGTTACGAGGAGATCACCAAGGAGGTCAGCCAGTACATCA	Q92005|EF1A_BRARE Elongation factor 1-alpha (EF-1-alpha					gb|BT026625.1| Gasterosteus aculeatus clone CEC26-G08 mRNA sequence 1063 0.0	dbj|AB075952.1| Oreochromis niloticus EF-1a mRNA for elongation ... 1063 0.0	dbj|AB032900.1| Seriola quinqueradiata mRNA for elongation facto... 1032 0.0	gb|AF184170.1|AF184170 Sparus aurata elongation factor 1-alpha (... 1016 0.0	gb|AY190693.1| Pagrus major elongation factor 1-alpha mRNA, comp... 1008 0.0	-0.0037	0.53372	Blank	0	A	2	GA	24	G	65	Blank	0	A	1	GA	13	G	28	Blank	0	A	0	GA	4	G	6	Blank	0	A	1	GA
Gm1348_0097	Gm1348	W01_2	NA	ACG TTG GAT GCA CAG AAG TGG TAT CCA GAG	ACG TTG GAT GCA AGA TCG TCG GAG GGT ATG	TCG GAG GGT ATG AGT GTA CGA G	GCACGAGGCAACCATGAAGTCTCTTATCTTCGTTCTGCTCCTCGGAGCTGTCTTCGCTGAGGAGGACAAGATCGTCGGAGGGTATGAGTGTACGAGGCACTCCCAGGCCCACCAGGTGTCTCTGAACTCTGGATACCACTTCTGTGGAGGCTCCCTGGTCAGCAAGGACTGGGTGGTGTCTGCTGCTCACTGCTACAAGTCCCGTATTGAGGTGCGTCTGGGCGAGCACCACATCAGGGTCAACGAGGGAACCGAGCAGTTCATCTCCTCCTCCAGCGTCATCCGTCACCCCAACTACAGCTCCTACAACATCGACAACGACATCATGCTGATCAAGCTGAGCAAGCCCGCCACCCTGAACCAGTATGTGCAGACTGTGGCCCTTCCCACCGAATGTGC…	ACCATGAAGTCTCTTATCTTCGTTCTGCTCCTCGGAGCTGTCTTCGCTGAGGAGGACAAGATCGTCGGAGGGTATGAGTGTACGAG[A/G]CACTCCCAGGCCCACCAGGTGTCTCTGAACTCTGGATACCACTTCTGTGGAGGCTCCCTGGTCAGCAAGGACTGGGTGGTGTCTGCTGCTCACTGCTACAAGTCCCGTATTGAGGTGCGTCTGGGCGAGCACCACATCAGGGTCAACGAGGGAACCGAGCAGTTCATCTCCTCCTCCAGCGTCATCCGTCACCCCAACTACAGCTCCTACAACATCGACAACGACATCATGCTGATCAAGCTGAGCAAGCCCGCCACCCTGAACCAGTNTGTGCAGACTGTGGCCCTTCCCACCGAATG	Q91041|TRYX_GADMO Trypsin-10 precursor (EC 3.4.21.4					emb|X76887.1|GMTRPX G.morhua mRNA for trypsinogen X 1310 0.0	emb|X76886.1|GMTRPI G.morhua mRNA for trypsinogen I 1261 0.0	gb|U47819.1|GMU47819 Gadus morhua trypsinogen I mRNA, partial cds 1200 0.0	gb|AY550948.1| Sparus aurata trypsinogen 1-like protein mRNA, co... 629 e-177	gb|DQ000644.1| Melanogrammus aeglefinus trypsinogen mRNA, partia... 627 e-176	0.01568	0.03519	Blank	1	A	0	AG	13	G	77	Blank	1	A	0	AG	6	G	35	Blank	0	A	0	AG	4	G	6	Blank	0	A	0	AG
Gm1341_0637	Gm1341	W09_2	NA	ACG TTG GAT GTG GCA AGG ACA TTG AGA AGG	ACG TTG GAT GCT TGA GCA TTT TGA CCT TCC	CAT TTT GAC CTT CCT GAC GTA	GCACGAGGTGGCAGTCGGCAAGAATAAGAGGCTGACCAAAGGCGGCAAGAAAGGTGCCAAAAAGAAGATTGTTGACCCTTTCTCCAAGAAGGACTGGTATGATGTCAAGGCACCAGCCATGTTCAACATCCGCAATCTTGGCAAGACCTTGGTCACCAGGACGCAGGGAACCCGTATCGCCTCTGATGGTCTGAAGGGTCGTGTGTTCGAAGTGAGCCTCGCTGATCTGCAGAACGATGAGGTTGCTTTCCGCAAGTTTAAGCTCATCACAGAGGATGTCCAGGGTAAGAACTGCCTGACTAACTTCCATGGTATGGACCTCACCAGAGACAAGATGTGCTCCATGGTCAAGAAATGGCAGACCATGATCGAGGCCCATGTGGACGTGAAGACCACCGA…	AGAAGCGCACCAACCAGATCAGGAAGACCTCATACGCCCAGCACCAACAGGTCCGTCAGATCCGTAAGAAGATGATGGAGATCATGAGTCGTGAGGTCCAGACCAACGACCTGAAGGAAGTCGTAAACAAGCTGATCCCAGACAGTGTTGGCAAGGACATTGAGAAGGCATGCCAGTCCATCTATCCCCTGCACGACGT[C/T]TACGTCAGGAAGGTCAAAATGCTCAAGAAGCCAAAGTTTGAGTTGGGAAAACTCATGGAGCTTCACGGAGAGGGCGGTGGTGGCACTACAGTCAAGGCATCTGGAGACGACACTGGGGCCAAGGTGGAGAGGGCTGATGGCTACGAGCCTCCCATCCAGGAGTCCGTCTAGAATCACCCGATGACAGATTTAATAA	Q4T8S6|RS3A_TETNG 40S ribosomal protein S3a - Tetraodon nigrovir... 497 e-140	O73813|RS3A_ORYLA 40S ribosomal protein S3a (V-fos transformatio... 495 e-140	Q642T2|RS3A_XENTR 40S ribosomal protein S3a - Xenopus tropicalis... 486 e-137	Q801S3|RS3A_XENLA 40S ribosomal protein S3a - Xenopus laevis (Af... 486 e-137	Q6PBY1|RS3A_BRARE 40S ribosomal protein S3a - Brachydanio rerio ... 484 e-136	emb|CR662146.2|CNS0F9VS Tetraodon nigroviridis full-length cDNA 913 0.0	gb|AY550961.1| Sparus aurata V-Fos transformation effector-like ... 909 0.0	emb|CR674838.2|CNS0FJOC Tetraodon nigroviridis full-length cDNA 905 0.0	emb|CR662673.2|CNS0FAAF Tetraodon nigroviridis full-length cDNA 905 0.0	emb|CR641761.2|CNS0EU5J Tetraodon nigroviridis full-length cDNA 901 0.0	-0.00551	0.49853	Blank	10	C	2	TC	21	T	58	Blank	6	C	1	TC	11	T	24	Blank	2	C	0	TC	1	T	7	Blank	2	C	1	TC
Gm1341_0259	Gm1341	W12_2	NA	ACG TTG GAT GTT CTT ACC CTG GAC ATC CTC	ACG TTG GAT GAA GTG AGC CTC GCT GAT CTG	TTG CTT TCC GCA AGT T	GCACGAGGTGGCAGTCGGCAAGAATAAGAGGCTGACCAAAGGCGGCAAGAAAGGTGCCAAAAAGAAGATTGTTGACCCTTTCTCCAAGAAGGACTGGTATGATGTCAAGGCACCAGCCATGTTCAACATCCGCAATCTTGGCAAGACCTTGGTCACCAGGACGCAGGGAACCCGTATCGCCTCTGATGGTCTGAAGGGTCGTGTGTTCGAAGTGAGCCTCGCTGATCTGCAGAACGATGAGGTTGCTTTCCGCAAGTTTAAGCTCATCACAGAGGATGTCCAGGGTAAGAACTGCCTGACTAACTTCCATGGTATGGACCTCACCAGAGACAAGATGTGCTCCATGGTCAAGAAATGGCAGACCATGATCGAGGCCCATGTGGACGTGAAGACCACCGA…	AAAAGAAGATTGTTGACCCTTTCTCCAAGAAGGACTGGTATGATGTCAAGGCACCAGCCATGTTCAACATCCGCAATCTTGGCAAGACCTTGGTCACCAGGACGCAGGGAACCCGTATCGCCTCTGATGGTCTGAAGGGTCGTGTGTTCGAAGTGAGCCTCGCTGATCTGCAGAACGATGANGTTGCTTTCCGCAAGTT[C/T]AAGCTCATCACAGAGGATGTCCAGGGTAAGAACTGCCTGACTAACTTCCATGGTATGGACCTCACCAGAGACAAGATGTGCTCCATGGTCAAGAAATGGCAGACCATGATCGAGGCCCATGTGGACGTGAAGACCACCGATGGCTACATTCTGCGTCTGTTCTGTGTTGGCTTCACCAAGAAGCGCACCAACCAGA	Q4T8S6|RS3A_TETNG 40S ribosomal protein S3a - Tetraodon nigrovir... 497 e-140	O73813|RS3A_ORYLA 40S ribosomal protein S3a (V-fos transformatio... 495 e-140	Q642T2|RS3A_XENTR 40S ribosomal protein S3a - Xenopus tropicalis... 486 e-137	Q801S3|RS3A_XENLA 40S ribosomal protein S3a - Xenopus laevis (Af... 486 e-137	Q6PBY1|RS3A_BRARE 40S ribosomal protein S3a - Brachydanio rerio ... 484 e-136	emb|CR662146.2|CNS0F9VS Tetraodon nigroviridis full-length cDNA 913 0.0	gb|AY550961.1| Sparus aurata V-Fos transformation effector-like ... 909 0.0	emb|CR674838.2|CNS0FJOC Tetraodon nigroviridis full-length cDNA 905 0.0	emb|CR662673.2|CNS0FAAF Tetraodon nigroviridis full-length cDNA 905 0.0	emb|CR641761.2|CNS0EU5J Tetraodon nigroviridis full-length cDNA 901 0.0	0.03599	0.05865	Blank	4	C	0	CT	14	T	73	Blank	2	C	0	CT	10	T	30	Blank	1	C	0	CT	2	T	7	Blank	1	C	0	CT
Gm1339_0238	Gm1339	W14_2	NA	ACG TTG GAT GAT GTA GCC CAC AAC ACC GAC	ACG TTG GAT GAG GTC AAC AAG AAG GAG GTG	AAG GAG GTG GTT GAG GC	GCACGAGGACAAAATGTCTCACCGTAAGTTCTCGGCTCCCCGCCACGGGTCTCTGGGCTTCCTGCCCCGCAAGAGGAGTAGGCGTCACCGTGGTAAGGTGAAGAGCTTCCCCAAGGATGACCCCACCAAGCCCGTCCACCTCACGGCCTTCCTGGGCTACAAGGCCGGCATGACCCACATTGTCCGTGAAGTCGACCGACCTGGCTCAAAGGTCAACAAGAAGGAGGTGGTTGAGGCCGTCACCATTGTGGAGTGCCCTCCCATGATCGTGGTCGGTGTTGTGGGCTACATCGAGACCCCCCGCGGTCTGCGTGCCATCAAGACCATCTTCGCCGAGCACATCAGTGACGAGTGCAAGCGTCGCTTCTACAAGAACTGGTACAAGTCCAAGAAGAAGGC…	CCCGCCACGGGTCTCTGGGCTTCCTGCCCCGCAAGAGGAGTAGGCGTCACCGTGGTAAGGTGAAGAGCTTCCCCAAGGATGACCCCACCAAGCCCGTCCACCTCACGGCCTTCCTGGGCTACAAGGCCGGCATGACCCACATTGTCCGTGAAGTCGACCGACCTGGCTCAAAGGTCAACAAGAAGGAGGTGGTTGAGGC[C/T]GTCACCATTGTGGAGTGCCCTCCCATGATCGTGGTCGGTGTTGTGGGCTACATCGAGACCCCCCGCGGTCTGCGTGCCATCAAGACCATCTTCGCCGAGCACATCAGTGACGAGTGCAAGCGTCGCTTCTACAAGAACTGGTACAAGTCCAAGAAGAAGGCCTTCACCAAGTACTGCAAGAGATGGCAGGACGACG	P39023|RL3_HUMAN 60S ribosomal protein L3 (HIV-1 TAR RNA-binding... 751 0.0	P21531|RL3_RAT 60S ribosomal protein L3 (L4				dbj|AB243054.1| Oncorhynchus mykiss mRNA for sex hormone-binding... 1348 0.0	emb|CR649892.2|CNS0F0FE Tetraodon nigroviridis full-length cDNA 1212 0.0	emb|CR720114.2|CNS0GIL4 Tetraodon nigroviridis full-length cDNA 1204 0.0	emb|CR704073.2|CNS0G67P Tetraodon nigroviridis full-length cDNA 1204 0.0	emb|CR707628.2|CNS0G8YG Tetraodon nigroviridis full-length cDNA 1198 0.0	0.20813	0	Blank	4	C	69	CT	15	T	3	Blank	4	C	22	CT	13	T	3	Blank	0	C	9	CT	1	T	0	Blank	0	C	38	CT
Gm1338_0473	Gm1338	W08_2	NA	ACG TTG GAT GAG CTG ACG CTG ACA CTG AC	ACG TTG GAT GTC GTC ACA GTG TCA GGA GTC	TCA GGA GTC CAG CAG CTG CTT GCG CCC	GCACGAGGGCAGGGGGACCAGGATGCCGATGTGTGGCAGGCCTTGAAAGGGGAGAAGGATGACTTCCTTATTTATGACAGGTGTGGCCGTCTCACCTATCATATCGCACTGCCATATTCCATCATCGGGCAGGGTCATGTAGAGAACGCCATCAAAGATACCTACTGCAAACGCATATGTGGGGACTGTTCACATGAGAGCGTGGACGTTCCAGCGGAGTGCACCAGGCCAGTAGTGGCCAGGCCTGATGCGGCGGGGGTGGGTCGTTGCTGCACTCTGGCGGCCAGCAGGCTGCAGACCTGAGCCTGGTGCCGCAGGAGCCCCAGGCCGTGCTTGTCATGCAGCGACCGTGAGCGGCCGGCCAGGGCATGTGAAAGTCGAGGCGCAGCTGACAGTGGA…	ACTCTGGCGGCCAGCAGGCTGCAGACCTGAGCCTGGTGCCGCAGGAGCCCCAGGCCGTGCTTGTCATGCAGCGACCGTGAGCGGCCGGCCAGGGCATGTGAAAGTCGAGGCGCAGCTGACAGTGGAGCGCTCTCCCCGGCAACGGAGGCGCGCTCCGCAGCAGCTGACGCTGACACTGACGCAGGCTGACGAGCGACGC[A/G]GGGCGCAAGCAGCTGCTGGACTCCTGACACTGTGACGAGGCGCTCCCCGCCTCCTGACAGTGACAGGGGCCGGCGGGCGACGCCACCAATCAGGTGACCGAGACCTGACAGTGACGCCTGCCCCCGGCTGACTGACAGCAGCCTCCGCCAGCCCAGTGAGCCTGACCCCCAGGTGTTGAGAGTTGAGTATGAGCAC	Q98SV1|SELPA_BRARE Selenoprotein Pa precursor (zSelPa					emb|CR728389.2|CNS0GOYZ Tetraodon nigroviridis full-length cDNA 76 6e-10	emb|CR725632.2|CNS0GMUE Tetraodon nigroviridis full-length cDNA 76 6e-10	emb|CR722752.2|CNS0GKME Tetraodon nigroviridis full-length cDNA 76 6e-10	emb|CR730919.2|CNS0GQX8 Tetraodon nigroviridis full-length cDNA 74 2e-09	emb|CR651219.2|CNS0F1G9 Tetraodon nigroviridis full-length cDNA 74 2e-09	-0.00972	0.66471	Blank	1	A	3	GA	23	G	64	Blank	0	A	1	GA	13	G	28	Blank	0	A	1	GA	2	G	7	Blank	1	A	1	GA
Gm1331_0391	Gm1331	W07_2	syn	ACG TTG GAT GTT GCC GGT AAG CTT CTC ATC	ACG TTG GAT GAA GGT CTC CTC CAA GAA CTC	GCC TTC AAC ATG AAG TCC AC	GCACGAGGCTCAGACCTTCACCACATACTCTGACAACCAGCCCGGTGTGCTCATCCAGGTGTACGAAGGCGAGCGTGCCATGACGAGGGACAACAACCTTCTGGGCAAGTTTGAGCTGACGGGCATCCCTCCCGCTCCTCGTGGTGTTCCTCAGATTGAGGTCACGTTCGACATTGATGCCAACGGTATCATGAATGTGTCCGCTGCTGACAAGAGCACTGGCAAGGAGAACAAGATCACCATCACCAACGATAAGGGTCGCCTCAGCAAGGAAGACATTGAGCGCATGGTGCAGGATGCCGAGAAATACAAGAACGAAGATGATGTCCAACGTGACAAGGTCTCCTCCAAGAACTCTCTGGAGTCGTACGCCTTCAACATGAAGTCCACCGTGGAGGA…	TGAATGTGTCCGCTGCTGACAAGAGCACTGGCAAGGAGAACAAGATCACCATCACCAACGATAAGGGTCGCCTCAGCAAGGAAGACATTGAGCGCATGGTGCAGGATGCCGAGAAATACAAGAACGAAGATGATGTCCAACGTGACAAGGTCTCCTCCAAGAACTCTCTGGAGTCGTACGCCTTCAACATGAAGTCCAC[C/T]GTGGAGGATGAGAAGCTTACCGGCAAGATCAGCGACGAGGACAAGCAGAAGATCATGGAGAAGTGCAACGAAGTCATCAGCTGGCTAGACAAGAACCAGACTGCCGAGAAGGAAGAGTATGAGCACCAGCAGAAGGAGCTGGAGAAGGTCTGCAACCCCATCGTCACCAAGCTGTACCAGGGTGCTGGTGGTATGC	P08108|HSP70_ONCMY Heat shock cognate 70 kDa protein (HSP70					dbj|AB196460.1| Oncorhynchus mykiss HSC70A mRNA for heat shock 7... 623 e-175	dbj|AB092840.1| Carassius auratus HSC70 mRNA for heat shock cogn... 623 e-175	gb|AY195744.1| Carassius auratus gibelio heat shock cognate 70 k... 599 e-168	gb|L77146.1|ZEFHSC7R Danio rerio heat shock cognate (hsc70		0.11288	0.00196	Blank	0	C	78	CT	13	T	0	Blank	0	C	30	CT	12	T	0	Blank	0	C	9	CT	1	T	0	Blank	0	C	39
Gm1330_0804	Gm1330	W04_2	non-syn	ACG TTG GAT GGA AGA GGG ACA AGA TGA AGG	ACG TTG GAT GAA ACC ACA CTG GAT GCC AAC	AGC AGA TTG AGT ACA ACG CT	GCACGAGGACCCGAGCAACACCATGATTGGACTGGCTCTGCTAATGCTGCTGGGTGCTGCTGCTGCGGCAGTGCCCCGTGATGTAGGGAAGATCGTCGGAGGACACGAATGTGAGCCTAACTCCCGTCCATTCATGGCCTCCCTGAACTACGGATACCACTTCTGCGGCGGCGTGCTAATCAACGACCAGTGGGTGCTTTCTGTTGCCCACTGCTGGTACAATCCCTACTACATGCAGGTGATGCTTGGGGAGCACGATCTGCGTGTGTTTGAGGGCACTGAGCAGCTCGTGAAGACGAATACCATCTTCTGGCATGAGCTGTATGACTACCAGACGCTGGACTACGACATGATGATGATCAAGCTGTACCATCCCGTGGAGGTGACCCAGTCAGTGGC…	GGCAGGGACGTTTGCAACGGGGACTCTGGAAGCCCACTGGTGTGTGAGGGAGTGCTCACCGGCCTGGTGTCCTGGGGACGGGGCTGCGCTGAGCCCAACTCCCCCGGCGTGTACGTCAAGGTGTACNAGTTCCTCTCCTGGATCCAAACCACACTGGATGCCAACCCCTGAACTGGCCAAGCAGATTGAGTACAACGCT[C/T]CCCTCCTCCTTCATCTTGTCCCTCTTCTACAATCTCTTCCTTGCTTCTTTCATCCCACTTGAATCCAACTCATAATCTCCTCAAAAAGTCTCNTGCCAGCTGAGAAGTCCAAGATCGACAGAAAGTGAAATGGTGAATAAAAGCAATGTCTACATGCTCAAAAAAAAAAAAAAAAAAACCTCGTGC	P35034|TRYP_PLEPL Trypsin precursor (EC 3.4.21.4					emb|AJ459311.1|GMO459311 Gadus morhua partial mRNA for trypsinog... 1136 0.0	gb|AF012462.1| Pleuronectes americanus trypsinogen 1 precursor (... 233 8e-58	gb|U58945.1|DMU58945 Dissostichus mawsoni pretrypsinogen-like se... 223 7e-55	emb|X56744.1|PPTRYP P.platessa mRNA for trypsinogen 215 2e-52	gb|AF134322.1|AF134322 Dissostichus mawsoni chimeric antifreeze ... 215 2e-52	-0.00503	0.48583	Blank	0	C	85	CT	6	T	0	Blank	0	C	40	CT	2	T	0	Blank	0	C	10		0	T	0	Blank	0	C	35	CT
Gm1330_0731	Gm1330	W11_2	NA	ACG TTG GAT GTC CCC CGG CGT GTA CGT CAA	ACG TTG GAT GTC AAT CTG CTT GGC CAG TTC	TGG TTT GGA TCC AGG AGA GGA ACT	GCACGAGGACCCGAGCAACACCATGATTGGACTGGCTCTGCTAATGCTGCTGGGTGCTGCTGCTGCGGCAGTGCCCCGTGATGTAGGGAAGATCGTCGGAGGACACGAATGTGAGCCTAACTCCCGTCCATTCATGGCCTCCCTGAACTACGGATACCACTTCTGCGGCGGCGTGCTAATCAACGACCAGTGGGTGCTTTCTGTTGCCCACTGCTGGTACAATCCCTACTACATGCAGGTGATGCTTGGGGAGCACGATCTGCGTGTGTTTGAGGGCACTGAGCAGCTCGTGAAGACGAATACCATCTTCTGGCATGAGCTGTATGACTACCAGACGCTGGACTACGACATGATGATGATCAAGCTGTACCATCCCGTGGAGGTGACCCAGTCAGTGGC…	GCCAGTTGCCTGCCAGGCCTCCTACCCGGGCATGATCAGCCCCAGGATGATGTGCGTCGGATTCATGGATGGGGGCAGGGACGTTTGCAACGGGGACTCTGGAAGCCCACTGGTGTGTGAGGGAGTGCTCACCGGCCTGGTGTCCTGGGGACGGGGCTGCGCTGAGCCCAACTCCCCCGGCGTGTACGTCAAGGTGTAC[C/G]AGTTCCTCTCCTGGATCCAAACCACACTGGATGCCAACCCCTGAACTGGCCAAGCAGATTGAGTACAACGCTNCCCTCCTCCTTCATCTTGTCCCTCTTCTACAATCTCTTCCTTGCTTCTTTCATCCCACTTGAATCCAACTCATAATCTCCTCAAAAAGTCTCNTGCCAGCTGAGAAGTCCAAGATCGACAGAA	P35034|TRYP_PLEPL Trypsin precursor (EC 3.4.21.4					emb|AJ459311.1|GMO459311 Gadus morhua partial mRNA for trypsinog... 1136 0.0	gb|AF012462.1| Pleuronectes americanus trypsinogen 1 precursor (... 233 8e-58	gb|U58945.1|DMU58945 Dissostichus mawsoni pretrypsinogen-like se... 223 7e-55	emb|X56744.1|PPTRYP P.platessa mRNA for trypsinogen 215 2e-52	gb|AF134322.1|AF134322 Dissostichus mawsoni chimeric antifreeze ... 215 2e-52	-0.02227	0.84946	Blank	37	C	2	GC	24	G	28	Blank	17	C	1	GC	10	G	14	Blank	4	C	0	GC	4	G	2	Blank	16	C	1	GC
Gm1321_0660	Gm1321	W11_2	NA	ACG TTG GAT GGT CCA GAG TGG AAG CAG CAT	ACG TTG GAT GCA GGG TCA GTG TGT CAA TCC	TCA ATC CAG CGC TGG GCC GTA TT	CGGGGTATAAGCCCCCTATGGGGAATTGGGACCGGCCCCCCCTTTATTTTTTTTTTTTAAACCGGGGGGCATCCCTATGGGGCAGTGTTTTAAACTCAGGAGGGTAAAATGGGGGGTTGGGGGCCTTGGCAACCATACTGGGGGGGTTCAGGGGTTGACACCCCCCCCCCCGTAGAAGGTTTCGTAATTAAATCCCCGGGACCGGGGAGGTTCCCCCCCGATTCTGTTGGGTAAAAACCTTCCTGGAAACCGAACCAAAAGGATGGGGGGCCAGTCCATTGTAGTAAGTTTCATCGTTTTTTTGGATGGTAAAACCCCCCAATTTCCAAATTTATATATAAGGATGTCGTAAAGGAAAAATGAAGCCATAATTATTCGGTCTGTTTGTTTTAAAAATGA…	AAGAGGCTTATCTCCACACGATGAGAGCCAAGTGGAGGAAGAAGCGCATGCGCAGACTGAAGCGTAAGAGGAGGAAGATGAGGCAGAGGTCAAAGTAGACGCCCTCNCCCAGCAGCTGTTCCTGTCCTGTGTGGTGAAGCGGTGATCGGGCCAGGCGTCCAGAGTGGAAGCAGCATGCGTGGAGCCAGTCTTCAAGAAA[G/T]AATACGGCCCAGCGCTGGATTGACACACTGACCCTGGACCAGCAGATGTGGATCTCTGCGGGACGAACCAATCTTTTAACACCAGAACCAAAGCTGTTTTTAACGCCATAATAAACTCTCTCTCTCTCCAGCCTTGACGTGACTCGTCTCCAATGCTTGTCCTTTGGAGTTTTTCAATGACAGTGAGTTTGTGTCA	No hits					No hits					-0.00369	1	Blank	1	G	89	GT	1	T	0	Blank	0	G	41	GT	1	T	0	Blank	0	G	10		0	T	0	Blank	1	G	38
Gm1317_0334	Gm1317	W05_2	NA	ACG TTG GAT GTG TTC TTT AAC GTC ACC CCC	ACG TTG GAT GAT ACC AAG GTG GTG AGG CAG	CCT ACC AGC GGC CCC CCC AGA CC	GCACGAGGATTAGCAGAAGAAACGCTTTGCAGAGTCGACCCTCTGCAACAACCCAACCACCAGAGTAGCATGGCGATGAAGGTTCACGTTGAATACTGCGGAGGATGAGGCTTCAGAAGCCGCTTCACGCGGCTAGAAGCGGCCATCAAGAAGGCCATCCCCGACGCGGAGGTGACGGGGTCCGTGGGTCGTGCCCAGAGTTTTGAGGTGACAGTTAACGGACAACTGGTGTTCTCCAAACTGCAGACCGGGAGTTTCCCTGACGATACCAAGGTGGTGAGGCAGCTGATGGCGATGAAGACCCCCCAGGCCTACCAGCGGCCCCCCCAGACCGCCCATAGGGGGGGGTGACGTTAAAGAACATTTCCTTACTGGAAATGTTAAGGCTGTTTCCTATCA…	AGAAGCGGCCATCAAGAAGGCCATCCCCGACGCGGAGGTGACGGGGTCCGTGGGTCGTGCCCAGAGTTTTGAGGTGACAGTTAACGGACAACTGGTGTTCTCCAAACTGCAGACCGGGAGTTTCCCTGACGATACCAAGGTGGTGAGGCAGCTGATGGCGATGAAGACCCCCCAGGCCTACCAGCGGCCCCCCCAGACC[G/T]CCCATAGGGGGGGGTGACGTTAAAGAACATTTCCTTACTGGAAATGTTAAGGCTGTTTCCTATCAGAAGAGAACATCTGTTTTTATTGTCCATTGATCCGTTTGTTTTCTCGTTCGACCATAAACCAGGAAGAGAGAGAGTGGTGAGTTCAAAGTCAATCAGGTTTTAATCTCGTTCGGAGGCCTGTGGTCCTGAA	Q148C8|CQ037_BOVIN Uncharacterized protein C17orf37 homolog - Bo... 62 5e-09	Q9BRT3|CQ037_HUMAN Uncharacterized protein C17orf37 (Protein C35... 62 6e-09	Q9CQ86|CQ037_MOUSE Uncharacterized protein C17orf37 homolog - Mu... 60 2e-08			No hits					-0.00888	1	Blank	3	G	85	GT	3	T	0	Blank	3	G	37	GT	2	T	0	Blank	0	G	10		0	T	0	Blank	0	G	38	GT
Gm1311_0400	Gm1311	W11_2	NA	ACG TTG GAT GAG CTC AAG GTT TGT GCA CTG	ACG TTG GAT GAA AGG TCA TGA TCT CAC CAC	CTC ACC ACC GGC CTT CAG GAT GCG ACG	GCACGAGGTTTTTATCTTTTAAACTTTTATTGATCACATTCATTTGCTTCATTAACAGCCTGATGTCAAGATGGGAGTCGACATCAGACACAACAAGGACCGTAAGGTGCACAGAAAGGAGCCAAGAAGTCAGGACATCTACCTGAGGCTCCTGGTCAAGTTGTACAGGTTTCTGGCCCGTCGTTCAAATGCTCCCTTCAACAAGGTGGTCCTCAGGAGGCTTTTCATGAGCAAGACCAACAGGCCACCCCTCTCAGTCTCAAGCCTGATTCGCAAAATGAGGCTGGCTGGACGCGAGAACAGAACCGCGGTTGTTGTGGGAACAATTACCGATGATGTGAGGATTCAGGACATCCCCAAGCTCAAGGTTTGTGCACTGAGGGTTACTGATGGCGCCCG…	ACAAGGTGGTCCTCAGGAGGCTTTTCATGAGCAAGACCAACAGGCCACCCCTCTCAGTCTCAAGCCTGATTCGCAAAATGAGGCTNGCTGGACGNGAGAACAGAACCGCGGTTGTTGTGGGAACAATTACCGATGATGTGAGGATTCAGGACATCCCCAAGCTCAAGGTTTGTGCACTGAGGGTTACTGATGGCGCCCG[A/C]CGTCGCATCCTGAAGGCCGGTGGTGAGATCATGACCTTTGACCAGCTGGCNCTCGCTGCCCCCAAGGGACAGGGAACCGTGCTGCTCTCAGGACGCCGCAAGGCCAGGGAGGTGTACAGGCACTTTGGGAAAGCCCCTGGAACTCCTCACAGCCACAGCAAGCCCTACATCCGATCCAAGGGCAGGAAGTTCGAAA	P69091|RL18_ORENI 60S ribosomal protein L18 - Oreochromis niloti... 335 7e-92	P69090|RL18_OREMO 60S ribosomal protein L18 - Oreochromis mossam... 335 7e-92	Q90YV0|RL18_ICTPU 60S ribosomal protein L18 - Ictalurus punctatu... 323 4e-88	Q07020|RL18_HUMAN 60S ribosomal protein L18 - Homo sapiens (Human		gb|BT027123.1| Gasterosteus aculeatus clone CFW177-B03 mRNA sequ... 441 e-120	gb|AF240374.1|AF240374 Oreochromis niloticus clone tiL18a riboso... 435 e-118	gb|AY190744.1| Pagrus major ribosomal protein L18 mRNA, partial cds 429 e-117	gb|AF240375.1|AF240375 Oreochromis niloticus clone tiL18b riboso... 427 e-116	emb|CR718216.2|CNS0GH4E Tetraodon nigroviridis full-length cDNA 380 e-102	-0.01251	0.72825	Blank	4	A	0	CA	6	C	81	Blank	1	A	0	CA	3	C	38	Blank	0	A		CA	0	C	10	Blank	3	A	0	CA
Gm1300_0640	Gm1300	W10_2	NA	ACG TTG GAT GAC TAC TGA CCA GCG ACA TAG	ACG TTG GAT GTT GCC AGA TAG AAC CAC AGG	ACA GGC GTA AAA GTA CAA AT	GCACGAGGCTTTCTTCTTCTAGCTCAAGCGTGACAACGAGAATGCTGCGTTGGTTTGTAGCGTTGTGCACGCTGGCGGTGTGCTGGGCGCAGGACTGTCAGGTGGCCAACGTCCAGGTCATGCAGAACTTTGACCGATCCCGGTACGTGGGAACTTGGTACGCCGTGGCCAAGAAGGACCCCGTGGGCCTGTTCCTCCGGGACAACATCGTGGCCACCTTCGCCATTAGGGAGGACGGCACAATGACCGCCAGCGCGGAAGGCCGGGTCATCATCCTCAATAACTGGGAGCTGTGCGCCAAGATGTTCGCCACCTTCGAGGACACCCCCGACCCCGCCAAGTTCAAGATGAAGTACTGGGGCGCAGCCACCCACCTCCAGACCGGAGATGACTTGCACT…	TCGTGCCGGGAGATCGACTACGACGGCACCTGCCTGGACGGATACTCCTTCATCTTCTCCCGCCACCCCACTGGCCTGCGGGCTGAGGACCAGCGCATCGTGACTCAGAGGAAGACGGAACTCTGTCTGCTTGGCAAATACAGACGCGTCGAGCACAACGGTTATTGCCAGATAGAACCACAGGCGTAAAAGTACAAAT[G/T]AACATATCAATAATAAAACATTAAAGACAAAGGGGAGCTATGTCGCTGGTCAGTAGTGGTCAATACTCACAATACTACTGGTTGCGTGTTGATTTCTTTGAACACTTTTCATGAGCAGAAGTAGAACTTTGACCTTCAACATAGGCTTTAAGAACATTATTTCACCCGGAGACTTTCCTCCTTCTGGAATGTCACT	P24774|RETB1_ONCMY Plasma retinol-binding protein I (PRBP-I					gb|BT028213.1| Gasterosteus aculeatus clone CNB159-D07 mRNA sequ... 243 8e-61	gb|AF538330.1| Anguilla anguilla RBP mRNA, partial cds 192 2e-45	emb|CR731199.2|CNS0GR50 Tetraodon nigroviridis full-length cDNA 188 4e-44	gb|AF538329.1| Oncorhynchus mykiss RBP2 mRNA, complete cds 186 2e-43	gb|AF538328.1| Epinephelus aeneus RBP mRNA, complete cds 184 6e-43	-0.0038	1	Blank	7	G	83	GT	1	T	0	Blank	3	G	38	GT	1	T	0	Blank	3	G	7		0	T	0	Blank	1	G	38
Gm1293_0492	Gm1293	W13_2	NA	ACG TTG GAT GAT CTC AAG AGG AAC ACC ACC	ACG TTG GAT GTA GTT CAG CCT GGT CTG CTC	CGC TCA CCA GAG TCC A	AGAAAGTCCGCGGCCGGGGACATCGTGATGGAACCCCCAACCAGCAGCGCCAACGGTAGCGCCACCAACATTGCGCCACATAGCCATTTTTCTGAGAACAGCCATCCGGAGCTCAGGGGCTCTTCGGGGGAACGGGGGGCTCTGTCCATGATGTCCAGGTCGGGGGGGTGAATGCCCAGAGCGGTGGCGGGCAGCCCGTCAGTCACCAGGGTTGACCCACAGAAGCTGGCCTCGTGCCGAATTCGGCACGAGGCCAAGATGCCGACCAAGAAGACGAAGACCAGGAAACTCCGTGGGCACGTCAGCCACGGACATGGTCGCATCGGTAAACACAGGAAGCATCCTGGAGGTCGTGGTAATGCTGGTGGTATGCATCATCACAGAATCAACTTCGACAAA…	GTGGGCACGTCAGCCACGGACATGGTCGCATCGGTAAACACAGGAAGCATCCTGGAGGTCGTGGTAATGCTGGTGGTATGCATCATCACAGAATCAACTTCGACAAATACCATCCTGGGTACTTCGGTAAGCTGGGTATGAGACATTACCATCTCAAGAGGAACACCACCNATTGCCCCACCATCAACCTGGACAAGCT[G/T]TGGACTCTGGTGAGCGAGCAGACCAGGCTGAACTACGGCAAGAAGCCAGAGGGACCCGCCCCCATCATCGACGCTGTGCGCGCTGGCTACTACAAAGTGCTGGGCAAAGGCAAGCTGCCCAAGCAGCCGGTGATCGTGAAGGCCAAGTTCTTCAGCCGCCTGGCGGAAGAGAAGATCAAGGCCGTGGGAGGAGCCT	P47830|RL27A_XENLA 60S ribosomal protein L27a (L22					gb|AF502247.1| Epinephelus coioides ribosomal protein L27a mRNA,... 577 e-161	gb|AY188520.1| Sparus aurata putative ribosomal protein L27a mRN... 524 e-145	emb|AJ843085.1| Platichthys flesus mRNA for 60S ribosomal protei... 522 e-145	gb|BT026993.1| Gasterosteus aculeatus clone CFW141-A03 mRNA sequ... 518 e-143	emb|AJ312339.1|OMY312339 Oncorhynchus mykiss partial mRNA for pu... 484 e-133	-0.00431	0.54741	Blank	0	G	90	GT	1	T	0	Blank	0	G	42		0	T	0	Blank	0	G	10		0	T	0	Blank	0	G	38	GT
Gm1290_0466	Gm1290	W13_2	NA	ACG TTG GAT GAT CTG CAC AGC CAT TAC CTC	ACG TTG GAT GCG CTC CAC GGT TTT AAT GAC	AAC GGT TTT AAT GAC ATC CAT	GCACGAGGTTGGTGTGGTCCCGAATAATTATATTGTACATTTATCCATTTCATTCTGCGAAATGGCCAGACCCAAAGTTTTTTTTGACCTCGCCCACAACGGCTCCCCCCTCGGCCGAGTGGTCATGGAGCTCGCTGCGGACGTGGTTCCCCGGACCGCAGAGAACTTCCGTGCGCTCTGTACCGGAGAAAAGGGATTCGGCTACAAGGGCTCCACCTTCCACCGGGTCATCCCCGGGTTCATGTGCCAGGGAGGGGACTTCACCAACCACAACGGAACCGGGGGAAAGTCCATCTACGGAAACAAGTTTGCAGATGAGAACTTTAACCTGACGCACGACCGGGCTGGCATCCTGTCCATGGCCAACGCGGGGCCCAACACCAACGGCTCACAGTTCTT…	ACCACAACGGAACCGGGGGAAAGTCCATCTACGGAAACAAGTTTGCAGATGAGAACTTTAACCTGACGCACGACCGGGCTGGCATCCTGTCCATGGCCAACGCGGGGCCCAACACCAACGGCTCACAGTTCTTCATCTGCACAGCCATTACCTCATGGCTGGACGGGAAACACGTGGTGTTCGGGAGTGTGGTGGAGGG[A/G]ATGGATGTCATTAAAACCGTGGAGCGCTACGGCTCCCAGAGCGGCAGCACGTCGGGCAAAATCACCGTGTCAGACTGCGGGCAGCTCTGAGGCCCTGACGTACATCAGTGTTCCTGTTGTGCGACAAGCCGGCCTTTCCATTGCGCAACAAGAACATCTCATCAACCNCGCGTCAAATACAAAAATGTCCAAGGGA	P08108|HSP70_ONCMY Heat shock cognate 70 kDa protein (HSP70					dbj|AB006814.1| Paralichthys olivaceus mRNA for hsc71, complete cds 644 0.0	gb|AF053059.1|AF053059 Paralichthys olivaceus heat shock protein... 644 0.0	gb|AY762969.1| Acanthopagrus schlegelii HSC70 (HSC70			0.00749	0.06647	Blank	0	A	14	GA	51	G	26	Blank	0	A	5	GA	26	G	11	Blank	0	A	4	GA	5	G	1	Blank	0	A	5	GA
Gm1284_0141	Gm1284	W05_2	NA	ACG TTG GAT GTG GTG TCT GTG ATC TTG GTC	ACG TTG GAT GTC TCA GTG CTG AGA GCT TCC	CAG GCA GTG GAG GAA GA	GCACGAGGCACAGACCCATCTGGAAGAGAGAGGTAAACAGTAGACAACATGAACAAAACGCTCATCATCGCCGTCATGGTGACACTCCTTGCTCTCAGTGCTGAGAGCTTCCGTATGCCCAGGCAGGCAGTGGAGGAAGACGCAGGGTCCCTGACCAAGATCACAGACACCATCAAGTCCTACTATGACGGCTCTGTTAACACCGCCTCGGGTTACATTGACAACATCAGAGGCATGAAGCTGGAGGAGAAAGTCAAGAACATCTACGAAGACACCACTCTGGTGGTCAGCACGTACCTCGGCATCATGCAGGACCAGATGTACTTCATCCTGTACCCACAGCAGTAACAGCCTTGCGGTCTGTTACCTCCACAATCATCCTCTTTAACAACCACGTCG…	CAGACCCATCTGGAAGAGAGAGGTAAACAGTAGACAACATGAACAAAACGCTCATCATCGCCGTCATGGTGACACTCCTTGCTCTCAGTGCTGAGAGCTTCCGTATGCCCAGGCAGGCAGTGGAGGAAGA[C/G]GCAGGGTCCCTGACCAAGATCACAGACACCATCAAGTCCTACTATGACGGCTCTGTTAACACCGCCTCGGGTTACATTGACAACATCAGAGGCATGAAGCTGGAGGAGAAAGTCAAGAACATCTACGAAGACACCACTCTGGTGGTCAGCACGTACCTCGGCATCATGCAGGACCAGATGTACTTCATCCTGTACCCACAGCAGTAACAGCCTTGCGGTCTGTTACCTCCACAATCATCCTCTTTAACAACCACG	No hits					No hits					-0.00388	0.58651	Blank	2	C	2	CG	16	G	71	Blank	2	C	1	CG	9	G	30	Blank	0	C	0	CG	1	G	9	Blank	0	C	1	CG
Gm1282_0319	Gm1282	W07_2	NA	ACG TTG GAT GAT ATC GTA TCC CTT GGC CAG	ACG TTG GAT GAA CAT CTA CGA GTA CAG CGG	GCA CGG AGC AGA TCA TTG GGG T	GCACGAGGGACTTGTGGTCCTGGTTGCTCTCATTGGGTTGACGTTTGCCAAGGTGCCGTTCGACCCCAACGCGCACAATGAGCGGGTCATCGGCGGCTATGATGCACCGCCAAACTACTGGAAATGGCAGATTTCTCTCCAGAAGAACCTCTATGATGACGGCTACCACTACCACATCTGTGGAGGCTCTCTCATCGGGGCCTCATACGTCGTGACCGCGGCTCATTGCATTTCAAGCCTGGACGCCACTCTGTACCGCGTGGTCGCTGGAGAACATAACATCTACGAGTACAGCGGCACGGAGCAGATCATTGGGGTGGAGCGAATCACGGTGCATCCCGACTGGAACCAAGACCTGGCCAAGGGATACGATATCGCCCTGCTGAAGCTGGCCACTCC…	GGAAATGGCAGATTTCTCTCCAGAAGAACCTCTATGATGACGGCTACCACTACCACATCTGTGGAGGCTCTCTCATCGGGGCCTCATACGTCGTGACCGCGGCTCATTGCATTTCAAGCCTGGACGCCACTCTGTACCGCGTGGTCGCTGGAGAACATAACATCTACGAGTACAGCGGCACGGAGCAGATCATTGGGGT[G/T]GAGCGAATCACGGTGCATCCCGACTGGAACCAAGACCTGGCCAAGGGATACGATATCGCCCTGCTGAAGCTGGCCACTCCGGCGTCCGGCAGTGCCTCCGTGGACCTGGTCAACCTGCCCTATCCTCACCAGATGCTGCCTCACGGCTACACCTGCTACATCACCGGCTGGGGGCTCATCCAATCCTTTCCCTCAG	P08217|ELA2A_HUMAN Elastase-2A precursor (EC 3.4.21.71					No hits					-0.0048	0.50342	Blank	1	G	71	GT	17	T	2	Blank	1	G	33	GT	8	T	0	Blank	0	G	6	GT	4	T	0	Blank	0	G	32	GT
Gm1273_0287	Gm1273	W12_2	syn	ACG TTG GAT GAG TCT GGC GAC GCA GAG TTG	ACG TTG GAT GTC CAG TAC CTG AGA GAC TTC	TCC TCC ACC TCC CCC C	GCACGAGGCCCAAACCAAGTGCAAAGATGCTGATGCCCAAGAAGAATCGCATTGCGATCTATGAGCTCCTCTTCAAGGAGGGCGTCATGGTGGCCAAGAAAGACGTCCACCTGGCCAAGCACCCCGAGCTGACCGAGAAGAACGTCCCCAACCTCCATGTGATGAAGGCTATGCTGTCCCTGAAGTCGTGCGGATACGTCAAGGAGCAGTTCGCCTGGCGCCACTTCTACTGGTACCTCACCAACGAGGGCATCCAGTACCTGAGAGACTTCCTCCACCTCCCCCCGGAGATCGTGCCCGCAACTCTGCGTCGCCAGACTCGCCCAGACACCGCGAGGCCCAGGCCCAAGGGAATGGAGGGAGAGAGGCCGGCACGCCTCAACCGTGGAGAGGCCGACA…	TGGTGGCCAAGAAAGACGTCCACCTGGCCAAGCACCCCGAGCTGACCGAGAAGAACGTCCCCAACCTCCATGTGATGAAGGCTATGCTGTCCCTGAAGTCGTGCGGATACGTCAAGGAGCAGTTCGCCTGGCGCCACTTCTACTGGTACCTCACCAACGAGGGCATCCAGTACCTGAGAGACTTCCTCCACCTCCCCCC[A/G]GAGATCGTGCCCGCAACTCTGCGTCGCCAGACTCGCCCAGACACCGCGAGGCCCAGGCCCAAGGGAATGGAGGGAGAGAGGCCGGCACGCCTCAACCGTGGAGAGGCCGACAGAGACAACTACAGACGTTCTGCTGCCCCCCCTGGCGCTGACAAGAAGGCCGAGGCCGGAGCTGGAGCTGCAACAGAGTTCCAGT	Q90YR4|RS10_ICTPU 40S ribosomal protein S10 - Ictalurus punctatu... 259 6e-69	P46783|RS10_HUMAN 40S ribosomal protein S10 - Homo sapiens (Human				gb|BT028254.1| Gasterosteus aculeatus clone CNB170-F12 mRNA sequ... 504 e-139	gb|AF402818.1| Ictalurus punctatus 40S ribosomal protein S10 mRN... 374 e-100	emb|CR721213.2|CNS0GJFN Tetraodon nigroviridis full-length cDNA 362 1e-96	emb|CR704258.2|CNS0G6CU Tetraodon nigroviridis full-length cDNA 362 1e-96	emb|CR683253.2|CNS0FQ5D Tetraodon nigroviridis full-length cDNA 362 1e-96	0.01042	0.2219	Blank	6	A	18	AG	30	G	37	Blank	3	A	11	AG	11	G	17	Blank	1	A	1	AG	1	G	7	Blank	2	A	6	AG
Gm1272_0357	Gm1272	W12_2	NA	ACG TTG GAT GGC TTT GCC CAC TTC TTC AAG	ACG TTG GAT GTT GTT CTG GAA GGC CAT GAG	AGC TTC TCG GCG TGC TCC CGC TC	GCACGAGGGAAAAGATCTTGCTTCAACAGTGTTTGAACGGAACTTCTTCTTTCATCCTTGCTTTGGCATCATTTCGGTTAACTTTACTCGACATCCTTAACTTATTTGTTACCTCATATCTATATAGAAACAGATACTTATTTTTCTACTTTTTATCAAGAAAACTACCGAACGCCAGCAAAAATGCCTTCTCAGATTCGTCAGAACTACCACCAAGACTGTGAGGCCGCCGTCAATCGGATGATCAACATGGAGATGTATGCCTCCTACACATACCAGTCTATGGCTTTCTATTTCAGCCGTGACGACGTAGCGCTGCCTGGCTTTGCCCACTTCTTCAAGGAGAACAGCCTCGAGGAGCGGGAGCACGCCGAGAAGCTCATGGCCTTCCAGAACAAC…	AAGAAAACTACCGAACGCCAGCAAAAATGCCTTCTCAGATTCGTCAGAACTACCACCAAGACTGTGAGGCCGCCGTCAATCGGATGATCAACATGGAGATGTATGCCTCCTACACATACCAGTCTATGGCTTTCTATTTCAGCCGTGACGACGTAGCGCTGCCTGGCTTTGCCCACTTCTTCAAGGAGAACAGCCTCGA[A/G]GAGCGGGAGCACGCCGAGAAGCTCATGGCCTTCCAGAACAACCGAGGAGGGCGGATCTTCCTGCAGGACGTGAAGAAACCTGAGCGTGATGAGTGGGGCACCGGACTCGAGGCTTTGGAGGCTGCCCTGCAGCTGGAGAAGACCGTGAACCAGGCCCTGCTGGACCTGCACAAGATCTCTTCTGAACACGGAGACC	No hits					No hits					-0.00191	0.43891	Blank	4	A	1	GA	15	G	71	Blank	2	A	0	GA	6	G	34	Blank	1	A	0	GA	1	G	8	Blank	1	A	1	GA
Gm1271_0123	Gm1271	W07_2	NA	ACG TTG GAT GAG CAG TCT GAT GTA CTT CGC	ACG TTG GAT GTA GGA GCA CGA TGG AGG TTG	TGG AGG TTG GAC AAC TG	GCACGAGGGTACGCCATCATATAAATCAAGATGGGAGCATATAAGTATATGCAGGAGTTGTGGCGCAAGAAGCAGTCTGATGTACTTCGCTTCCTCCTCCGTGTGAGATGCTGGCAGTATCGTCAGTTGTCCAACCTCCATCGTGCTCCTAGGCCCACCAGACCCGACAAGGCTCGTAGACTGGGCTACAAGGCCAAGCAGGGGTACGTCATCTACCGTATTCGCCTCCGCCGTGGTGGTCGCAAACGCCCCGTGCCCAAGGGTGCCACCTATGGCAAGCCTGTGCATCATGGTGTCAACCAGATCAAGTTCGCCCGCAGTCTGCAGTCTGTTGCTGAGGAGCGTGCTGGACGTCACTGTGGCGGCCTGAGGGTCCTGAACAGCTACTGGGTGGGCGAG…	ACGCCATCATATAAATCAAGATGGGAGCATATAAGTATATGCAGGAGTTGTGGCGCAAGAAGCAGTCTGATGTACTTCGCTTCCTCCTCCGTGTGAGATGCTGGCAGTATCG[C/T]CAGTTGTCCAACCTCCATCGTGCTCCTAGGCCCACCAGACCCGACAAGGCTCGTAGACTGGGCTACAAGGCCAAGCAGGGGTACGTCATCTACCGTATTCGCCTCCGCCGTGGTGGTCGCAAACGCCCCGTGCCCAAGGGTGCCACCTATGGCAAGCCTGTGCATCATGGTGTCAACCAGATCAAGTTCGCCCGCAGTCTGCAGTCTGTTGCTGAGGAGCGTGCTGGACGTCACTGTGGCGGCCTGAGGGTCCTGAACAGCTACTGGGTGGGC	Q7T3N8|RL15_CTEID 60S ribosomal protein L15 - Ctenopharyngodon i... 372 e-103	Q7T3N1|RL15_MYLPI 60S ribosomal protein L15 - Mylopharyngodon pi... 370 e-102	Q7T3P0|RL15_HYPNO 60S ribosomal protein L15 - Hypophthalmichthys... 370 e-102	Q7T3N4|RL15_MEGAM 60S ribosomal protein L15 - Megalobrama amblyc... 369 e-102	P61367|RL15_EPICO 60S ribosomal protein L15 - Epinephelus coioid... 369 e-102	gb|AF522322.1| Gadus morhua ribosomal protein L15 mRNA, partial cds 812 0.0	emb|CR700763.2|CNS0G3NR Tetraodon nigroviridis full-length cDNA 640 e-180	emb|CR691298.2|CNS0FWCU Tetraodon nigroviridis full-length cDNA 640 e-180	emb|CR648437.2|CNS0EZAZ Tetraodon nigroviridis full-length cDNA 640 e-180	emb|CR634246.2|CNS0EOCS Tetraodon nigroviridis full-length cDNA 640 e-180	-0.01691	1	Blank	3	C	12	TC	38	T	38	Blank	0	C	5	TC	20	T	17	Blank	0	C	3	TC	1	T	6	Blank	3	C	4	TC
Gm1265_0606	Gm1265	W09_2	NA	ACG TTG GAT GGC AGC TTT CTT AGC AGT TGG	ACG TTG GAT GAA AGG ATG TGG CTG CAT ACC	AAA GTG ATG CCG GGA AGA A	GCACGAGGAAACAGTGGGAAGTTAACTCCGACATTCACTCGCTGAAAGTTTGAGACGACTAACTGAACACGTCCAGCCATGAAAAAAGACCCGAACAAGCCAAGAGGGAAGACCTCTTCATATGCGTACTTTGTTTCGAAATGTCGCGAGGAACATAAAAAGAACCATCCTGGAACCTCCGTGGGCTTCGCGGAGTTCTCCAAAAGATGTTCAGAGAGATGGAAGACCATGTCGGCCAAGGAGAAGGTGAGGTTTGAGGATATGGCCAAAACGGATAAAGTACGCTATGACCGGGAAATGAAGACCTACACCCCCCCTAAAGGAACCAAGTTGGGGAAGAAAAAGAAGGATCCGAACGCCCCCAAGAGGCCACCCTCTGCTTTCTTCGTCTTCTGCGCT…	GCCCAGCGATCAAGGGTGATCATCCAGGAATATCCATTGGTGANATCGCCAAGAAGCTAGGGGAACTTTGGTCCAAGCAGAGCCCCAAGGACAAGATCCCCTTTGAGGCAAAGGCAGCCAAATTCAAGGAGAAATATGAAAAGGATGTGGCTGCATACCGCGCTACAAGCGGGCCCACCAAAAGTGATGCCGGGAAGAA[A/G]TCTGGACCTGGCCGGCCAACTGCTAAGAAAGCTGCACAAGTGGAGGATGACGACGACGATGACGATGATGATGATGAGGACGACGATGATGACGATGATGACGAAGATGACTAAATGATTGAGGGTCTGGGGTAATTTACAAAACAAGGATGTGAAACCGGCAATGTTTTGAAATTGTTTATTTTGTAATGCTCTC	P26583|HMGB2_HUMAN High mobility group protein B2 (High mobility... 237 6e-62	P40673|HMGB2_BOVIN High mobility group protein B2 (High mobility... 237 6e-62	P17741|HMGB2_PIG High mobility group protein B2 (High mobility g... 236 2e-61	P52925|HMGB2_RAT High mobility group protein B2 (High mobility g... 234 4e-61	P26584|HMGB2_CHICK High mobility group protein B2 (High mobility... 234 6e-61	emb|X02666.1|SGHMGT3 Trout mRNA for high mobility group protein ... 89 3e-14	ref|XM_703260.1| PREDICTED: Danio rerio similar to high mobility... 87 1e-13	ref|XM_681212.1| PREDICTED: Danio rerio similar to high mobility... 87 1e-13	ref|XM_701915.1| PREDICTED: Danio rerio similar to high mobility... 87 1e-13	ref|XM_678339.1| PREDICTED: Danio rerio similar to high mobility... 87 1e-13	-0.00854	0.55523	Blank	13	A	28	AG	34	G	16	Blank	7	A	15	AG	12	G	8	Blank	2	A	1	AG	5	G	2	Blank	4	A	12	AG
Gm1265_0450	Gm1265	W07_2	NA	ACG TTG GAT GAG CGA TCA AGG GTG ATC ATC	ACG TTG GAT GCT CTG CTT GGA CCA AAG TTC	GTT CCC CTA GCT TCT TGG CGA T	GCACGAGGAAACAGTGGGAAGTTAACTCCGACATTCACTCGCTGAAAGTTTGAGACGACTAACTGAACACGTCCAGCCATGAAAAAAGACCCGAACAAGCCAAGAGGGAAGACCTCTTCATATGCGTACTTTGTTTCGAAATGTCGCGAGGAACATAAAAAGAACCATCCTGGAACCTCCGTGGGCTTCGCGGAGTTCTCCAAAAGATGTTCAGAGAGATGGAAGACCATGTCGGCCAAGGAGAAGGTGAGGTTTGAGGATATGGCCAAAACGGATAAAGTACGCTATGACCGGGAAATGAAGACCTACACCCCCCCTAAAGGAACCAAGTTGGGGAAGAAAAAGAAGGATCCGAACGCCCCCAAGAGGCCACCCTCTGCTTTCTTCGTCTTCTGCGCT…	GGTTTGAGGATATGGCCAAAACGGATAAAGTACGCTATGACCGGGAAATGAAGACCTACACCCCCCCTAAAGGAACCAAGTTGGGGAAGAAAAAGAAGGATCCGAACGCCCCCAAGAGGCCACCCTCTGCTTTCTTCGTCTTCTGCGCTGAGCACCGCCCAGCGATCAAGGGTGATCATCCAGGAATATCCATTGGTGA[C/T]ATCGCCAAGAAGCTAGGGGAACTTTGGTCCAAGCAGAGCCCCAAGGACAAGATCCCCTTTGAGGCAAAGGCAGCCAAATTCAAGGAGAAATATGAAAAGGATGTGGCTGCATACCGCGCTACAAGCGGGCCCACCAAAAGTGATGCCGGGAAGAANTCTGGACCTGGCCGGCCAACTGCTAAGAAAGCTGCACAAG	P26583|HMGB2_HUMAN High mobility group protein B2 (High mobility... 237 6e-62	P40673|HMGB2_BOVIN High mobility group protein B2 (High mobility... 237 6e-62	P17741|HMGB2_PIG High mobility group protein B2 (High mobility g... 236 2e-61	P52925|HMGB2_RAT High mobility group protein B2 (High mobility g... 234 4e-61	P26584|HMGB2_CHICK High mobility group protein B2 (High mobility... 234 6e-61	emb|X02666.1|SGHMGT3 Trout mRNA for high mobility group protein ... 89 3e-14	ref|XM_703260.1| PREDICTED: Danio rerio similar to high mobility... 87 1e-13	ref|XM_681212.1| PREDICTED: Danio rerio similar to high mobility... 87 1e-13	ref|XM_701915.1| PREDICTED: Danio rerio similar to high mobility... 87 1e-13	ref|XM_678339.1| PREDICTED: Danio rerio similar to high mobility... 87 1e-13	-0.01577	1	Blank	0	C	84	TC	7	T	0	Blank	0	C	39	TC	3	T	0	Blank	0	C	9	TC	1	T	0	Blank	0	C	36	TC
Gm1257_0648	Gm1257	W10_2	NA	ACG TTG GAT GTG ATG ACC TGG GCG TTG AAG	ACG TTG GAT GAC GTC TCC ATC AAG GAC ATC	ATC CGT CGT GGC AAC GTC GC	GCACGAGGGCTGATCGTTGCCGGTGGTGTTGGTGAGTTTGAGGCCGGTATCTCTAGCAACGGCCAGACCCGCGAGCACGCCCTCCTGGCCTTCACCCTGGGAGTGAAGCAGCTCATCGTTGGCATCAACAAGATGGACAACACCGAGCCCCCCTACAGCCAGTCCCGTTACGAGGAGATCACCAAGGAGGTCAGCCAGTACATCAAGAAGATCGGCTACAACCCCGCCGCTGTGCCCTTCGTGCCCATCTCCGGATGGCACGGGGACAACATGCTGGAGGCCAGCTCCAAGATGGCCTGGTTCAAGGGATGGAAGGTCGAGCGCAAGGACGGAAACGCCAGCGGGACCACCCTGCTGGAGGCCCTGGACGCCATCCTGCCCCCTAGCCGCCCCACCGAC…	GAACAGTACCCGTGGGCCGTGTTGAGACCGGTATCCTCAAGCCCAACATGGTCGTCACCTTCGCCCCCGCCAACGTCACCACTGAGGTGAAGTCCGTTGAGATGCACCACGAGTCTCTGACCGAGGCTCTCCCCGGTGACAACGTTGGCTTCAACGTCAAGAACGTCTCCATCAAGGACATCCGTCGTGGCAACGTCGC[C/T]GGAGACAGCAAGAACGACCCCCCCATGCAGGCCGACTCCTTCAACGCCCAGGTCATCATCCTGAACCACCCTGGCACCATCTCCCAGGGCTATGCCCCAGTCCTGGATTGCCACACCGCTCACATCGCCTGCAAGTTCAACGAGCTCAAGGAGAAGATCGATCGTCGTTCCGGCAAGAAGATTGAGGATCTGCCCA	No hits					No hits					-0.0066	0.4262	Blank	9	C	1	CT	16	T	65	Blank	4	C	0	CT	9	T	29	Blank	3	C		CT	0	T	7	Blank	2	C	1	CT
Gm1254_0649	Gm1254	W09_2	NA	ACG TTG GAT GCC ACA GAG ACA CCC AAA CAG	ACG TTG GAT GTC ACG CTA TTC GCC ATT CTG	CTA TTC GCC ATT CTG ATT GTC ACC GC	GCACGAGGCCCATCTCTACCTTCTGTACATACAGACCCTGCGCGGGACATCTCTCACATTTGGGATTTAAGGATCTGATATTTTTGCAAAGACATTGTCTTCTCTTGTGATTTTTTTCCCTCTCTTCAACGTCTCCGCTTCTTAAAAAATCAACATGTGTACCGGCGGTTGCTCCAAGGTGATCGGCATCACTCTGTATGTCCTGGCCGCCGTGTCGATCATATGCAACATCATTCTGTTCTTCCCCGGCTGGTCCACTGATTATGCAGACCACATTACGGAGGAGGTCAAATACATGGGAGGGTTCATCGGTGGTGGGATAATGGTGCTCATCCCTGCCATTCACATTCATCTGACCAGCGCCAAGGGCTGCTGCAACAACCGCTGTGGGATGTTCCT…	GCGCCGCCTCCCTCGGCGTGGTCAACGGGCCGACCTGCTTGTGGAAAAACTCGACCAGCGGCACNCCTGAGTGGGGAACACCTTTCCTGGGCCAAAACGCGAGCTACCTGGAAAACAAGGAATGGTGGAGCAAGTGCATCGAGCCAGCGGGCGTGGTGGAGTTCAACCTCACGCTATTCGCCATTCTGATTGTCACCGC[A/G]GGCGTCAGCATGGTGCTCTGCCTGATCCAGATGGTCAACGGACTGTTTGGGTGTCTCTGTGGCACCTGCTCTGGCAAAGAGTAAGCACGACTTCAATGCATAGAGGAAAAATAAGCGAACAACGTTCAAGGCACCGACTGCATCATCGTTATCATTATCATCACCATATTTATTGTGANCAATAACCTTTATATTT	Q9EQL5|T4S4_RAT Transmembrane 4 L6 family member 4 - Rattus norv... 167 8e-41	Q5R6Z4|T4S4_PONPY Transmembrane 4 L6 family member 4 - Pongo pyg... 166 1e-40	P48230|T4S4_HUMAN Transmembrane 4 L6 family member 4 (Intestine ... 166 1e-40	Q91XD3|T4S4_MOUSE Transmembrane 4 L6 family member 4 - Mus muscu... 162 4e-39	O14894|T4S5_HUMAN Transmembrane 4 L6 family member 5 (Tetraspan ... 155 3e-37	gb|BC099286.1| Xenopus laevis hypothetical protein LOC733301, mR... 66 4e-07					0.05337	0.14174	Blank	32	A	3	AG	13	G	43	Blank	15	A	3	AG	7	G	17	Blank	4	A	0	AG	1	G	5	Blank	13	A	0	AG
Gm1254_0129	Gm1254	W01_2	NA	ACG TTG GAT GTG ATG CCG ATC ACC TTG GAG	ACG TTG GAT GCT CTT GTG ATT TTT TTC CCT C	TTG TGA TTT TTT TCC CTC TCT TCA	GCACGAGGCCCATCTCTACCTTCTGTACATACAGACCCTGCGCGGGACATCTCTCACATTTGGGATTTAAGGATCTGATATTTTTGCAAAGACATTGTCTTCTCTTGTGATTTTTTTCCCTCTCTTCAACGTCTCCGCTTCTTAAAAAATCAACATGTGTACCGGCGGTTGCTCCAAGGTGATCGGCATCACTCTGTATGTCCTGGCCGCCGTGTCGATCATATGCAACATCATTCTGTTCTTCCCCGGCTGGTCCACTGATTATGCAGACCACATTACGGAGGAGGTCAAATACATGGGAGGGTTCATCGGTGGTGGGATAATGGTGCTCATCCCTGCCATTCACATTCATCTGACCAGCGCCAAGGGCTGCTGCAACAACCGCTGTGGGATGTTCCT…	CATCTCTACCTTCTGTACATACAGACCCTGCGCGGGACATCTCTCACATTTGGGATTTAAGGATCTGATATTTTTGCAAAGANATTGTCTTCTCTTGTGATTTTTTTCCCTCTCTTCA[A/T]CGTCTCCGCTTCTTAAAAAATCAACATGTGTACCGGCGGTTGCTCCAAGGTGATCGGCATCACTCTGTATGTCCTGGCCGCCGTGTCGATCATATGCAACATCATTCTGTTCTTCCCCGGCTGGTCCACTGATTATGCAGACCACATTACGGAGGAGGTCAAATACATGGGAGGGTTCATCGGTGGTGGGATAATGGTGCTCATCCCTGCCATTCACATTCATCTGACCAGCGCCAAGGGCTGCTGCAACAACCGCTGTGGGATGTT	Q9EQL5|T4S4_RAT Transmembrane 4 L6 family member 4 - Rattus norv... 167 8e-41	Q5R6Z4|T4S4_PONPY Transmembrane 4 L6 family member 4 - Pongo pyg... 166 1e-40	P48230|T4S4_HUMAN Transmembrane 4 L6 family member 4 (Intestine ... 166 1e-40	Q91XD3|T4S4_MOUSE Transmembrane 4 L6 family member 4 - Mus muscu... 162 4e-39	O14894|T4S5_HUMAN Transmembrane 4 L6 family member 5 (Tetraspan ... 155 3e-37	gb|BC099286.1| Xenopus laevis hypothetical protein LOC733301, mR... 66 4e-07					0.00736	0.41349	Blank	1	A	11	AT	27	T	52	Blank	1	A	5	AT	8	T	28	Blank	0	A	1	AT	4	T	5	Blank	0	A	5	AT
Gm1254_0093	Gm1254	W03_2	NA	ACG TTG GAT GGA GGG AAA AAA ATC ACA AGA G	ACG TTG GAT GCG GGA CAT CTC TCA CAT TTG	GGA TCT GAT ATT TTT GCA AAG A	GCACGAGGCCCATCTCTACCTTCTGTACATACAGACCCTGCGCGGGACATCTCTCACATTTGGGATTTAAGGATCTGATATTTTTGCAAAGACATTGTCTTCTCTTGTGATTTTTTTCCCTCTCTTCAACGTCTCCGCTTCTTAAAAAATCAACATGTGTACCGGCGGTTGCTCCAAGGTGATCGGCATCACTCTGTATGTCCTGGCCGCCGTGTCGATCATATGCAACATCATTCTGTTCTTCCCCGGCTGGTCCACTGATTATGCAGACCACATTACGGAGGAGGTCAAATACATGGGAGGGTTCATCGGTGGTGGGATAATGGTGCTCATCCCTGCCATTCACATTCATCTGACCAGCGCCAAGGGCTGCTGCAACAACCGCTGTGGGATGTTCCT…	CATCTCTACCTTCTGTACATACAGACCCTGCGCGGGACATCTCTCACATTTGGGATTTAAGGATCTGATATTTTTGCAAAGA[C/G]ATTGTCTTCTCTTGTGATTTTTTTCCCTCTCTTCANCGTCTCCGCTTCTTAAAAAATCAACATGTGTACCGGCGGTTGCTCCAAGGTGATCGGCATCACTCTGTATGTCCTGGCCGCCGTGTCGATCATATGCAACATCATTCTGTTCTTCCCCGGCTGGTCCACTGATTATGCAGACCACATTACGGAGGAGGTCAAATACATGGGAGGGTTCATCGGTGGTGGGATAATGGTGCTCATCCCTGCCATTCACATTCATCTGACCAGCGCCAAGGGCTGCTGCAACAACCGCTGTGGGATGTT	Q9EQL5|T4S4_RAT Transmembrane 4 L6 family member 4 - Rattus norv... 167 8e-41	Q5R6Z4|T4S4_PONPY Transmembrane 4 L6 family member 4 - Pongo pyg... 166 1e-40	P48230|T4S4_HUMAN Transmembrane 4 L6 family member 4 (Intestine ... 166 1e-40	Q91XD3|T4S4_MOUSE Transmembrane 4 L6 family member 4 - Mus muscu... 162 4e-39	O14894|T4S5_HUMAN Transmembrane 4 L6 family member 5 (Tetraspan ... 155 3e-37	gb|BC099286.1| Xenopus laevis hypothetical protein LOC733301, mR... 66 4e-07					0.00685	0.46432	Blank	0	C	56	CG	24	G	11	Blank	0	C	30	CG	7	G	5	Blank	0	C	5	CG	4	G	1	Blank	0	C	21	CG
Gm1253_0158	Gm1253	W02_2	NA	ACG TTG GAT GCT GGT TTC CAG TCC AAG AAG	ACG TTG GAT GTG TAG ACC ATG TAC TCC AGG	GAC CAT GTA CTC CAG GTC AAT GAA	GCACGAGGAGGTAGTTTGACGCTTCTCACAAACGAGGACTATCCAACCCAGAAAAAATGGTGAAAGTAGGAATCAATGGATTTGGCCGCATCGGTCGTCTGGTGACCCGCGCTGGTTTCCAGTCCAAGAAGGTGGAGATCGTAGCCATCAATGACCCCTTCATTGACCTGGAGTACATGGTCTACATGTTCAAGTACGACTCCACCCACGGACGTTTCCACGGTGAGGTCAAGATCGAGGGTGACAAGCTGGTCATCGACGGACACAAGATCAGCGTGTTCCACGAGAGGGACCCCGCCAACATCAAGTGGGGCGATGCTGGAGCCCAGTACGTGGTGGAGTCCACCGGCGTGTTCACCACCATCGAGAAGGCGTCCGCTCACTTGAAGGGAGGCGCCA…	GTAGTTTGACGCTTCTCACAAACGAGGACTATCCAACCCAGAAAAAATGGTGAAAGTAGGAATCAATGGATTTGGCCGCATCGGTCGTCTGGTGACCCGCGCTGGTTTCCAGTCCAAGAAGGTGGAGATNGTAGCCATCAATGACCC[C/G]TTCATTGACCTGGAGTACATGGTCTACATGTTCAAGTACGACTCCACCCACGGACGTTTCCACGGTGAGGTCAAGATCGAGGGTGACAAGCTGGTCATCGACGGACACAAGATCAGCGTGTTCCACGAGAGGGACCCCGCCAACATCAAGTGGGGCGATGCTGGAGCCCAGTACGTGGTGGAGTCCACCGGCGTGTTCACCACCATCGAGAAGGCGTCCGCTCACTTGAAGGGAGGCG	Q5R2J2|G3P_TRISI Glyceraldehyde-3-phosphate dehydrogenase (EC 1.... 598 e-170	Q4KYY3|G3P_SPECI Glyceraldehyde-3-phosphate dehydrogenase (EC 1.... 597 e-170	P00355|G3P_PIG Glyceraldehyde-3-phosphate dehydrogenase (EC 1.2.... 595 e-169	Q9N2D5|G3P_FELCA Glyceraldehyde-3-phosphate dehydrogenase (EC 1.... 595 e-169	Q28259|G3P_CANFA Glyceraldehyde-3-phosphate dehydrogenase (EC 1.... 592 e-168	gb|AY046595.1| Gadus morhua glyceraldehyde 3-phosphate dehydroge... 2453 0.0	gb|DQ641630.1| Sparus aurata glyceraldehyde 3-phosphate dehydrog... 1085 0.0	gb|AY863148.1| Dicentrarchus labrax glyceraldehyde-3-phosphate d... 1069 0.0	dbj|AB029337.1| Paralichthys olivaceus mRNA for glyceraldehyde-3... 1004 0.0	emb|CR680329.2|CNS0FNW5 Tetraodon nigroviridis full-length cDNA 978 0.0	0.00496	0.43011	Blank	1	C	41	GC	30	G	19	Blank	1	C	18	GC	11	G	12	Blank	0	C	7	GC	1	G	2	Blank	0	C	16	GC
Gm1253_0140	Gm1253	W03_2	NA	ACG TTG GAT GCC ATG TAC TCC AGG TCA ATG	ACG TTG GAT GCT GGT TTC CAG TCC AAG AAG	AGT CCA AGA AGG TGG AGA T	GCACGAGGAGGTAGTTTGACGCTTCTCACAAACGAGGACTATCCAACCCAGAAAAAATGGTGAAAGTAGGAATCAATGGATTTGGCCGCATCGGTCGTCTGGTGACCCGCGCTGGTTTCCAGTCCAAGAAGGTGGAGATCGTAGCCATCAATGACCCCTTCATTGACCTGGAGTACATGGTCTACATGTTCAAGTACGACTCCACCCACGGACGTTTCCACGGTGAGGTCAAGATCGAGGGTGACAAGCTGGTCATCGACGGACACAAGATCAGCGTGTTCCACGAGAGGGACCCCGCCAACATCAAGTGGGGCGATGCTGGAGCCCAGTACGTGGTGGAGTCCACCGGCGTGTTCACCACCATCGAGAAGGCGTCCGCTCACTTGAAGGGAGGCGCCA…	GTAGTTTGACGCTTCTCACAAACGAGGACTATCCAACCCAGAAAAAATGGTGAAAGTAGGAATCAATGGATTTGGCCGCATCGGTCGTCTGGTGACCCGCGCTGGTTTCCAGTCCAAGAAGGTGGAGAT[C/T]GTAGCCATCAATGACCCNTTCATTGACCTGGAGTACATGGTCTACATGTTCAAGTACGACTCCACCCACGGACGTTTCCACGGTGAGGTCAAGATCGAGGGTGACAAGCTGGTCATCGACGGACACAAGATCAGCGTGTTCCACGAGAGGGACCCCGCCAACATCAAGTGGGGCGATGCTGGAGCCCAGTACGTGGTGGAGTCCACCGGCGTGTTCACCACCATCGAGAAGGCGTCCGCTCACTTGAAGGGAGGCG	Q5R2J2|G3P_TRISI Glyceraldehyde-3-phosphate dehydrogenase (EC 1.... 598 e-170	Q4KYY3|G3P_SPECI Glyceraldehyde-3-phosphate dehydrogenase (EC 1.... 597 e-170	P00355|G3P_PIG Glyceraldehyde-3-phosphate dehydrogenase (EC 1.2.... 595 e-169	Q9N2D5|G3P_FELCA Glyceraldehyde-3-phosphate dehydrogenase (EC 1.... 595 e-169	Q28259|G3P_CANFA Glyceraldehyde-3-phosphate dehydrogenase (EC 1.... 592 e-168	gb|AY046595.1| Gadus morhua glyceraldehyde 3-phosphate dehydroge... 2453 0.0	gb|DQ641630.1| Sparus aurata glyceraldehyde 3-phosphate dehydrog... 1085 0.0	gb|AY863148.1| Dicentrarchus labrax glyceraldehyde-3-phosphate d... 1069 0.0	dbj|AB029337.1| Paralichthys olivaceus mRNA for glyceraldehyde-3... 1004 0.0	emb|CR680329.2|CNS0FNW5 Tetraodon nigroviridis full-length cDNA 978 0.0	-0.00429	0.59629	Blank	0	C	76	CT	13	T	2	Blank	0	C	37	CT	4	T	1	Blank	0	C	7	CT	3	T	0	Blank	0	C	32	CT
Gm1250_0375	Gm1250	W15_2	NA	ACG TTG GAT GAT CTG GAG GCA AAG ATC CAC	ACG TTG GAT GTG CAG TCA TGA GTC TCC AC	TGA GTC TCC ACC GAG GT	GCACGAGGCTCAGAGCAGACAGACCCTCACACAGCAGCCATGACTTCCTCCTTCTCTCGTTCTTACGGTGGATCCGGCGGCAGCCGCCTGGGCTCCATGCGGGCCGGAAGCGTGTACGGTGGCGCCGGAGGCAGCGGGGTCCGCATCTCCAGCACCAACGCCTCCAGGTCCTTCGGGGCCGCCGGGGCCAGCTCTGGCTTTGCATCTGGTGGATCAGGCTTCCAGCTGTCGGACGCCCTGGACATCAACGAATCTAAGAAGGCCACCATGCAGAACCTGAACGACCGCCTGGGCAGCTACCTGGAGAAGGTGCGCACCCTGGAGAGGGCCAACGCCGATCTGGAGGCAAAGATCCACCAGTTCTTGTTGAACAAAACCTCGGTGGAGACTCATGACTGC…	GGGCCGCCGGGGCCAGCTCTGGCTTTGCATCTGGTGGATCAGGCTTCCAGCTGTCGGACGCCCTGGACATCAACGAATCTAAGAAGGCCACCATGCAGAACCTGAACGACCGCCTGGGCAGCTACCTGGAGAAGGTGCGCACCCTGGAGAGGGCCAACGCCGATCTGGAGGCAAAGATCCACCAGTTCTTGTTGAACAA[A/G]ACCTCGGTGGAGACTCATGACTGCACCGCCCACAAGGCCACCATCAGGCTCCTTCAGGAGCAGATAATTGATGCAACCCGCTCAAGAGGAGCAGTCATTCTGGCTATTGACAATGCTACGCTTGCCGCAGAAGACTTCAGGGTTAAGTATGACAATGAGCTCAACATGCGTCAAAGTGTGGAGGCAGACATTGCCG	Q8JFQ6|K1C13_ONCMY Keratin, type I cytoskeletal 13 (Cytokeratin-... 369 e-101	Q90303|K1C1_CARAU Keratin, type I cytoskeletal 50 kDa (GK50				emb|CR724377.2|CNS0GLVJ Tetraodon nigroviridis full-length cDNA 113 2e-21	emb|CR643715.2|CNS0EVNT Tetraodon nigroviridis full-length cDNA 113 2e-21	emb|CR703275.2|CNS0G5LJ Tetraodon nigroviridis full-length cDNA 111 8e-21	emb|CR731338.2|CNS0GR8V Tetraodon nigroviridis full-length cDNA 109 3e-20	emb|CR726583.2|CNS0GNKT Tetraodon nigroviridis full-length cDNA 105 5e-19	-0.01148	0.86901	Blank	0	A	0	GA	6	G	85	Blank	0	A	0	GA	2	G	40	Blank	0	A	0	GA	1	G	9	Blank	0	A	0	GA
Gm1249_0143	Gm1249	W03_2	non-syn	ACG TTG GAT GAT GCG GGC CGG AAG CGT GTA	ACG TTG GAT GAG GCG TTG GTG CTG GAG ATG	TGC TGG AGA TGC GGA CCC C	GCACGAGGCTTCTCCTCTCAGAGCAGACAGACCCTCACACAGCAGCCATGACTTCCTCCTTCTCTCGTTCTTACGGTGGATCCGGCGGCAGCCGCCTGGGCTCCATGCGGGCCGGAAGCGTGTACGGTGGCGCCGGAGGCAGTGGGGTCCGCATCTCCAGCACCAACGCCTCCAGGTCCTTCGGGGCCGCCGGGGCCAGCTCTGGCTTTGCATCTGGTGGATCAGGCTTCCAGCTGTCGGACGCCCTGGACATCAACGAATCTAAGAAGGCCACCATGCAGAACCTGAACGACCGCCTGGGCAGCTACCTGGAGAAGGTGCGCACCCTGGAGAGGGCCAACGCCGATCTGGAGGCAAAGATCCACCAGTTCTTGTTGAACAAGACCTCGGTGGAGACTC…	TCTCCTCTCAGAGCAGACAGACCCTCACACAGCAGCCATGACTTCCTCCTTCTCTCGTTCTTACGGTGGATCCGGCGGCAGCCGCCTGGGCTCCATGCGGGCCGGAAGCGTGTACGGTGGCGCCGGAGGCAG[C/T]GGGGTCCGCATCTCCAGCACCAACGCCTCCAGGTCCTTCGGGGCCGCCGGGGCCAGCTCTGGCTTTGCATCTGGTGGATCAGGCTTCCAGCTGTCGGACGCCCTGGACATCAACGAATCTAAGAAGGCCACCATGCAGAACCTGAACGACCGCCTGGGCAGCTACCTGGAGAAGGTGCGCACCCTGGAGAGGGCCAACGCCGATCTGGAGGCAAAGATCCACCAGTTCTTGTTGAACAAGACCTCGGTGGAGA	Q90303|K1C1_CARAU Keratin, type I cytoskeletal 50 kDa (GK50					emb|CR724377.2|CNS0GLVJ Tetraodon nigroviridis full-length cDNA 113 2e-21	emb|CR643715.2|CNS0EVNT Tetraodon nigroviridis full-length cDNA 113 2e-21	emb|CR703275.2|CNS0G5LJ Tetraodon nigroviridis full-length cDNA 111 6e-21	emb|CR731338.2|CNS0GR8V Tetraodon nigroviridis full-length cDNA 109 2e-20	emb|CR726583.2|CNS0GNKT Tetraodon nigroviridis full-length cDNA 105 4e-19	-0.01371	1	Blank	0	C	86	TC	5	T	0	Blank	0	C	40	TC	2	T	0	Blank	0	C	9	TC	1	T	0	Blank	0	C	37	TC
Gm1245_0257	Gm1245	W07_2	NA	ACG TTG GAT GTG TCA GAT CCA AGA TGG ACG	ACG TTG GAT GTG GCC ACT TTG TAG CAG TTC	CAG TTC TGA GCA GCC AC	GCACGAGGTCTGGTCGTAGGTACATCCTGGTGACCCCTTTAAGTTCGTTCTAAGTCTAACCGACCCCAAACACCGCAAACATGAGCAGGAAATTCTTCGTCGGGGGAAACTGGAAGATGAATGGCGACAAGAAGAGCCTGGGCGAGCTCATCCAGACCCTTAACACCGCCAAGCTGGACGCCAATGTCGAGGTTGTGTGCGGATCACCAGCCATCTACCTGGATTTTGTCAGATCCAAGATGGACGCCAAGCTTGGTGTGGCTGCTCAGAACTGCTACAAAGTGGCCAAGGGTGCCTTCACTGGGGAGATTAGCCCTGCGATGATCAAGGATGTTGGAGTGAACTGGGTGATCCTGGGACACTCTGAGAGACGTCACGTGTTCGGAGAGAGCGATGAGC…	AACCGACCCCAAACACCGCAAACATGAGCAGGAAATTCTTCGTCGGGGGAAACTGGAAGATGAATGGCGACAAGAAGAGCCTGGGCGAGCTCATCCAGACCCTTAACACCGCCAAGCTGGACGCCAATGTCGAGGTTGTGTGCGGATCACCAGCCATCTACCTGGATTTTGTCAGATCCAAGATGGACGCCAAGCTTGG[C/T]GTGGCTGCTCAGAACTGCTACAAAGTGGCCAAGGGTGCCTTCACTGGGGAGATTAGCCCTGCGATGATCAAGGATGTTGGAGTGAACTGGGTGATCCTGGGACACTCTGAGAGACGTCACGTGTTCGGAGAGAGCGATGAGCTCATTGGCCAGAAGACAGCCCACGCTCTGGAGAACGGCCTGTGTGTGATTGCCT	P00940|TPIS_CHICK Triosephosphate isomerase (EC 5.3.1.1					gb|BT027998.1| Gasterosteus aculeatus clone CNB98-C11 mRNA sequence 595 e-166	gb|AF387821.1|AF387821 Xiphophorus maculatus triosephosphate iso... 575 e-160	emb|CR662082.2|CNS0F9U0 Tetraodon nigroviridis full-length cDNA 573 e-160	emb|CR732680.2|CNS0GSA4 Tetraodon nigroviridis full-length cDNA 565 e-157	emb|CR657194.2|CNS0F628 Tetraodon nigroviridis full-length cDNA 565 e-157	-0.00431	0.54545	Blank	0	C	0	TC	1	T	90	Blank	0	C		TC	0	T	42	Blank	0	C		TC	0	T	10	Blank	0	C	0	TC
Gm1240_0260	Gm1240	W06_2	NA	ACG TTG GAT GAT CAA GCC CGG TTC TTT GTC	ACG TTG GAT GGG CTT CTA GGA TCA TTA GTG	TTC TAG GAT CAT TAG TGA CTC TC	GCACGAGGGTTTTTTTTTTTTTTTTTTAGTTCACAGATTTATTTAATCCACTTTGGCGTACATTTCAAAAGCAGCTGAAAATAAACCTGGTCTCAGATTTCGTTTGGTATGCTTTTCAATCTATGTTAATGGAGTTCATTAGTAGTCAAATGTCAGTGCAGAAAGTAAACATCTGTGGCATTCCTGAGTTATCAAGCCCGGTTCTTTGTCGGTATATATTTTCATAACCTCCTGTCATTGATATTTCACAGTGCAATTAAGAGAGTCACTAATGATCCTAGAAGCCAAATCCATGGCAGAGTGTAACATTACTTATAATAACTGTTCCAGATCACTAGTGACTGATCCCTTTCCATTGTTACTGTGTATTGGAATATGGATAGCACCACACACGGCGGT…	CATTTCAAAAGCAGCTGAAAATAAACCTGGTCTCAGATTTCGTTTGGTATGCTTTTCAATCTATGTTAATGGAGNTCATTAGTAGTCAAATGTCAGTGCAGAAAGTAAACATCTGTGGCATTCCTGAGTTATCAAGCCCGGTTCTTTGTCGGTATATATTTTCATAACCTCCTGTCATTGATATTTCACAGTGCAATTA[A/T]GAGAGTCACTAATGATCCTAGAAGCCAAATCCATGGCAGAGTGTAACATTACTTATAATAACTGTTCCAGATCACTAGTGACTGATCCCTTTCCATTGTTACTGTGTATTGGAATATGGATAGCACCACACACGGCGGTGTCTCGGGTTCAACCTCGATGAGTAGCGGGATCAGGTACTGCTTTTAATATTGCCTC	No hits					No hits					-0.01505	0.96285	Blank	0	A	61	TA	25	T	5	Blank	0	A	27	TA	13	T	2	Blank	0	A	7	TA	2	T	1	Blank	0	A	27	TA
Gm1239_0156	Gm1239	W16_2	syn	ACG TTG GAT GTG GAG TTA GCA GCA CTA CAG	ACG TTG GAT GTG TCG GTT TCG CTG TAT CTG	GCC TAC AGC GGC TAC AGC GCC TAC A	GCACGAGGCCAACATCGCATCCACATCTTAGGACTCAGTGTAACTTAACAACTGAAGAGATCATGTGGGGAAATATGACGGCATTGACTGTTTGCCTTTTAGGCACAGTATTCATACGTGGAGTTAGCAGCACTACAGCGGCTACAGCGCCTACAAAGCCACCAACCTCGGCTCCAGATACAGCGAAACCGACAATAATTACGACACCAGTGAATCCAGCAACGAAAACGACAGCAGAGAATCCAGCAACGAAACCGCCAACAGCGAATCCAGCAACGAAACCGCCAACAGCGAATCCAGCAACGAACCCGACATCAGAGAATCCGACATCAGCAAATCCAACAAAGCCTACGACATCCGAAGGCACCCAGAAACCACACACCACCGACGCGGGGCCGG…	AACATCGCATCCACATCTTAGGACTCAGTGTAACTTAACAACTGAAGAGATCATGTGGGGAAATATGACGGCATTGACTGTTTGCCTTTTAGGCACAGTATTCATACGTGGAGTTAGCAGCACTACAGCGGCTACAGCGCCTACA[A/G]AGCCACCAACCTCGGCTCCAGATACAGCGAAACCGACAATAATTACGACACCAGTGAATCCAGCAACGAAAACGACAGCAGAGAATCCAGCAACGAAACCGCCAACAGCGAATCCAGCAACGAAACCGCCAACAGCGAATCCAGCAACGAACCCGACATCAGAGAATCCGACATCAGCAAATCCAACAAAGCCTACGACATCCGAAGGCACCCAGAAACCACACACCACCGACGCGGGGC	No hits					No hits					0.02273	0.08895	Blank	24	A	46	AG	14	G	7	Blank	23	A	12	AG	4	G	3	Blank	1	A	4	AG	3	G	2	Blank	0	A	30	AG
Gm1237_0588	Gm1237	W10_2	NA	ACG TTG GAT GAC CCA TCG ATG CTC AAT CCG	ACG TTG GAT GCA GAT TGA GGA AGT TCA CCG	GGC GTC TGG CCC CTC TCG AGT TCG	GCACGAGGGGATGCAAGCTCTGCTACTAACATGCCTGTTGGCAGTGAGTTGCCTGGCTCACACACCTTACCGATGCAAGAGTCCTCCCCTTCTAAGTGGAAGTGTGATGGTGTCCTCTCAGAATGAAGCCCTTTGGGAGTCTGCCAACTTCATTTACGATGCAATCGGCCAGCGGATCAGACTCCAGGAGTTTGGAGTCTTGAACAACAAGAGCTTCAACTTGGACGCCCTGTTGTTATACAGGGAGGGAGCCATGTTCTTCATAGACAAGAAGAACCGCAACTGCACCAAGAGAGCCCTGAAGGGAGACTTCCAGCCCATGCAGGTCCCTCAGGACGCCCAGCTCCTGGGCCAGGCGGTGCTGGGTAGCTCCTCGGGGCCTGGGGAGGGACTCCTGGT…	GGACTCCTGGTCAACACCTGGGTCGGGAACAGCCCTGAAACAGGCAAGTACATGAGCACCGTCACGGAGTTCGGCTGCATTCCCATCGGCACCGCGTACCACACCGACCAATACGGATGGCTCCAGGTCAGCTACTACAACAACATCAAGGGAGTAGCCGACCCATCGATGCTCAATCCGCCCGAATTCTGCAAGGGAG[C/T]CGAACTCGAGAGGGGCCAGACGCCGGTGAACTTCCTCAATCTGTTCTTCTAGGTGGCAGCGAGGGGCGCTAAGGACACGCCCCTCACCCACACAGAACGGGGCCGAAGAGACAATACGGCCTATGTGTGTTGACTCAGCAGGGATATTAGAGGGGATCTACCTAAGAATAAATATTAGAACTCAATAGGCCTTCNG	P13506|EPD1_CARAU Ependymin-1 precursor (Ependymin I					gb|BT019004.1| Zea mays clone Contig494.F mRNA sequence 70 3e-08	gb|BT019185.1| Zea mays clone Contig856.F mRNA sequence 66 4e-07				-0.00297	0.54252	Blank	9	C	81	TC	1	T	0	Blank	5	C	36	TC	1	T	0	Blank	3	C	7		0	T	0	Blank	1	C	38
Gm1233_0373	Gm1233	W15_2	syn	ACG TTG GAT GCA GAA GCT GCG CAC CAA CG	ACG TTG GAT GTG CTC CAT CAC GCT CTT CAG	GAG CTC CTG GCT GTA CTC	GCACGAGGCACTCAGGTGTCTTTAAGGATTTATCATGAAGTTCTTGGCTGTGGTTCTCGCCCTGGTAGCCTTCTCAGGTTGCCATGGACGCACGCTGCCCCATGACGAGGCCTGGAGCTCTTTGGAGAGGGCGGTGGGCCGTATCAGGGAGTACGTCACAGACCGGGTCGAGGAATTCCAGCAGACTGAGGTGTTCCAGGAGATAGACCTCATGACCCAGGACAGCCTGGCCGAGCTGGCCCTCTACAGGGAGAAGCTGGCCAGCGAGGCCGGCCCCTACACCCAGGAGCGGGCGGAGCAGCTGGCCAGCGACCTGCAGGCGCTGGGGCAGAAGCTGCGCACCAACGTGGCGGACGGCGGCGAGCGCGCGGCCGAGTACAGCCAGGAGCTGAAGAGCGT…	AATTCCAGCAGACTGAGGTGTTCCAGGAGATAGACCTCATGACCCAGGACAGCCTGGCCGANCTGGCCCTCTACAGGGAGAAGCTGGCCAGCGAGGCCGGCCCCTACACCCAGGAGCGGGCGGAGCAGCTGGCCAGCGACCTGCAGGCGCTGGGGCAGAAGCTGCGCACCAACGTGGCGGACGGCGGCGAGCGCGCGGC[C/T]GAGTACAGCCAGGAGCTGAAGAGCGTGATGGAGCAGACCGCCAGCGACATCAGCTCCACCTTCAGCACCTACGCCCGCAAGATCCGCAAGAGGGTGCACAAGGACGCAGAGCAGTTCAACAAGAACGTCGCTGCCTACGTCGAGGAGCTCCAGTGGCGCGCCTCGGATAACGTGCAGAACATCCAGAACAAGATGG	O42364|APOEB_BRARE Apolipoprotein Eb precursor (Apo-Eb					No hits					-0.00025	0.28641	Blank	1	C	54	TC	28	T	8	Blank	1	C	26	TC	11	T	4	Blank	0	C	3	TC	6	T	1	Blank	0	C	25	TC
Gm1225_0644	Gm1225	W09_2	NA	ACG TTG GAT GAA GAA CGC AGG TTT CTA CCC	ACG TTG GAT GAG TCT GGT CTA GTT GTC TCC	CTA CCC AGA GCA GCA G	GCACGAGGCCAACATGCAGGGTTTGGTCGTTCTTACAGGAATATTGGCCTTTGTTTCTTTTAAAACATGCGGGAGCGACTTGGTAACCGAGTCCCTTAACAAGCAGCTGCTGCGGTCTGCTCAGACGGCGCAGGGTTTGCCCATTCCCACTATTTTCCTTGCGTTACGGCTGTCAAGTGACCATAACCACGCCATCGAGACCAACTACCTCAATAGAATAACCACGGATTTGCACAATGATATTCAACGCTCTCTCTCGCAAAGGAAGCCGGTGGTGGGGCTGCTGTCTCAGTACACCATGTGTCTGTTGGCCTCCTGCACCGACGCAAACTCGGTCACCTTCACTGTCAACGACCAAAGCAGCGCCTCCTTGATCACTCACCTCAAGAGACAAATGCA…	CTACTTCGACTTCTCTGGAGGGATTCTGGCNCTGTGCTTGGCCGGTGTCCGGGTCAACGGTCATCTCACCTCTCATCTCNTGGCGGCGGTTCAACGCGGCTCCCTTTCTGATGCGGGAGTGGAGTGCTCAACTGACACACTTGCTATGGCGGGGATGGCCCTCAGCTGTGAGAAGAACGCAGGTTTCTACCCTCACCAC[A/G]CTGCTGCTCTGGGTAGGGCCATCAGTAAGATCAAGGCCAGGCTGGAGACAACTAGACCAGACTTTCATATCGGGAACCAGTACAGCACGCCAATAGCCGTCATGGCTCTGGTAGCCATGGGCAGCCAGAAGGATTTGTCTTCCACCCTGTTGAGGTTGAGCGCGGACGCCCAGAGAGGCACGTATCAGAACCCCAG	Q9XSC9|TCO2_BOVIN Transcobalamin-2 precursor (Transcobalamin II					No hits					-0.01346	1	Blank	10	A	0	GA	3	G	78	Blank	6	A	0	GA	1	G	35	Blank	2	A		GA	0	G	8	Blank	2	A	0	GA
Gm1225_0475	Gm1225	W08_2	NA	ACG TTG GAT GTA CTT CGA CTT CTC TGG AGG	ACG TTG GAT GGA GAT GAG AGG TGA GAT GAC	TGA CCC GGA CAC CGG CCA AGC ACA G	GCACGAGGCCAACATGCAGGGTTTGGTCGTTCTTACAGGAATATTGGCCTTTGTTTCTTTTAAAACATGCGGGAGCGACTTGGTAACCGAGTCCCTTAACAAGCAGCTGCTGCGGTCTGCTCAGACGGCGCAGGGTTTGCCCATTCCCACTATTTTCCTTGCGTTACGGCTGTCAAGTGACCATAACCACGCCATCGAGACCAACTACCTCAATAGAATAACCACGGATTTGCACAATGATATTCAACGCTCTCTCTCGCAAAGGAAGCCGGTGGTGGGGCTGCTGTCTCAGTACACCATGTGTCTGTTGGCCTCCTGCACCGACGCAAACTCGGTCACCTTCACTGTCAACGACCAAAGCAGCGCCTCCTTGATCACTCACCTCAAGAGACAAATGCA…	TGGGGCTGCTGTCTCAGTACACCATGTGTCTGTTGGCCTCCTGCACCGACGCAAACTCGGTCACCTTCACNGTCAACGACCAAAGCAGCNCCTCCTTGATCACTCACCTCAAGAGACAAATGCATAAAGAGAAAGAGAGTATTGANCACAGTGCGAAGCCTTTAAGCAACTACTTCGACTTCTCTGGAGGGATTCTGGC[A/G]CTGTGCTTGGCCGGTGTCCGGGTCAACGGTCATCTCACCTCTCATCTCNTGGCGGCGGTTCAACGCGGCTCCCTTTCTGATGCGGGAGTGGAGTGCTCAACTGACACACTTGCTATGGCGGGGATGGCCCTCAGCTGTGAGAAGAACGCAGGTTTCTACCCTCACCACNCTGCTGCTCTGGGTAGGGCCATCAGTA	Q9XSC9|TCO2_BOVIN Transcobalamin-2 precursor (Transcobalamin II					No hits					-0.01342	0.81232	Blank	0	A	23	GA	33	G	35	Blank	0	A	12	GA	13	G	17	Blank	0	A	3	GA	4	G	3	Blank	0	A	8	GA
Gm1225_0365	Gm1225	W14_2	NA	ACG TTG GAT GAC GCA AAC TCG GTC ACC TTC	ACG TTG GAT GTG CAT TTG TCT CTT GAG GTG	TGT GAG TGA TCA AGG AGG	GCACGAGGCCAACATGCAGGGTTTGGTCGTTCTTACAGGAATATTGGCCTTTGTTTCTTTTAAAACATGCGGGAGCGACTTGGTAACCGAGTCCCTTAACAAGCAGCTGCTGCGGTCTGCTCAGACGGCGCAGGGTTTGCCCATTCCCACTATTTTCCTTGCGTTACGGCTGTCAAGTGACCATAACCACGCCATCGAGACCAACTACCTCAATAGAATAACCACGGATTTGCACAATGATATTCAACGCTCTCTCTCGCAAAGGAAGCCGGTGGTGGGGCTGCTGTCTCAGTACACCATGTGTCTGTTGGCCTCCTGCACCGACGCAAACTCGGTCACCTTCACTGTCAACGACCAAAGCAGCGCCTCCTTGATCACTCACCTCAAGAGACAAATGCA…	ACGGCTGTCAAGTGACCATAACCACGCCATCGAGACCAACTACCTCAATAGAATAACCACGGATTTGCACAATGATATTCAACGCTCTCTCTCGCAAAGGAAGCCGGTGGTGGGGCTGCTGTCTCAGTACACCATGTGTCTGTTGGCCTCCTGCACCGACGCAAACTCGGTCACCTTCACNGTCAACGACCAAAGCAGC[G/T]CCTCCTTGATCACTCACCTCAAGAGACAAATGCATAAAGAGAAAGAGAGTATTGANCACAGTGCGAAGCCTTTAAGCAACTACTTCGACTTCTCTGGAGGGATTCTGGCNCTGTGCTTGGCCGGTGTCCGGGTCAACGGTCATCTCACCTCTCATCTCNTGGCGGCGGTTCAACGCGGCTCCCTTTCTGATGCGGG	Q9XSC9|TCO2_BOVIN Transcobalamin-2 precursor (Transcobalamin II					No hits					-0.00287	0.53372	Blank	0	G	81	GT	10	T	0	Blank	0	G	39	GT	3	T	0	Blank	0	G	9	GT	1	T	0	Blank	0	G	33	GT
Gm1222_0205	Gm1222	W04_2	NA	ACG TTG GAT GGT ACA GTG CTC AGA GAT TCC	ACG TTG GAT GTC CTG GTT GAA GAC CAG GTG	CTG GAG GAT GAC CTC TCT CTG GC	GCACGAGGCGTTGATCGACTAGCATCAAACGAGCATCAAGATGCAGCTCTTCTTGCGTGCCCAGAACACCCACACCCTTGAGGTGACCGGTCAGGAGACCGTTGGAGCTATCAAGGCCCACGTCCAGGCTCTTGAGGGTCTCCTGGTTGAAGACCAGGTGCTGCTGCTCGCCGGTTGCCCACTGGAGGATGACCTCTCTCTGGCATCTTGTGGAATCTCTGAGCACTGTACCCTGGAGGTGGCTGGAAGGCTTCTTGGAGGCAAGGTCCACGGTTCTCTGGCCCGTGCTGGTAAAGTGAGGGGACAGACCCCCAAGGTTGACAAGCAGGAGAAGAAGAAGAAGAAGACCGGCCGGGCTAAGCGTCGCATCCAGTACAACCGGCGCTTCGTCAACGTGGT…	CGACTAGCATCAAACGAGCATCAAGATGCAGCTCTTCTTGCGTGCCCAGAACACCCACACCCTTGAGGTGACCGGTCAGGAGACCGTTGGAGCTATCAAGGCCCACGTCCAGGCTCTTGAGGGTCTCCTGGTTGAAGACCAGGTGCTGCTGCTCGCCGGTTGCCCACTGGAGGATGACCTCTCTCTGGC[A/C]TCTTGTGGAATCTCTGAGCACTGTACCCTGGAGGTGGCTGGAAGGCTTCTTGGAGGCAAGGTCCACGGTTCTCTGGCCCGTGCTGGTAAAGTGAGGGGACAGACCCCCAAGGTTGACAAGCAGGAGAAGAAGAAGAAGAAGACCGGCCGGGCTAAGCGTCGCATCCAGTACAACCGGCGCTTCGTCAACGTGGTGC	P62865|UBIM_BOVIN Ubiquitin-like protein FUBI - Bos taurus (Bovine					gb|BT028640.1| Gasterosteus aculeatus clone CNB269-B09 mRNA sequ... 328 1e-86	gb|AY696634.1| Pagrus major clone cmcon042 microsatellite sequence 310 3e-81	emb|CR632607.2|CNS0EN39 Tetraodon nigroviridis full-length cDNA 283 6e-73	emb|CR719017.2|CNS0GHQN Tetraodon nigroviridis full-length cDNA 283 6e-73	emb|CR714055.2|CNS0GDWZ Tetraodon nigroviridis full-length cDNA 283 6e-73	0.00767	0.33627	Blank	0	A	85	CA	6	C	0	Blank	0	A	41	CA	1	C	0	Blank	0	A	9	CA	1	C	0	Blank	0	A	35	CA
Gm122_0268	Gm122	W01_1	NA	ACG TTG GAT GGA AGG CCA AGA CCC ATT AAG	ACG TTG GAT GCA GAT CAG ATT CAC AAC GGG	TAC CTT AGT CTG AAC TGT CT	TCACAAAAGTGTATTTTATTACAGCAAATGGTCCAGAAGCTACATTGGCTAGTTCCAAATTGGAAATGCAGTATGCATATGGAATTGCTTTAACATCAGCGCAGCTGATTTTTATATTTTTCGTTTTTTTCTAACAGTTTAGGAACTTGCCCTTGTAAATGGGAATGAGACAAGTGCTGCATTACCCAAAAAGGATGACGTTACAGATGTACGGTCTGCTGTACGTACAAAACTGTAAACAGATCAGATTCACAACGGGCCCCTGGTAAGACAGTTCAGACTAAGGTAACTGAACAGCTTAATGGGTCTTGGCCTTCTCGAACAGGGGCTTGAGCTGCTCCTGGGTAGTGGCCTCCTTCTGCTGCATGAGGTCGGCGTGGCCCTCGTG	CAGTATGCATATGGAATTGCTTTAACATCAGCGCAGCTGATTTNTATATTTTTCGTTTTTTTCTAACAGTTTAGGAACTTGCCCTTGTAAATGGGAATGAGACNAGTGCTGCATTACCCAAANAGGATGACGTTANAGATGTACGGTCTGCTGTACGTACAAAACTGTAAACAGATCAGATTCACAACGGGCCCCTGGT[A/-]AGACAGTTCAGACTAAGGTAACTGAACAGCTTAATGGGTCTTGGCCTTCTCGAACAGGGGCTTGAGCTGCTCCTGGGTAGTGGCCTCCTTCTGCTGCATGAGGTCGGCGTGGCCCTCGTG	No hits					No hits					-0.00943	0.74487	Blank	0	DEL	32	DEL.A	39	A	20	Blank	0	DEL	17	DEL.A	16	A	9	Blank	0	DEL	3	DEL.A	4	A	3	Blank	0	DEL	12	DEL.A
Gm122_0204	Gm122	W03_1	NA	ACG TTG GAT GTT TGT ACG TAC AGC AGA CCG	ACG TTG GAT GCC CTT GTA AAT GGG AAT GAG	ACG TAC AGC AGA CCG TAC ATC T	TCACAAAAGTGTATTTTATTACAGCAAATGGTCCAGAAGCTACATTGGCTAGTTCCAAATTGGAAATGCAGTATGCATATGGAATTGCTTTAACATCAGCGCAGCTGATTTTTATATTTTTCGTTTTTTTCTAACAGTTTAGGAACTTGCCCTTGTAAATGGGAATGAGACAAGTGCTGCATTACCCAAAAAGGATGACGTTACAGATGTACGGTCTGCTGTACGTACAAAACTGTAAACAGATCAGATTCACAACGGGCCCCTGGTAAGACAGTTCAGACTAAGGTAACTGAACAGCTTAATGGGTCTTGGCCTTCTCGAACAGGGGCTTGAGCTGCTCCTGGGTAGTGGCCTCCTTCTGCTGCATGAGGTCGGCGTGGCCCTCGTG	AAAAGTGTATTTTATTACAGCAAATGGTCCAGAAGCTACATTGGCTAGTTCCAAATTGGAAATGCAGTATGCATATGGAATTGCTTTAACATCAGCGCAGCTGATTTNTATATTTTTCGTTTTTTTCTAACAGTTTAGGAACTTGCCCTTGTAAATGGGAATGAGACNAGTGCTGCATTACCCAAANAGGATGACGTTA[C/T]AGATGTACGGTCTGCTGTACGTACAAAACTGTAAACAGATCAGATTCACAACGGGCCCCTGGTNAGACAGTTCAGACTAAGGTAACTGAACAGCTTAATGGGTCTTGGCCTTCTCGAACAGGGGCTTGAGCTGCTCCTGGGTAGTGGCCTCCTTCTGCTGCATGAGGTCGGCGTGGCCCTCGTG	No hits					No hits					-0.00389	0.61681	Blank	0	C	20	TC	39	T	32	Blank	0	C	9	TC	15	T	18	Blank	0	C	3	TC	4	T	3	Blank	0	C	8	TC
Gm122_0191	Gm122	W01_1	NA	ACG TTG GAT GCC CTT GTA AAT GGG AAT GAG	ACG TTG GAT GTT TGT ACG TAC AGC AGA CCG	TGC TGC ATT ACC CAA A	TCACAAAAGTGTATTTTATTACAGCAAATGGTCCAGAAGCTACATTGGCTAGTTCCAAATTGGAAATGCAGTATGCATATGGAATTGCTTTAACATCAGCGCAGCTGATTTTTATATTTTTCGTTTTTTTCTAACAGTTTAGGAACTTGCCCTTGTAAATGGGAATGAGACAAGTGCTGCATTACCCAAAAAGGATGACGTTACAGATGTACGGTCTGCTGTACGTACAAAACTGTAAACAGATCAGATTCACAACGGGCCCCTGGTAAGACAGTTCAGACTAAGGTAACTGAACAGCTTAATGGGTCTTGGCCTTCTCGAACAGGGGCTTGAGCTGCTCCTGGGTAGTGGCCTCCTTCTGCTGCATGAGGTCGGCGTGGCCCTCGTG	TCACAAAAGTGTATTTTATTACAGCAAATGGTCCAGAAGCTACATTGGCTAGTTCCAAATTGGAAATGCAGTATGCATATGGAATTGCTTTAACATCAGCGCAGCTGATTTNTATATTTTTCGTTTTTTTCTAACAGTTTAGGAACTTGCCCTTGTAAATGGGAATGAGACNAGTGCTGCATTACCCAAA[A/T]AGGATGACGTTANAGATGTACGGTCTGCTGTACGTACAAAACTGTAAACAGATCAGATTCACAACGGGCCCCTGGTNAGACAGTTCAGACTAAGGTAACTGAACAGCTTAATGGGTCTTGGCCTTCTCGAACAGGGGCTTGAGCTGCTCCTGGGTAGTGGCCTCCTTCTGCTGCATGAGGTCGGCGTGGCCCTCGTG	No hits					No hits					-0.00645	0.66471	Blank	0	A	33	AT	38	T	20	Blank	0	A	18	AT	15	T	9	Blank	0	A	3	AT	4	T	3	Blank	0	A	12	AT
Gm122_0172	Gm122	W05_1	NA	ACG TTG GAT GTT TGT ACG TAC AGC AGA CCG	ACG TTG GAT GGA ACT TGC CCT TGT AAA TGG	TGG GTA ATG CAG CAC T	TCACAAAAGTGTATTTTATTACAGCAAATGGTCCAGAAGCTACATTGGCTAGTTCCAAATTGGAAATGCAGTATGCATATGGAATTGCTTTAACATCAGCGCAGCTGATTTTTATATTTTTCGTTTTTTTCTAACAGTTTAGGAACTTGCCCTTGTAAATGGGAATGAGACAAGTGCTGCATTACCCAAAAAGGATGACGTTACAGATGTACGGTCTGCTGTACGTACAAAACTGTAAACAGATCAGATTCACAACGGGCCCCTGGTAAGACAGTTCAGACTAAGGTAACTGAACAGCTTAATGGGTCTTGGCCTTCTCGAACAGGGGCTTGAGCTGCTCCTGGGTAGTGGCCTCCTTCTGCTGCATGAGGTCGGCGTGGCCCTCGTG	TCACAAAAGTGTATTTTATTACAGCAAATGGTCCAGAAGCTACATTGGCTAGTTCCAAATTGGAAATGCAGTATGCATATGGAATTGCTTTAACATCAGCGCAGCTGATTTNTATATTTTTCGTTTTTTTCTAACAGTTTAGGAACTTGCCCTTGTAAATGGGAATGAGAC[A/G]AGTGCTGCATTACCCAAANAGGATGACGTTANAGATGTACGGTCTGCTGTACGTACAAAACTGTAAACAGATCAGATTCACAACGGGCCCCTGGTNAGACAGTTCAGACTAAGGTAACTGAACAGCTTAATGGGTCTTGGCCTTCTCGAACAGGGGCTTGAGCTGCTCCTGGGTAGTGGCCTCCTTCTGCTGCATGAGGTCGGCGTGGCCCTCGTG	No hits					No hits					-0.00261	0.61584	Blank	1	A	78	GA	11	G	1	Blank	0	A	35	GA	6	G	1	Blank	0	A	9	GA	1	G	0	Blank	1	A	34	GA
Gm122_0112	Gm122	W01_1	NA	ACG TTG GAT GTT GCT TTA ACA TCA GCG CAG	ACG TTG GAT GTT CCC ATT TAC AAG GGC AAG	ATC AGC GCA GCT GAT TT	TCACAAAAGTGTATTTTATTACAGCAAATGGTCCAGAAGCTACATTGGCTAGTTCCAAATTGGAAATGCAGTATGCATATGGAATTGCTTTAACATCAGCGCAGCTGATTTTTATATTTTTCGTTTTTTTCTAACAGTTTAGGAACTTGCCCTTGTAAATGGGAATGAGACAAGTGCTGCATTACCCAAAAAGGATGACGTTACAGATGTACGGTCTGCTGTACGTACAAAACTGTAAACAGATCAGATTCACAACGGGCCCCTGGTAAGACAGTTCAGACTAAGGTAACTGAACAGCTTAATGGGTCTTGGCCTTCTCGAACAGGGGCTTGAGCTGCTCCTGGGTAGTGGCCTCCTTCTGCTGCATGAGGTCGGCGTGGCCCTCGTG	TCACAAAAGTGTATTTTATTACAGCAAATGGTCCAGAAGCTACATTGGCTAGTTCCAAATTGGAAATGCAGTATGCATATGGAATTGCTTTAACATCAGCGCAGCTGATTT[A/T]TATATTTTTCGTTTTTTTCTAACAGTTTAGGAACTTGCCCTTGTAAATGGGAATGAGACNAGTGCTGCATTACCCAAANAGGATGACGTTANAGATGTACGGTCTGCTGTACGTACAAAACTGTAAACAGATCAGATTCACAACGGGCCCCTGGTNAGACAGTTCAGACTAAGGTAACTGAACAGCTTAATGGGTCTTGGCCTTCTCGAACAGGGGCTTGAGCTGCTCCTGGGTAGTGGCCTCCTTCTGCTGCATGAGGTCGGCGTGGCCCTCGTG	No hits					No hits					-0.0077	0.69697	Blank	5	A	20	AT	32	T	34	Blank	3	A	9	AT	12	T	18	Blank	0	A	3	AT	4	T	3	Blank	2	A	8	AT
Gm1205_0365	Gm1205	W11_2	NA	ACG TTG GAT GTC CTC ATC GAA GCA GGC GAA	ACG TTG GAT GTC ACC ATG TTC GGA GAG AAG	CGG AGA GAA GCT TAA CGG GAC	GCACGAGGAGAAGAAGAAGAACAGCTCCCTCTCGCATCTTTCTTCCATACTTGTCAGCCCCACCAACAGTCATCATGTCCAGCAAACGAGCAAAGGGGAAGACCACCAAGAAGCGCCCCCAGCGCGCCACTTCCAATGTCTTCGCTATGTTCGACCAGTCCCAGATCCAGGAGTTCAAGGAGGCCTTCAACATGATCGACCAGAACCGAGATGGCTTCGTGGACAAGGAGGACCTCCACGACATGCTGGCCTCCCTGGGTAAGAACCCAACCGATGAATACCTGGAGGCCATGATGACCGAAGCACCCGGACCCATCAACTTCACCATGTTCCTCACCATGTTCGGAGAGAAGCTTAACGGGACCGACCCGGAGGACGTCATCCGCAACGCCTTCGCCT…	TCCAGGAGTTCAAGGAGGCCTTCAACATGATCGACCAGAACCGAGATGGCTTCGTGGACAAGGAGGACCTCCACGACATGCTGGCCTCCCTGGGTAAGAACCCAACCGATGAATACCTGGAGGCCATGATGACCGAAGCACCCGGACCCATCAACTTCACCATGTTCCTCACCATGTTCGGAGAGAAGCTTAACGGGAC[C/T]GACCCGGAGGACGTCATCCGCAACGCCTTCGCCTGCTTCGATGAGGAGGGCACAGGCTTCATCCAGGAGGACTACCTGAGGGAGCTCCTGACCACCATGGGCGACCGCTTCACGGACGAGGAGGTCGACGAGCTGGTCAGGGAGGCCCCCATCGACAAGAAGGCCAACTTCAACTACGTGGAGTTCACACGCATCC	P24032|MLRN_CHICK Myosin regulatory light chain 2, smooth muscle... 337 2e-92	Q5E9E2|MLRN_BOVIN Myosin regulatory light chain 2, smooth muscle... 334 2e-91	Q5RBA4|MLRN_PONPY Myosin regulatory light chain 2, smooth muscle... 332 7e-91	P24844|MLRN_HUMAN Myosin regulatory light chain 2, smooth muscle... 332 7e-91	Q9CQ19|MLRN_MOUSE Myosin regulatory light chain 2, smooth muscle... 332 9e-91	dbj|AK234065.1| Sus scrofa mRNA, clone:OVR010003A06, expressed i... 504 e-139	dbj|AK238411.1| Sus scrofa mRNA, clone:TCH010102D01, expressed i... 504 e-139	emb|Y00983.1|GGMRLC Chicken mRNA for smooth muscle myosin regula... 488 e-134	gb|BC060577.1| Rattus norvegicus myosin light chain, regulatory ... 486 e-134	emb|Z31721.1|RRBRMYIIB R.rattus (Sprague-Dawley	0.07251	0.02933	Blank	14	C	21	CT	40	T	16	Blank	7	C	5	CT	19	T	11	Blank	1	C	3	CT	5	T	1	Blank	6	C	13	CT
Gm1200_0315	Gm1200	W16_2	NA	ACG TTG GAT GAC AAG ATG CTG GAC TTT GAG	ACG TTG GAT GAC GAA GTC CTC GAA CGA GC	CGA GCC CTG GTC CTT GTT	GCACGAGGCCCTTCAGTCTCATCAGTCAGCGGTACGAATAGCTTCAGTCGTCCTCAAAACTCAGCCAACATCTCCACCATGTCGGACTACTCAGAGGATCAGATCATGGAGTTCAAGGAGGCGTTCCTTCTGTTCGACCGGACGGGCGACGGGAAGATCAGCTACAGCCAGTGTGGGGACGTCATGCGGGCCCTGGGCCAGAACCCGGTCAACGCAGAGGTCCTCAAGGTGCTGGGGAACCCCAAGTCAGAAGAGATGAACTACAAGATGCTGGACTTTGAGCAGTTCCTGCCCATGCTGCTGGCCATCGCCAAGAACAAGGACCAGGGCTCGTTCGAGGACTTCGTGGAGGGTCTGCGCGTCTTCGACAAGGAGGGCAACGGCACCGTCATGGGGGCG…	AGGAGGCGTTCCTTCTGTTCGACCGGACGGGCGACGGGAAGATCAGCTACAGCCAGTGTGGGGACGTCATGCGGGCCCTGGGCCAGAACCCGGTCAACGCAGAGGTCCTCAAGGTGCTGGGGAACCCCAAGTCAGAAGAGATGAACTACAAGATGCTGGACTTTGAGCANTTCCTGCCCATGCTGCTGGCCATCGCCAA[A/G]AACAAGGACCAGGGCTCGTTCGAGGACTTCGTGGAGGGTCTGCGCGTCTTCGACAAGGAGGGCAACGGCACCGTCATGGGGGCGGAGCTCCGCCACGTCCTCACCACGCTGGGGGAGAAGATGTCTGAGGAGGAGGTGGAGACCCTCTTGGCCGGACACGAAGACACCAACGGCTGCATCAACTATGAAGAACTCG	Q64119|MYL6_RAT Myosin light polypeptide 6 (Smooth muscle and no... 261 3e-69	P02607|MYL6_CHICK Myosin light polypeptide 6 (Myosin light chain... 260 4e-69	Q5R844|MYL6_PONPY Myosin light polypeptide 6 - Pongo pygmaeus (O... 256 7e-68	P60662|MYL6_PIG Myosin light polypeptide 6 (Smooth muscle and no... 256 7e-68	P60661|MYL6_BOVIN Myosin light polypeptide 6 (Myosin light chain... 256 7e-68	emb|CR715744.2|CNS0GF7W Tetraodon nigroviridis full-length cDNA 393 e-106	emb|CR704879.2|CNS0G6U3 Tetraodon nigroviridis full-length cDNA 385 e-103	emb|CR689501.2|CNS0FUYX Tetraodon nigroviridis full-length cDNA 385 e-103	emb|CR640844.2|CNS0ETG2 Tetraodon nigroviridis full-length cDNA 383 e-103	emb|CR673612.2|CNS0FIQA Tetraodon nigroviridis full-length cDNA 378 e-101	-0.00252	0.33333	Blank	0	A	0	GA	4	G	87	Blank	0	A	0	GA	1	G	41	Blank	0	A		GA	0	G	10	Blank	0	A	0	GA
Gm1200_0285	Gm1200	W06_2	NA	ACG TTG GAT GTG AAC TAC AAG ATG CTG GAC	ACG TTG GAT GAC GAA GTC CTC GAA CGA GC	TGG CCA GCA GCA TGG GCA GGA A	GCACGAGGCCCTTCAGTCTCATCAGTCAGCGGTACGAATAGCTTCAGTCGTCCTCAAAACTCAGCCAACATCTCCACCATGTCGGACTACTCAGAGGATCAGATCATGGAGTTCAAGGAGGCGTTCCTTCTGTTCGACCGGACGGGCGACGGGAAGATCAGCTACAGCCAGTGTGGGGACGTCATGCGGGCCCTGGGCCAGAACCCGGTCAACGCAGAGGTCCTCAAGGTGCTGGGGAACCCCAAGTCAGAAGAGATGAACTACAAGATGCTGGACTTTGAGCAGTTCCTGCCCATGCTGCTGGCCATCGCCAAGAACAAGGACCAGGGCTCGTTCGAGGACTTCGTGGAGGGTCTGCGCGTCTTCGACAAGGAGGGCAACGGCACCGTCATGGGGGCG…	ACTACTCAGAGGATCAGATCATGGAGTTCAAGGAGGCGTTCCTTCTGTTCGACCGGACGGGCGACGGGAAGATCAGCTACAGCCAGTGTGGGGACGTCATGCGGGCCCTGGGCCAGAACCCGGTCAACGCAGAGGTCCTCAAGGTGCTGGGGAACCCCAAGTCAGAAGAGATGAACTACAAGATGCTGGACTTTGAGCA[A/G]TTCCTGCCCATGCTGCTGGCCATCGCCAANAACAAGGACCAGGGCTCGTTCGAGGACTTCGTGGAGGGTCTGCGCGTCTTCGACAAGGAGGGCAACGGCACCGTCATGGGGGCGGAGCTCCGCCACGTCCTCACCACGCTGGGGGAGAAGATGTCTGAGGAGGAGGTGGAGACCCTCTTGGCCGGACACGAAGACA	Q64119|MYL6_RAT Myosin light polypeptide 6 (Smooth muscle and no... 261 3e-69	P02607|MYL6_CHICK Myosin light polypeptide 6 (Myosin light chain... 260 4e-69	Q5R844|MYL6_PONPY Myosin light polypeptide 6 - Pongo pygmaeus (O... 256 7e-68	P60662|MYL6_PIG Myosin light polypeptide 6 (Smooth muscle and no... 256 7e-68	P60661|MYL6_BOVIN Myosin light polypeptide 6 (Myosin light chain... 256 7e-68	emb|CR715744.2|CNS0GF7W Tetraodon nigroviridis full-length cDNA 393 e-106	emb|CR704879.2|CNS0G6U3 Tetraodon nigroviridis full-length cDNA 385 e-103	emb|CR689501.2|CNS0FUYX Tetraodon nigroviridis full-length cDNA 385 e-103	emb|CR640844.2|CNS0ETG2 Tetraodon nigroviridis full-length cDNA 383 e-103	emb|CR673612.2|CNS0FIQA Tetraodon nigroviridis full-length cDNA 378 e-101	-0.0098	1	Blank	0	A	0	GA	3	G	88	Blank	0	A	0	GA	2	G	40	Blank	0	A		GA	0	G	10	Blank	0	A	0	GA
Gm1194_0243	Gm1194	W05_2	NA	ACG TTG GAT GTG TTC AAG TAC GAC TCC ACC	ACG TTG GAT GTG ATC TTG TGT CCG TCG ATG	CAG CTT GTC ACC CTC GAT	GCACGAGGCGGAGTCGCAAGATAGTTTGACGCTTCTCACAAACGAGGACTATCCAACCCAGAAAAAATGGTGAAAGTAGGAATCAATGGATTTGGCCGCATCGGTCGTCTGGTGACCCGCGCTGGTTTCCAGTCCAAGAAGGTGGAGATCGTAGCCATCAATGACCCCTTCATTGACCTGGAGTACATGGTCTACATGTTCAAGTACGACTCCACCCACGGACGTTTCCACGGTGAGGTCAAAATCGAGGGTGACAAGCTGGTCATCGACGGACACAAGATCAGCGTGTTCCACGAGAGGGACCCCGCCAACATCAAGCGGGGCGATGCTGGAGCCCAGTACGTGGTGGAGTCCACCGGCGTGTTCACCACCATCGAGAAGGCGTCCGCTCACTTGAAG…	GAGGACTATCCAACCCAGAAAAAATGGTGAAAGTAGGAATCAATGGATTTGGCCGCATCGGTCGTCTGGTGACCCGCGCTGGTTTCCAGTCCAAGAAGGTGGAGATCGTAGCCATCAATGACCCCTTCATTGACCTGGAGTACATGGTCTACATGTTCAAGTACGACTCCACCCACGGACGTTTCCACGGTGAGGTCAA[A/G]ATCGAGGGTGACAAGCTGGTCATCGACGGACACAAGATCAGCGTGTTCCACGAGAGGGACCCCGCCAACATCAAGNGGGGCGATGCTGGAGCCCAGTACGTGGTGGAGTCCACCGGCGTGTTCACCACCATCGAGAAGGCGTCCGCTCACTTGAAGGGAGGCGCCAAGAGAGTCATCATCTCCGCCCCTAGTGCCG	Q4KYY3|G3P_SPECI Glyceraldehyde-3-phosphate dehydrogenase (EC 1.... 342 6e-94	Q28259|G3P_CANFA Glyceraldehyde-3-phosphate dehydrogenase (EC 1.... 340 2e-93	Q5R2J2|G3P_TRISI Glyceraldehyde-3-phosphate dehydrogenase (EC 1.... 340 3e-93	Q9N2D5|G3P_FELCA Glyceraldehyde-3-phosphate dehydrogenase (EC 1.... 339 7e-93	P00355|G3P_PIG Glyceraldehyde-3-phosphate dehydrogenase (EC 1.2.... 338 2e-92	gb|AY046595.1| Gadus morhua glyceraldehyde 3-phosphate dehydroge... 1235 0.0	gb|AY863148.1| Dicentrarchus labrax glyceraldehyde-3-phosphate d... 672 0.0	dbj|AB029337.1| Paralichthys olivaceus mRNA for glyceraldehyde-3... 654 0.0	emb|AJ305222.1|PFL305222 Platichthys flesus partial mRNA for gly... 615 e-173	gb|DQ641630.1| Sparus aurata glyceraldehyde 3-phosphate dehydrog... 605 e-170	-0.00501	0.54643	Blank	2	A	0	GA	16	G	73	Blank	2	A	0	GA	9	G	31	Blank	0	A	0	GA	2	G	8	Blank	0	A	0	GA
Gm1190_0104	Gm1190	W05_2	NA	ACG TTG GAT GAG GGT GAA GTG TGT GTG TGG	ACG TTG GAT GTA TGG TCC CTC CAT GTT CTG	GTT TAG CGG AAC AAG AAG AG	GCACGAGGGGGAAGACGAGTGCATTAATCACAACACATGTCGCCCACCGTCCAGACTGCCAGGGTGAAGTGTGTGTGTGGGGGAGTGTTCTTTCAAACAGAACGCTCTTCTTGTTCCGCTAAACCAACAGAACATGGAGGGACCATAGCAAACACACTCAGGCTGCGTCGGTGAACCTCCGCTCACACCACCGACCGTGACGCTGGGGCTCTTGTCTCGTGTTATGGTGCTTTGTTTACCCCCGTGAAGAAAGCTAAAGCTGGCAGCTGGCAGCTGTGGATTTAGACGTAGGAGAAGTTTGCGTTAATTGGCACCATGAAGTCTGTGTTTCGGAGAGTCTAGTAAAGAGGGCAATTAGAACTCGGTCATGGAAACTCACGGCCTGAGATACATTTCCCG…	GAAGACGAGTGCATTAATCACAACACATGTCGCCCACCGTCCAGACTGCCAGGGTGAAGTGTGTGTGTGGGGGAGTGTTCTTTCAAACAGAAC[G/T]CTCTTCTTGTTCCGCTAAACCAACAGAACATGGAGGGACCATAGCAAACACACTCAGGCTGCGTCGGTGAACCTCCGCTCACACCACCGACCGTGACGCTGGGGCTCTTGTCTCGTGTTATGGTGCTTTGTTTACCCCCGTGAAGAAAGCTAAAGCTGGCAGCTGGCAGCTGTGGATTTAGACGTAGGAGAAGTTTGCGTTAATTGGCACCATGANGTCTGTGTTTCGGAGAGTCTAGTAAAGAGGGCAATTAGAACTCGGTCATGGAAACTCACGGCCTGAGATACATTTC	No hits					No hits					-0.01431	0.92278	Blank	2	G	57	GT	28	T	4	Blank	2	G	27	GT	11	T	2	Blank	0	G	7	GT	2	T	1	Blank	0	G	23	GT
Gm1188_0715	Gm1188	W07_2	NA	ACG TTG GAT GAC TCT GGT GGA CCT CTG AAC	ACG TTG GAT GTC CAG CAG AAG ACA CAA AGC	CAA AGC TGG TCA CAC C	GCACGAGGCAGACATGCTCAGGTTCCTACTTTTGACGTCCCTCGCAGCCCTGGTGCTGGCTGAGCTGGAGCCCCAGCCCAGGTATCTGGAGGACAGTGTGGAGGGCCGTGTCGTGGGCGGTGAGGTGGCTAGGGCTCATTCCTGGCCCTGGCAGATCTCCCTCCAATACAAGTCTGGAAGCTCCTTCTACCACACCTGTGGAGGTACCCTGATCAGGAAGGGATGGGTCATGACTGCCGCCCACTGTGTGGACAGTTCCCGTACATGGCGCGTGGTGCTGGGGGACCACAACATCAACGTGCATGAGGGCAGCGAGCAGTACATGAGTGTCAGCCGGGTCCACATCCACCCCAACTGGAACTCCAACAGCGTCGCCGGAGGCTGGGACATCGCCCTTCT…	AGACCGGAGGCCAGATTTCCGCCGAGCTGAAGCAGGCTACCCTGCCCTCTGTCGACCACAGGACTTGCACCAGCTCCTCATGGTGGGGAAGCACCGTCAAGGAGTCCATGGTCTGCGCNGGAGGTGCCAGCGAGTCTGGTTGCCAGGGTGACTCTGGTGGACCTCTGAACTGCAGCGTTGGGGGCCGCTGGGTGGTCCA[C/T]GGTGTGACCAGCTTTGTGTCTTCTGCTGGATGCAACGCCATCAGGAAGCCCACCGTCTTCACCCGCGTCTCCTCCTATATCGGTTGGATGAATGGGATCATGGGTTAAAGCTCAAGAGGACCTCCATGCATTCTCTGAAAATTCATCCTTATGTGAATAAACTGTATAATTCCCTCGTGC	Q7SIG3|ELA1_SALSA Elastase-1 (EC 3.4.21.36					gb|AY550946.1| Sparus aurata elastase 2-like protein mRNA, parti... 466 e-128	dbj|AB029756.1| Paralichthys olivaceus mRNA for elastase 2 precu... 366 1e-97	dbj|AB029755.1| Paralichthys olivaceus mRNA for elastase 1 precu... 109 2e-20	ref|NM_001003737.1| Danio rerio zgc:92041 (zgc:92041		0.00729	0.32356	Blank	0	C	77	TC	12	T	2	Blank	0	C	38	TC	3	T	1	Blank	0	C	9	TC	1	T	0	Blank	0	C	30	TC
Gm1188_0634	Gm1188	W13_2	NA	ACG TTG GAT GAG CAC CGT CAA GGA GTC CAT	ACG TTG GAT GTT CAG AGG TCC ACC AGA GTC	AGA CTC GCT GGC ACC TCC	GCACGAGGCAGACATGCTCAGGTTCCTACTTTTGACGTCCCTCGCAGCCCTGGTGCTGGCTGAGCTGGAGCCCCAGCCCAGGTATCTGGAGGACAGTGTGGAGGGCCGTGTCGTGGGCGGTGAGGTGGCTAGGGCTCATTCCTGGCCCTGGCAGATCTCCCTCCAATACAAGTCTGGAAGCTCCTTCTACCACACCTGTGGAGGTACCCTGATCAGGAAGGGATGGGTCATGACTGCCGCCCACTGTGTGGACAGTTCCCGTACATGGCGCGTGGTGCTGGGGGACCACAACATCAACGTGCATGAGGGCAGCGAGCAGTACATGAGTGTCAGCCGGGTCCACATCCACCCCAACTGGAACTCCAACAGCGTCGCCGGAGGCTGGGACATCGCCCTTCT…	TCCAGCTGGGCTCTCTGCCCCCTACTGGCCAGATTCTGCCTAACAGAAACCCCTGCTACATCACCGGATGGGGACGCACCAAGACCGGAGGCCAGATTTCCGCCGAGCTGAAGCAGGCTACCCTGCCCTCTGTCGACCACAGGACTTGCACCAGCTCCTCATGGTGGGGAAGCACCGTCAAGGAGTCCATGGTCTGCGC[A/T]GGAGGTGCCAGCGAGTCTGGTTGCCAGGGTGACTCTGGTGGACCTCTGAACTGCAGCGTTGGGGGCCGCTGGGTGGTCCANGGTGTGACCAGCTTTGTGTCTTCTGCTGGATGCAACGCCATCAGGAAGCCCACCGTCTTCACCCGCGTCTCCTCCTATATCGGTTGGATGAATGGGATCATGGGTTAAAGCTCAA	Q7SIG3|ELA1_SALSA Elastase-1 (EC 3.4.21.36					gb|AY550946.1| Sparus aurata elastase 2-like protein mRNA, parti... 466 e-128	dbj|AB029756.1| Paralichthys olivaceus mRNA for elastase 2 precu... 366 1e-97	dbj|AB029755.1| Paralichthys olivaceus mRNA for elastase 1 precu... 109 2e-20	ref|NM_001003737.1| Danio rerio zgc:92041 (zgc:92041		-0.01524	1	Blank	12	A	0	TA	6	T	73	Blank	8	A	0	TA	2	T	32	Blank	1	A	0	TA	1	T	8	Blank	3	A	0	TA
Gm1188_0420	Gm1188	W16_2	NA	ACG TTG GAT GCT TCT GCG TCT GAC CTC TG	ACG TTG GAT GAG GCA GAA TCT GGC CAG TAG	AGC TGG ACG TTG TTG TTC AGA	GCACGAGGCAGACATGCTCAGGTTCCTACTTTTGACGTCCCTCGCAGCCCTGGTGCTGGCTGAGCTGGAGCCCCAGCCCAGGTATCTGGAGGACAGTGTGGAGGGCCGTGTCGTGGGCGGTGAGGTGGCTAGGGCTCATTCCTGGCCCTGGCAGATCTCCCTCCAATACAAGTCTGGAAGCTCCTTCTACCACACCTGTGGAGGTACCCTGATCAGGAAGGGATGGGTCATGACTGCCGCCCACTGTGTGGACAGTTCCCGTACATGGCGCGTGGTGCTGGGGGACCACAACATCAACGTGCATGAGGGCAGCGAGCAGTACATGAGTGTCAGCCGGGTCCACATCCACCCCAACTGGAACTCCAACAGCGTCGCCGGAGGCTGGGACATCGCCCTTCT…	GGATGGGTNATGACTGCCGCCCACTGTGTGGACAGTTCCCGTACATGGCGCGTGGTGCTGGGGGACCACAACATCAACGTGCATGAGGGCAGCGAGCAGTACATGAGTGTCAGCCGGGTCCACATCCACCCCAACTGGAACTCCAACAGCGTCGCCGGAGGCTGGGACATCGCCCTTCTGCGTCTGACCTCTGACGCTG[C/T]TCTGAACAACAACGTCCAGCTGGGCTCTCTGCCCCCTACTGGCCAGATTCTGCCTAACAGAAACCCCTGCTACATCACCGGATGGGGACGCACCAAGACCGGAGGCCAGATTTCCGCCGAGCTGAAGCAGGCTACCCTGCCCTCTGTCGACCACAGGACTTGCACCAGCTCCTCATGGTGGGGAAGCACCGTCAAG	Q7SIG3|ELA1_SALSA Elastase-1 (EC 3.4.21.36					gb|AY550946.1| Sparus aurata elastase 2-like protein mRNA, parti... 466 e-128	dbj|AB029756.1| Paralichthys olivaceus mRNA for elastase 2 precu... 366 1e-97	dbj|AB029755.1| Paralichthys olivaceus mRNA for elastase 1 precu... 109 2e-20	ref|NM_001003737.1| Danio rerio zgc:92041 (zgc:92041		0.0104	0.34506	Blank	1	C	7	TC	34	T	49	Blank	0	C	6	TC	15	T	21	Blank	1	C	0	TC	4	T	5	Blank	0	C	1	TC
Gm1188_0229	Gm1188	W15_2	NA	ACG TTG GAT GTG TAC GGG AAC TGT CCA CAC	ACG TTG GAT GAG TCT GGA AGC TCC TTC TAC	ATC AGG AAG GGA TGG GT	GCACGAGGCAGACATGCTCAGGTTCCTACTTTTGACGTCCCTCGCAGCCCTGGTGCTGGCTGAGCTGGAGCCCCAGCCCAGGTATCTGGAGGACAGTGTGGAGGGCCGTGTCGTGGGCGGTGAGGTGGCTAGGGCTCATTCCTGGCCCTGGCAGATCTCCCTCCAATACAAGTCTGGAAGCTCCTTCTACCACACCTGTGGAGGTACCCTGATCAGGAAGGGATGGGTCATGACTGCCGCCCACTGTGTGGACAGTTCCCGTACATGGCGCGTGGTGCTGGGGGACCACAACATCAACGTGCATGAGGGCAGCGAGCAGTACATGAGTGTCAGCCGGGTCCACATCCACCCCAACTGGAACTCCAACAGCGTCGCCGGAGGCTGGGACATCGCCCTTCT…	TTTTGACGTCCCTCGCAGCCCTGGTGCTGGCTGAGCTGGAGCCCCAGCCCAGGTATCTGGAGGACAGTGTGGAGGGCCGTGTCGTGGGCGGTGAGGTGGCTAGGGCTCATTCCTGGCCCTGGCAGATCTCCCTCCAATACAAGTCTGGAAGCTCCTTCTACCACACCTGTGGAGGTACCCTGATCAGGAAGGGATGGGT[C/T]ATGACTGCCGCCCACTGTGTGGACAGTTCCCGTACATGGCGCGTGGTGCTGGGGGACCACAACATCAACGTGCATGAGGGCAGCGAGCAGTACATGAGTGTCAGCCGGGTCCACATCCACCCCAACTGGAACTCCAACAGCGTCGCCGGAGGCTGGGACATCGCCCTTCTGCGTCTGACCTCTGACGCTGNTCTGA	Q7SIG3|ELA1_SALSA Elastase-1 (EC 3.4.21.36					gb|AY550946.1| Sparus aurata elastase 2-like protein mRNA, parti... 466 e-128	dbj|AB029756.1| Paralichthys olivaceus mRNA for elastase 2 precu... 366 1e-97	dbj|AB029755.1| Paralichthys olivaceus mRNA for elastase 1 precu... 109 2e-20	ref|NM_001003737.1| Danio rerio zgc:92041 (zgc:92041		0.04357	0.1085	Blank	1	C	87	CT	1	T	2	Blank	1	C	41		0	T	0	Blank	0	C	10		0	T	0	Blank	0	C	36	CT
Gm1187_0250	Gm1187	W09_2	NA	ACG TTG GAT GCT GGT AGG CTT CCT TGA TCT	ACG TTG GAT GGG ATG AGA ACA CCA TCA TCG	TAA GAG GAG CAA CGA GCA	GCACGAGGATTTCCTCCTTACCCACACACTCGTGTCCACCTCCACCATGTCTTTCATCACTGCTTTCCTGCAGCAGTCTGTTTATCTGGGCCTGCCCGATGACTCAACTCTTAAGAACGAGGGGACAGTTACCGCAGCGCTCAATTTCAGCCCCGATGGAGACGCCGGAGTCTTGGAAAAGGCCATCAAGACAAAGGGTGTGGATGAGAACACCATCATCGATGTCCTGGTTAAGAGGAGCAACGAGCAAAGGCAGAAGATCAAGGAAGCCTACCAGCGCTCCAGCGGCAAGCCCCTGGAGACTGCGCTGAAGTCTGCGTTGAAGGGGGAGCTGGAGGAAGTGGTGCTGGCTCTGCTGAAGACACCAGCACAGTATGACGCCCATCTGCTCAAACAATC…	CTTTCNTCACTGCTTTCCTGCAGCAGTCTGTTTATCTGGGCCTGCCCGATGACTCAACTCTTAAGAACGAGGGGACAGTTACCGCAGCGCTCAATTTCAGCCCCGATGGAGACGCCGGAGTCTTGGAAAAGGCCATCAAGACAAAGGGTGTGGATGAGAACACCATCATCGATGTCCTGGTTAAGAGGAGCAACGAGCA[A/G]AGGCAGAAGATCAAGGAAGCCTACCAGCGCTCCAGCGGCAAGCCCCTGGAGACTGCGCTGAAGTCTGCGTTGAAGGGGGAGCTGGAGGAAGTGGTGCTGGCTCTGCTGAAGACACCAGCACAGTATGACGCCCATCTGNTCAAACAATCCATGAAGGGTCTGGGCACCGACGAGGACACTCTGATCGAGGTCATGG	P04083|ANXA1_HUMAN Annexin A1 (Annexin I					gb|BT026589.1| Gasterosteus aculeatus clone CEC12-E03 mRNA sequence 225 3e-55	gb|AY190715.1| Pagrus major annexin max3 mRNA, partial cds 215 3e-52	emb|Y11254.1|OLANNEXM3 O.latipes mRNA for annexin max3 184 8e-43	gb|AY614598.1| Oncorhynchus mykiss annexin A1a mRNA, complete cds 150 1e-32	gb|AY944135.1| Oncorhynchus tshawytscha annexin mRNA, complete cds 142 3e-30	-0.00201	0.55132	Blank	11	A	0	AG	1	G	79	Blank	7	A	0	AG	1	G	34	Blank	2	A		AG	0	G	8	Blank	2	A		AG
Gm1174_0311	Gm1174	W13_2	NA	ACG TTG GAT GGC GTT ATG ACT CTC GTA GTG	ACG TTG GAT GAC TGT GTG ACA GCT CCA GAG	CGA GGT GGT CAG ATC CC	GCACGAGGCGAGAGACACCATGAAGGCGTCGGGAACATTGAGGGAATATAAAGTGGTCGGGCGCCTCTTGCCCTCGGCCAAGCTCATCGCTCCTCCTCTGTACCGCATGAGGATCTTCGCCCCCAATCATGTGGTGGCCAAGTCCCGCTTCTGGTACTTCGTCTCCCAGCTGAGGAAGATGAAGAAGGCCTCCGGCGAGACGGTCTATTGTGGCCTGGTACACGAGAAGACCCCGCTGAAGGTGAAGAACTTCGGTATCTGGCTGCGTTATGACTCTCGTAGTGGAACCCACAACATGTACAGAGAGTACAGGGATCTGACCACCTCTGGAGCTGTCACACAGTGCTACCGCGACATGGGTGCCCGTCATCGTGCCCGCGCTCACGCCATCCAGATCAT…	GATCTTCGCCCCCAATCATGTGGTGGCCAAGTCCCGCTTCTGGTACTTCGTCTCCCAGCTGAGGAAGATGAAGAAGGCCTCCGGCGAGACGGTCTATTGTGGCCTGGTACACGAGAAGACCCCGCTGAAGGTGAAGAACTTCGGTATCTGGCTGCGTTATGACTCTCGTAGTGGAACCCACAACATGTACAGAGAGTAC[A/C]GGGATCTGACCACCTCTGGAGCTGTCACACAGTGCTACCGCGACATGGGTGCCCGTCATCGTGCCCGCGCTCACGCCATCCAGATCATGAAGGTCCAAGAAATTGCCGCCAACAAATGTCGCAGACCGGCCATCAAGCAGTTCCACGACTCCAAGATCAAGTTCCCTCTGCCCCACAGAGTTCTGCGTCGCCAGCA	Q7ZWJ4|RL18A_BRARE 60S ribosomal protein L18a - Brachydanio reri... 324 2e-88	O57561|RL18A_SALSA 60S ribosomal protein L18a - Salmo salar (Atl... 323 5e-88	Q90YU9|RL18A_ICTPU 60S ribosomal protein L18a - Ictalurus puncta... 320 2e-87	Q02543|RL18A_HUMAN 60S ribosomal protein L18a - Homo sapiens (Hu... 312 8e-85	Q3T003|RL18A_BOVIN 60S ribosomal protein L18a - Bos taurus (Bovine	gb|AY190708.1| Pagrus major ribosomal protein L18a mRNA, partial... 551 e-154	gb|BT028217.1| Gasterosteus aculeatus clone CNB161-C03 mRNA sequ... 480 e-132	emb|CR717902.2|CNS0GGVO Tetraodon nigroviridis full-length cDNA 474 e-130	emb|CR734984.2|CNS0GTW7 Tetraodon nigroviridis full-length cDNA 466 e-128	emb|CR718016.2|CNS0GGYU Tetraodon nigroviridis full-length cDNA 466 e-128	0.05054	0.05376	Blank	0	A	50	CA	36	C	5	Blank	0	A	29	CA	12	C	1	Blank	0	A	5	CA	4	C	1	Blank	0	A	16	CA
Gm1166_0138	Gm1166	W01_2	NA	ACG TTG GAT GGA AGA GGA AGA GAT GGA GAG	ACG TTG GAT GAA CAG ACA CAG TAC GAC AGG	GGT GTT CTT CTG TCT CTT CTT	GCACGAGGGTTTTTTTTTTTTTTTTTTTAGGAAAGATAGTGATTTTTATTAGTTCCTTCTTGGTTACATTAAGAAACAGACACAGTACGACAGGAGGGAAGAGGGAGGAGGGGTGCGGTGTTCTTCTGTCTCTTCTTCTCTGTCACTCTCCATCTCTTCCTCTTCACTCCAACAATGGTCATAACAATAACGATCATGTGTTGTCCTTCATCCCCCCTGCTTCTTATCCTGGCGTGGAAGAGAGTGGAGTCTGGGAGAGAGGAGCGAGCCATCTATTTTAGTATGGTACTCCTTTCTGCCAACCCGTTCTCCGGTCGGACACAGGGAGGAACCGCCGCGCGTCGCTTGGGCGAGCTAGGTGCTCATGTCACCGACTTGTTTCAAGAGGGCGTGTGTCTG…	TTTTTTTTTTTTTTTTTTAGGAAAGATAGTGATTTTTATTAGTTCCTTCTTGGTTACATTAAGAAACAGACACAGTACGACAGGAGGGAAGAGGGAGGAGGGGTGCGGTGTTCTTCTGTCTCTTCTT[CTC/_]TCTGTCACTCTCCATCTCTTCCTCTTCACTCCAACAATGGTCATAACAATAACGATCATGTGTTGTCCTTCATCCCCCCTGCTTCTTATCCTGGCGTGGAAGAGAGTGGAGTCTGGGAGAGAGGAGCGAGCCATCTATTTTAGTATGGTACTCCTTTCTGCCAACCCGTTCTCCGGTCGGACNCAGGGAGGAACCGCCGCGCGTCGCTTGGGCGAGCTAGGTGCTCATGTCACCGACTTGTTTCAAGAGGGCGTGT	No hits					No hits					0.04385	0.00782	Blank	3	CTC	65	CTC.DEL	22	DEL	1	Blank	2	CTC	28	CTC.DEL	12	DEL	0	Blank	0	CTC	5	CTC.DEL	4	DEL	1	Blank	1	CTC	32	CTC.DEL
Gm1160_0065	Gm1160	W01_2	NA	ACG TTG GAT GCG GAA AAT TCC CAT TCA CAT C	ACG TTG GAT GTG AGG GCA ACC ATG TTT CTG	CCC AAT CTT CCT AGA GCA	GCACGAGGCAGATCGGAAAATTCCCATTCACATCAATATATTACAGAACTCCAAAGAACTCTGCCTGCTCTAGGAAGATTGGGTTATCAGAAACATGGTTGCCCTCACTTCCTCCTGCTCCCTTGTCCTCGTCCTGCTGGCCCTGGGGCCGCTGACTGCGGTCGCAGCCCAGCTCAGGGTGTTCAACATCCGAGCGAGTGGCCTGCCCTCAGACCTTCTTGGAATCACCGATGGCTACGTGGAGGTGTCCTGCGGCCCTACTTACCTGGGCGAAACATCTGTCCGGCACAACGATGCCAATCCCTGGTGGGACGAGGAGTTCAGGGACTCCAGCGCCCTGCCCAATGACGTGCTGAGGCTGACGGTCCATGACCACGACACTTTCCTCGACGACCTCCT…	GATCGGAAAATTCCCATTCACATCAATATATTACAGAACTCCAAAGAACTCTGC[C/T]TGCTCTAGGAAGATTGGGTTATCAGAAACATGGTTGCCCTCACTTCCTCCTGCTCCCTTGTCCTCGTCCTGCTGGCCCTGGGGCCGCTGACTGCGGTCGCAGCCCAGCTCAGGGTGTTCAACATCCGAGCGAGTGGCCTGCCCTCAGACCTTCTTGGAATCACCGATGGCTACGTGGAGGTGTCCTGCGGCCCTACTTACCTGGGCGAAACATCTGTCCGGCACAACGATGCCAATCCCTGGTGGGACGAGGAGTTCAGGGACTCCAGCGCCCTGCCCAATGACGTGCTGAGGCTGACGGTCCATGACCACGACACTTTCCTCGACGACCT	No hits					No hits					0.01901	0.26686	Blank	12	C	60	TC	17	T	2	Blank	10	C	28	TC	3	T	1	Blank	0	C	6	TC	4	T	0	Blank	2	C	26	TC
Gm1156_0573	Gm1156	W15_2	NA	ACG TTG GAT GAG GTG TAA CTG AAG GAC GAG	ACG TTG GAT GTA GAA TGG AAA CCC GAG GTC	CAT GTC TTC TTG TCT AGC AAG CCC C	GCACGAGGCGAGTTTTTTTTTTTTTTTTTTGTTTCATCAATTACTCCTTTATTAAAAAAAAGAAAAACAACTGAATGGGTATCTGAAACTAAGTCTCGATAAATAGCACTCAGACATTCACATTTATAGGAACACAACATATCAGTCCCCATGGACCCATTGAGCGTTCACAATTGCGTACAATCGCTCCGGATGTCCCTTTGTGCCTTCCTCAGCCGGTCGATGCGGAGGACCTGGGGCACAGAGAAGGTGCTGCTGGGGTCCTTTGTGTTCATTTTCCTCGTTACCGCTCCACGGTTCTCCTCACTTCACGTAAATTATATTTTTTATTACATATTTCTGCCAACGCTTACAGAATCACTAGAGCTCACCGAACATGACACATTACACTGACAGTAG…	AACATGACACATTACACTGACAGTAGTAGTTTCACTGCTCACAGCAGCACCCTTCTTTGCTTACATTAGCTTTGCTGAATTGATGAGGAATCAGGGTAAAGATCACTACAGCTCACAAGAAGCATTACTGGGTATTCTTTCACGCAGCTACAGAGACACAAACATAAAGATGGAGGTGTAACTGAAGGACGAGGGGGCG[A/G]GGGGCTTGCTAGACAAGAAGACATGTTGGGTGCCACAGGTGACGTTCTAGGACCTCGGGTTTCCATTCTATATTCCAACTTCTATCCTGTAGCAGTGGCAATCTAGCGTGGCATACATGTATTTGTGTGTAGGTTATTTATGCGTGATGAAAACAGAGGCTGAAAGACAGCGCTCTAGATGGGGTGCCTGAAGTTC	No hits					No hits					0.34648	0	Blank	0	A	12	GA	14	G	65	Blank	0	A	0	GA	1	G	41	Blank	0	A	1	GA	2	G	7	Blank	0	A	11	GA
Gm1155_0317	Gm1155	W10_2	NA	ACG TTG GAT GTT GTA CTT GGC CTC CTC AAC	ACG TTG GAT GGA GAA CAC TTC CGT CTC ATC	ACA CTT CCG TCT CAT CTA CGA TGT	GCACGAGGCGAGGACCGAAGAAGCACTTGAAGCGCGTCGCGGCGCCCAAGCATTGGATGCTGGACAAGCTCACCGGAGTATTCGCTCCTCGTCCTTCCACCGGTCCCCACAAGCTGAGGGAGTGCCTACCCCTCATCATCTTCCTTAGGAACAGGCTGAAGTACGCCCTGACTGGAGATGAGGTCAAGAAGATCTGCATGCAGAGGTTCATCAAGATCGACGGCAAGGTCCGCACCGACATCACCTACCCCACCGGATTCATGGATGTGATTAGCATCGAGAAGACAGGAGAACACTTCCGTCTCATCTACGATGTCAAGGGACGTTTCGCCATCCATCGCATCACCGTTGAGGAGGCCAAGTACAAGCTGTGCAAGATCAAGAAGATCATCATCGGCA…	GGGAGTGCCTACCCCTCATCATCTTCCTTAGGAACAGGCTGAAGTACGCCCTGACTGGAGATGAGGTCAAGAAGATCTGCATGCAGAGGTTCATCAAGATCGACGGCAAGGTCCGCACCGACATCACCTACCCCACCGGATTCATGGATGTGATTAGCATCGAGAAGACAGGAGAACACTTCCGTCTCATCTACGATGT[A/C]AAGGGACGTTTCGCCATCCATCGCATCACCGTTGAGGAGGCCAAGTACAAGCTGTGCAAGATCAAGAAGATCATCATCGGCACCAAGGGAATCCCCCACTTGGTGACCCATGATGCCCGCACCATCCGCTACCCAGACCCCCTCATCAAGGTGCACGACACCGTCCGCATCGACCTGGAGTCCGGCAAGATCACCG	Q6PBC4|RS4_XENTR 40S ribosomal protein S4 - Xenopus tropicalis (... 479 e-135	P47836|RS4_CHICK 40S ribosomal protein S4 - Gallus gallus (Chicken				emb|CR720472.2|CNS0GIV2 Tetraodon nigroviridis full-length cDNA 903 0.0	emb|CR721883.2|CNS0GJY9 Tetraodon nigroviridis full-length cDNA 903 0.0	emb|CR720216.2|CNS0GINY Tetraodon nigroviridis full-length cDNA 903 0.0	emb|CR719306.2|CNS0GHYO Tetraodon nigroviridis full-length cDNA 903 0.0	emb|CR702635.2|CNS0G53R Tetraodon nigroviridis full-length cDNA 903 0.0	-0.00533	0.54448	Blank	7	A	0	CA	1	C	83	Blank	3	A		CA	0	C	39	Blank	3	A		CA	0	C	7	Blank	1	A	0	CA
Gm1154_0166	Gm1154	W02_2	NA	ACG TTG GAT GTG TTC TTG TCC TGG ATG ACC	ACG TTG GAT GTA CCA GGT CAA GTT CAG GAG	GAA AAA CCG ACT TCT TTG CCC G	GCACGAGGGTCCAAACCCCAGTCTTTGGCTCCGGGCTCCTGTTTAAGGAGACAGAAAGACTGCTATAATGGGTTTTGTTAAAGTGGTGAAGAATAAGGCCTACTTCAAGAGGTACCAGGTCAAGTTCAGGAGGAGGAGAGAGGGAAAAACCGACTTCTTTGCCCGCAAGCGCCTGGTCATCCAGGACAAGAACAAGTACAACACACCTAAGTACAGGATGATTGTGCGCTTCTCCAACAGGGACATCGTATGCCAGATCGCCTATGCCAAAATCGAGGGTGACATGATTGTGTGTGCTGCCTACTCCCATGAGCTGCCCAAGTATGGCATCACCGTTGGTCTGACGAACTACGCCGCTGCCTACTGCACGGGTCTGCTCGTTGCTCGCAGGCTGCTCCA…	CCAAACCCCAGTCTTTGGCTCCGGGCTCCTGTTTAAGGAGACAGAAAGACTGCTATAATGGGTTTTGTTAAAGTGGTGAAGAATAAGGCCTACTTCAAGAGGTACCAGGTCAAGTTCAGGAGGAGGAGAGAGGGAAAAACCGACTTCTTTGCCCG[A/C]AAGCGCCTGGTCATCCAGGACAAGAACAAGTACAACACACCTAAGTACAGGATGATTGTGCGCTTCTCCAACAGGGACATCGTATGCCAGATCGCCTATGCCAAAATCGAGGGTGACATGATTGTGTGTGCTGCCTACTCCCATGAGCTGCCCAAGTATGGCATCACCGTTGGTCTGACGAACTACGCCGCTGCCTACTGCACGGGTCTGCTCGTTGCTCGCAGGCTGCT	P46777|RL5_HUMAN 60S ribosomal protein L5 - Homo sapiens (Human					gb|DQ836930.1| Dicentrarchus labrax ribosomal protein L5 mRNA, c... 846 0.0	emb|CR654200.1|CNS0F3R2 Tetraodon nigroviridis full-length cDNA 791 0.0	emb|CR730103.2|CNS0GQAL Tetraodon nigroviridis full-length cDNA 789 0.0	emb|CR702541.2|CNS0G515 Tetraodon nigroviridis full-length cDNA 789 0.0	emb|CR700989.2|CNS0G3U1 Tetraodon nigroviridis full-length cDNA 789 0.0	0.17643	0	Blank	0	A	16	CA	45	C	30	Blank	0	A	1	CA	20	C	21	Blank	0	A	1	CA	5	C	4	Blank	0	A	14	CA
Gm1152_0344	Gm1152	W16_2	NA	ACG TTG GAT GTC TCA GAC ACC GGG AAC TTC	ACG TTG GAT GAA GTC CAG TCC GTA GAT ACC	TCG GCA TCC AGG AGC ACA TCG ATC T	GCACGAGGCAGGGTGAGAAGAAGGAGAACCCCATGAAGGAGCTCCGTATCAGGAAGCTCTGCCTGAACATTTGCGTGGGGGAGAGTGGAGACAGACTGACCCGTGCTGCTAAGGTGCTGGAGCAGCTTACAGGACAGACCCCCGTCTTCTCCAAGGCCCGCTACACTGTGCGATCCTTCGGCATCCGTAGGAATGAAAAGATTGCTGTCCACTGCACCGTCCGTGGAGCCAAGGCAGAGGAGATCCTGGAGAAAGGACTCAAGGTGCGTGAGTACGAGCTGAGGAAAAGTAACTTCTCAGACACCGGGAACTTCGGCTTCGGCATCCAGGAGCACATCGATCTGGGCATCAAGTACGACCCCAGCATCGGTATCTACGGACTGGACTTCTACGTGGTTC…	TCTTCTCCAAGGCCCGCTACACTGTGCGATCCTTCGGCATCCGTAGGAATGAAAAGATTGCTGTCCACTGCACCGTCCGTGGAGCCAAGGCAGAGGAGATCCTGGAGAAAGGACTCAAGGTGCGTGAGTACGAGCTGAGGAAAAGTAACTTCTCAGACACCGGGAACTTCGGCTTCGGCATCCAGGAGCACATCGATCT[G/T]GGCATCAAGTACGACCCCAGCATCGGTATCTACGGACTGGACTTCTACGTGGTTCTGGGCAGACCCGGCTTCAGCATCGCCGACAAGAAAAGGAAACGTGGCCGCATCGGATACAAGCACCGCATCCGCAAGCCAGAGTCCATGCGCTGGTTCCAGCAGAAATACGATGGCGTCATCCTCCCTGGAAAGTAGAACT	Q90YV7|RL11_ICTPU 60S ribosomal protein L11 - Ictalurus punctatu... 347 2e-95	P62914|RL11_RAT 60S ribosomal protein L11 - Rattus norvegicus (Rat				emb|AJ843083.1| Platichthys flesus mRNA for 60S ribosomal protei... 623 e-175	gb|BT026738.1| Gasterosteus aculeatus clone CFW18-B06 mRNA sequence 619 e-174	gb|AF266173.1|AF266173 Gillichthys mirabilis 60S ribosomal prote... 617 e-173	gb|DQ848876.1| Scophthalmus maximus clone kba522 60S ribosomal p... 579 e-162	emb|CR654084.2|CNS0F3NU Tetraodon nigroviridis full-length cDNA 565 e-158	0.01821	0.10264	Blank	0	G	85	GT	6	T	0	Blank	0	G	41	GT	1	T	0	Blank	0	G	10		0	T	0	Blank	0	G	34	GT
Gm1146_0431	Gm1146	W05_2	NA	ACG TTG GAT GAA GAT CAT CCT ACA GAC GCC	ACG TTG GAT GTG AAG ATC GGC CGT ATT GAG	GAT GTG ACC CCA ATC CCA TC	GCACGAGGCACACCAAGACTATGGCTCCCCGTAAAGGCAAGGAAAAGAAGGAGGAACAGGTGATCAGCCTCGGACCCCAGGTGGCAGAAGGAGAAAATGTCTTCGGTGTTTGTCACATCTTCGCTTCTTTCAACGACACTTTTGTCCACGTCACCGATCTCTCCGGAAAGGAGACGATCTGCCGAGTGACCGGCGGTATGAAGGTGAAGGCAGACAGAGATGAGTCTTCCCCATACGCCGCCATGTTGGCCGCACAGGACGTCGCTCAGCGCTGCAAGGAGCTCGGCATCACCGCCCTGCACATCAAGCTCAGAGCCACCGGAGGAAACAGGACCAAGACCCCCGGCCCTGGCGCTCAGTCCGCTCTGAGGGCCCTGGCTCGCTCTGGGATGAAGATCG…	CATACGCCGCCATGTTGGCCGCACAGGANGTCGCTCAGCGCTGCAAGGAGCTCGGCATCACCGCCCTGCACATCAAGCTCAGAGCCACCGGAGGAAACAGGACCAAGACCCCCGGCCCTGGCGCTCAGTCCGCTCTGAGGGCNCTGGCTCGCTCTGGGATGAAGATCGGCCGTATTGAGGATGTGACCCCAATCCCATC[C/T]GACTCTACCCGCAGAAAGGGAGGTCGCCGTGGTCGGCGTCTGTAGGATGATCTTTCTTTCAATAAAATCCTCGTGC	P62264|RS14_MOUSE 40S ribosomal protein S14 - Mus musculus (Mouse					emb|CR641091.2|CNS0ETMX Tetraodon nigroviridis full-length cDNA 395 e-107	emb|CR702657.2|CNS0G54D Tetraodon nigroviridis full-length cDNA 389 e-105	emb|CR662920.2|CNS0FAHA Tetraodon nigroviridis full-length cDNA 387 e-104	emb|CR722890.2|CNS0GKQ8 Tetraodon nigroviridis full-length cDNA 387 e-104	emb|CR702169.2|CNS0G4QT Tetraodon nigroviridis full-length cDNA 387 e-104	0.01662	0.21505	Blank	7	C	58	CT	22	T	4	Blank	6	C	27	CT	9	T	0	Blank	0	C	7	CT	3	T	0	Blank	1	C	24	CT
Gm1146_0374	Gm1146	W05_2	NA	ACG TTG GAT GAG GAA ACA GGA CCA AGA CCC	ACG TTG GAT GAA TAC GGC CGA TCT TCA TCC	TCC CAG AGC GAG CCA G	GCACGAGGCACACCAAGACTATGGCTCCCCGTAAAGGCAAGGAAAAGAAGGAGGAACAGGTGATCAGCCTCGGACCCCAGGTGGCAGAAGGAGAAAATGTCTTCGGTGTTTGTCACATCTTCGCTTCTTTCAACGACACTTTTGTCCACGTCACCGATCTCTCCGGAAAGGAGACGATCTGCCGAGTGACCGGCGGTATGAAGGTGAAGGCAGACAGAGATGAGTCTTCCCCATACGCCGCCATGTTGGCCGCACAGGACGTCGCTCAGCGCTGCAAGGAGCTCGGCATCACCGCCCTGCACATCAAGCTCAGAGCCACCGGAGGAAACAGGACCAAGACCCCCGGCCCTGGCGCTCAGTCCGCTCTGAGGGCCCTGGCTCGCTCTGGGATGAAGATCG…	CGATCTGCCGAGTGACCGGCGGTATGAAGGTGAAGGCAGACAGAGATGAGTCTTCCCCATACGCCGCCATGTTGGCCGCACAGGANGTCGCTCAGCGCTGCAAGGAGCTCGGCATCACCGCCCTGCACATCAAGCTCAGAGCCACCGGAGGAAACAGGACCAAGACCCCCGGCCCTGGCGCTCAGTCCGCTCTGAGGGC[C/T]CTGGCTCGCTCTGGGATGAAGATCGGCCGTATTGAGGATGTGACCCCAATCCCATCNGACTCTACCCGCAGAAAGGGAGGTCGCCGTGGTCGGCGTCTGTAGGATGATCTTTCTTTCAATAAAATCCTCGTGC	P62264|RS14_MOUSE 40S ribosomal protein S14 - Mus musculus (Mouse					emb|CR641091.2|CNS0ETMX Tetraodon nigroviridis full-length cDNA 395 e-107	emb|CR702657.2|CNS0G54D Tetraodon nigroviridis full-length cDNA 389 e-105	emb|CR662920.2|CNS0FAHA Tetraodon nigroviridis full-length cDNA 387 e-104	emb|CR722890.2|CNS0GKQ8 Tetraodon nigroviridis full-length cDNA 387 e-104	emb|CR702169.2|CNS0G4QT Tetraodon nigroviridis full-length cDNA 387 e-104	-0.01574	0.85533	Blank	10	C	28	TC	33	T	20	Blank	9	C	12	TC	13	T	8	Blank	0	C	4	TC	4	T	2	Blank	1	C	12	TC
Gm1139_0690	Gm1139	W03_2	NA	ACG TTG GAT GGA GCC CAG AAA TAG TAC AGC	ACG TTG GAT GGG GCC CTT CGC ATT ATT TTT	CCC TTC GCA TTA TTT TTC CTA GC	GCACGAGGGGTTAGTTATATCCTCAACCCGCTCATTTATATAGTGCCCGTTCTTCTGGCCGTTGCTTTCTTAACCCTGATTGAACGCAAGGTCTTAGGCTATATACAGCTACGAAAGGGGCCTAATATTGTTGGTCCTTACGGACTCCTTCAACCTATTGCTGATGGTGTAAAATTATTTATTAAGGAACCCATTCGACCTTCAACCTCCTCTCCCCTCCTCTTCGTTTTTGCCCCAGTACTTGCACTAACTCTTGCATTAACACTTTGAGCCCCTATACCTATGCCCTTTCCTGTAGCTGATCTTAATCTAAGCATTCTCTTTGTTCTTGCCCTTTCAAGTCTCGCCGTTTACTCCATTCTGGGTTCCGGCTGGGCCTCAAATTCAAAATACGCACTA…	TTACACTTCAGACATTTAGTACGACTCAAGAAGCAACATGGCTTGCCCTCCCAGCATGACCCTTGGCAGCCATATGATATATTTCCACACTAGCAGAAACAAATCGAGCCCCATTTGATCTGACAGAGGGGGAATCTGAGCTCGTTTCCGGCTTTAATGTAGAATATGCAGGGGGGCCCTTCGCATTATTTTTCCTAGC[A/G]GAATACGCTAACATTCTCCTTATAAACACGCTATCAGCTGTACTATTTCTGGGCTCTTCCTATTCCACCACAATGCCCGAATTTACATCATTAACCCTTATAACCAAAGCAGCCCTCTTATCCATGGTTTTCCTCTGAGTACGAGCATCTTACCCGCGTTTTCGTTATGACCAACTAATACATCTAGTATGAAAAA	P55779|NU1M_GADMO NADH-ubiquinone oxidoreductase chain 1 (EC 1.6... 482 e-136	O78679|NU1M_CARAU NADH-ubiquinone oxidoreductase chain 1 (EC 1.6... 432 e-120	Q37676|NU1M_SALSA NADH-ubiquinone oxidoreductase chain 1 (EC 1.6... 431 e-120	O48358|NU1M_THYAR NADH-ubiquinone oxidoreductase chain 1 (EC 1.6... 427 e-119	P24969|NU1M_CYPCA NADH-ubiquinone oxidoreductase chain 1 (EC 1.6... 426 e-119	gb|DQ356939.1| Gadus morhua mitochondrion, partial genome 1870 0.0	emb|X99772.1|GMMITGEN Gadus morhua complete mitochondrial DNA se... 1828 0.0	dbj|AB182306.1| Theragra chalcogramma mitochondrial DNA, complet... 1429 0.0	gb|DQ356946.1| Theragra chalcogramma mitochondrion, partial genome 1423 0.0	dbj|AB182303.1| Theragra chalcogramma mitochondrial DNA, complet... 1421 0.0	0.00974	1	Blank	0	A	90	AG		G	1	Blank	0	A	41	AG		G	1	Blank	0	A	10	AG			0	Blank	0	A	39	AG
Gm1138_0144	Gm1138	W05_2	NA	ACG TTG GAT GCA CGG ACA ATG TGG GTC ATC	ACG TTG GAT GTG GTA AGG TGA AGA GCT TCC	AGC CCG TCC ACC TCA C	GCACGAGGCAAAATGTCTCACCGTAAGTTCTCGGCTCCCCGCCACGGGTCTCTGGGCTTCCTGCCCCGCAAGAGGAGTAGGCGTCACCGTGGTAAGGTGAAGAGCTTCCCCAAGGATGACCCCACCAAGCCCGTCCACCTCACGGCCTTCCTGGGCTACAAGGCCGGGATGACCCACATTGTCCGTGAAGTCGACCGACCTGGCTCAAAGGTCAACAAGAAGGAGGTGGTTGAGGCCGTCACCATTGTGGAGTGCCCTCCCATGATCGTGGTCGGTGTTGTGGGCTACATCGAGACCCCCCGCGGTCTGCGTGCCATCAAGACCATCTTCGCCGAGCACATCAGTGACGAGTGCAAGCGTCGCTTCTACAAGAACTGGTACAAGTCCAAGAAGAAGGCC…	AAATGTCTCACCGTAAGTTCTCGGCTCCCCGCCACGGGTCTCTGGGCTTCCTGCCCCGCAAGAGGAGTAGGCGTCACCGTGGTAAGGTGAAGAGCTTCCCCAAGGATGACCCCACCAAGCCCGTCCACCTCAC[A/G]GCCTTCCTGGGCTACAAGGCCGGGATGACCCACATTGTCCGTGAAGTCGACCGACCTGGCTCAAAGGTCAACAAGAAGGAGGTGGTTGAGGCCGTCACCATTGTGGAGTGCCCTCCCATGATCGTGGTCGGTGTTGTGGGCTACATCGAGACCCCCCGCGGTCTGCGTGCCATCAAGACCATCTTCGCCGAGCACATCAGTGACGAGTGCAAGCGTCGCTTCTACAAGAACTGGTACAAGTCCAAGAAGAAG	P39023|RL3_HUMAN 60S ribosomal protein L3 (HIV-1 TAR RNA-binding... 451 e-126	P21531|RL3_RAT 60S ribosomal protein L3 (L4				dbj|AB243054.1| Oncorhynchus mykiss mRNA for sex hormone-binding... 731 0.0	emb|CR649892.2|CNS0F0FE Tetraodon nigroviridis full-length cDNA 648 0.0	emb|CR704073.2|CNS0G67P Tetraodon nigroviridis full-length cDNA 644 0.0	emb|CR731134.2|CNS0GR37 Tetraodon nigroviridis full-length cDNA 640 e-180	emb|CR686194.2|CNS0FSF2 Tetraodon nigroviridis full-length cDNA 640 e-180	0.02013	0.39198	Blank	5	A	7	AG	9	G	70	Blank	5	A	2	AG	2	G	33	Blank	0	A	1	AG	1	G	8	Blank	0	A	4	AG
Gm1134_0454	Gm1134	W10_2	NA	ACG TTG GAT GAT AGC AGC CTT TGT ACA TTG	ACG TTG GAT GCA CCT ACA AAT ATT ACC CCG	ATG AAG TGT ATA GCC TGT AAA TAG	TTTTTTTTTTTTTTTTTTTTATGAAGAAAGTGACAGAGTGGTCATGTGATTGGCTTGAAACCAGTAGATGGGGGTTCGATTCCCTCCTTTCTCGGGCTAGCGGGTTTGAATTTGAACGAATGCGGGTTCCTCGAATGTGTGGTAGGGAGGGGGACACCCGTGGAGTCACTCAACGTTAGTTATAGTTATTTCAACTGCTATTACTTCCCGTTTGGCAGCGAAAGCTTCTCACAGAATAAATAGGAACATGATTACGGCCATTAGGGAAATTAGAGAGCCGATAGAAGAGACTGTGTTTCATAGTGTGTAGGCATCAGGGTAGTCTGAGTACCGTCGTGGTATTCCTGCAAGACCTAGGAAATGCTGGGGGAAAAATGTAAGATTTACACCTACAAATAT…	CGGCCATTAGGGAAATTAGAGAGCCGATAGAAGAGACTGTGTTTCATAGTGTGTAGGCATCAGGGTAGTCTGAGTACCGTCGTGGTATTCCTGCAAGACCTAGGAAATGCTGGGGGAAAAATGTAAGATTTACACCTACAAATATTACCCCGAAATGAATTTTTGTTCAAGTATCATGAAGTGTATAGCCTGTAAATAG[C/T]GGGAATCAATGTACAAAGGCTGCTATAATAGCAAAGACAGCTCCTATAGATAAAACGTAGTGGAAATGGGCTACTACGTAATACGTGTCATGGAGCACAATATCTAGGGAAGAATTAGCTAGTACAATTCCTGTTAAGCCCCCGACTGTAAAGAGGAAAATGAAACCCAGGG	Q36775|COX1_GADMO Cytochrome c oxidase subunit 1 (EC 1.9.3.1					emb|X99772.1|GMMITGEN Gadus morhua complete mitochondrial DNA se... 1182 0.0	emb|X76364.1|SIGMTRNCY G.morhua (NC1				0.01944	0.44184	Blank	7	C	65	CT		T	19	Blank	3	C	28	CT		T	11	Blank	3	C	5	CT		T	2	Blank	1	C	32	CT
Gm1118_0128	Gm1118	W02_2	NA	ACG TTG GAT GCT GAG ACT TGG GAA AAA GGG	ACG TTG GAT GTC AGA GAA CGT TCG TAC AGG	TGT TGA TCG GAG ACT GCC T	TTTGGTGTCACTCTTAATTCTGTGGTTGTATTTGAAACCGCAAACTTGCGATGTCTCATGCATGGGGATATGGACCATATAATGGGCCTGAGACTTGGGAAAAAGGGTTTCCTGTTGCTAATGGACCGAGGCAGTCTCCGATCAACATCATTCCAAACCAGGCCCTGTACGAACGTTCTCTGAAGCCACTTAAACTAAAGTACGACCCGTCCAATTCAAGCAGCATCCTCAACAATGGACACTCCTTCCAGGTTGACTATGTAGATGATGAAAATACTTCTACGTTGACTGCCGGTCCAATTTCTGGAATCTATCGTCTAAAGCAATTTCATTTTCACTGGGGTGCCAGTGATGACAGAGGTTCCGAGCACACAGTCAAAGGATTCATGTTCCCTTGTG…	CTCTTAATTCTGTGGTTGTATTTGAAACCGCAAACTTGCGATGTCTCATGCATGGGGATATGGACCATATAATGGGCCTGAGACTTGGGAAAAAGGGTTTCCTGTTGCTAATGGACC[C/G]AGGCAGTCTCCGATCAACATCATTCCAAACCAGGCCCTGTACGAACGTTCTCTGAAGCCACTTAAACTAAAGTACGACCCGTCCAATTCAAGCAGCATCCTCAACAATGGACACTCCTTCCAGGTTGACTATGTAGATGATGAAAATACTTCTACGTTGACTGCCGGTCCAATTTCTGGAATCTATCGTCTAAAGCAATTTCATTTTCACTGGGGTGCCAGTGATGACAGAGGTTCCGAGCACACAGTCAAAGGATTCATGTTCCCTT	Q92051|CAHZ_BRARE Carbonic anhydrase (EC 4.2.1.1					gb|AY307082.1| Oncorhynchus mykiss erythrocyte carbonic anhydras... 123 1e-24	dbj|AB117757.2| Oncorhynchus mykiss mRNA for carbonic anhydrase ... 119 2e-23	ref|NM_131110.1| Danio rerio carbonic anhydrase (cahz			0.00278	0.20332	Blank	0	C	80	GC	11	G	0	Blank	0	C	38	GC	4	G	0	Blank	0	C	7	GC	3	G	0	Blank	0	C	35	GC
Gm1111_0482	Gm1111	W02_2	NA	ACG TTG GAT GTA TGC CCA AGG ACA TCC AGC	ACG TTG GAT GTT AAA ACA TCC CCC CCA CCC	ACA TCC CCC CCA CCC CTT TAA AAA GGT	GCACGAGGACCGCCTCCGCCGAGACTCCGCAGAGCAGAATAAGCGAAGGTGAAAGATGGCTCGTACAAAGCAGACGGCTCGTAAGTCCACCGGAGGAAAGGCGCCCAGGAAGCAGCTCGCCACTAAAGCGGCCAGGAAAAGCGCGCCCTCTACCGGCGGCGTGAAGAAGCCTCACAGATACAGGCCCGGCACTGTGGCCCTGCGAGAAATCCGTCGCTACCAGAAGTCCACGGAGCTGCTGATCAGGAAGCTGCCGTTCCAGCGCCTGGTCCGGGAGATCGCCCAGGACTTCAAGACAGACCTGCGCTTCCAGAGCGCAGCCATCGGGGCCCTGCAGGAAGCCAGCGAGGCTTACCTGGTGGGTTTGTTCGAGGACACCAACCTGTGCGCCATCCACGC…	CCAGGACTTCAAGACAGACCTGCGCTTCCAGAGCGCAGCCATCGGGGCCCTGCAGGAAGCCAGCGAGGCTTACCTGGTGGGTTTGTTCGAGGACACCAACCTGTGCGCCATCCACGCCAAGAGGGTCACCATTATGCCCAAGGACATCCAGCTGGCCCGGCGAATCAGGGGCGAGCGCGCTTAAGTCCAGCTAGCANTG[A/G]ACCTTTTTAAAGGGGTGGGGGGGATGTTTTAATACCGTGTTCATTCGTGTTTCAGGGAATTTTTCTTCCAGTTTGATCACTTCCAGGTAGAGCCGTTTGTCATGACCCCGGTTTTTAATAGAGTAGCTTTTGCATCTGTCCTTTCCAGTCAACACGTAGCTCTGAACGTCTAATTTCTCTGAACGTCTAATTTCTC	No hits					No hits					-0.00181	0.5435	Blank	5	A	4	GA	32	G	50	Blank	3	A	1	GA	13	G	25	Blank	0	A	0	GA	5	G	5	Blank	2	A	3	GA
Gm1108_0332	Gm1108	W14_2	NA	ACG TTG GAT GAG GAC TTG TAG AGG ACT TCG	ACG TTG GAT GTG ATC TAC GCC TTC TCC ATC	CGC CAA CGA GGC TTG TCA CGT A	GCACGAGGCTTTGATCCTCACACCTACTCCCGGTCGATAAATAACACTGCAGCACACGCAGAGTGTCCAGAGTGTCCTCCAACATCTGTGTCACTGTAACGAGAGCAAACCACAACCAGCCATGGCCAACCTAACCATCCTGTCTGGATTGGTTCTTTTAATGTCCCTCCAAGTGGTGACGTCCACCAAACTGGTTTGCTACTTCACCAACTGGTCCCAGTATAGGCCGGGTGTGGGTAAATACCTGCCTGCTAACGTGGACCCCCATCTGTGCACACATCTGATCTACGCCTTCTCCATCCTCAACCATGCCAACGAGGCTTGTCACGTATGAATGGAACGACGAAGTCCTCTACAAGTCCTTCAACGAACTCAAAAGAAGCAACCCCAGCTTGAAGA…	AACCATCCTGTCTGGATTGGTTCTTTTAATGTCCCTCCAAGTGGTGACGTCCACCAAACTGGTTTGCTACTTCACCAACTGGTCCCAGTATAGGCCGGGTGTGGGTAAATACCTGCCTGCTAACGTGGACCCCCATCTGTGCACACATCTGATCTACGCCTTCTCCATCCTCAACCATGCCAACGAGGCTTGTCACGTA[C/T]GAATGGAACGACGAAGTCCTCTACAAGTCCTTCAACGAACTCAAAAGAAGCAACCCCAGCTTGAAGACATTATTGGCTGTTGGTGGCTGGAACTTTGGAACCTCACAGTTCAGCCTCATGGTGTCTACTGCTGACAACCGCCAGAGATTTATCCAGTCTTCCATCCATCTCTTGAGAACACATGGTTTTGACGGGC	Q95M17|CHIA_BOVIN Acidic mammalian chitinase precursor (EC 3.2.1... 252 1e-84	Q13231|CHIT1_HUMAN Chitotriosidase-1 precursor (EC 3.2.1.14				emb|CR734385.2|CNS0GTFK Tetraodon nigroviridis full-length cDNA 66 3e-07	emb|CR731167.2|CNS0GR44 Tetraodon nigroviridis full-length cDNA 66 3e-07	emb|CR729111.2|CNS0GPJ1 Tetraodon nigroviridis full-length cDNA 66 3e-07	emb|CR725448.2|CNS0GMPA Tetraodon nigroviridis full-length cDNA 66 3e-07	emb|CR644776.2|CNS0EWHA Tetraodon nigroviridis full-length cDNA 66 3e-07	0.27316	0	Blank	0	C	63	CT	25	T	3	Blank	0	C	41	CT	1	T	0	Blank	0	C	7	CT	3	T	0	Blank	0	C	15	CT
Gm1106_0459	Gm1106	W06_2	NA	ACG TTG GAT GAT GCT CTG CTC CGT GTC TG	ACG TTG GAT GTG GGC AGG TTC ACC TCT TCA	TCA CCT CTT CAC CCA TGG CCA TGT	GCACGAGGCCGAGTGAAACCATGATCGGCCTGGCTCTGCTAATGCTGCTGGGTGCTGCTGCGGCAGTGCCCCGTGAAGACGGGAGGATCATCGGCGGACAGGACTGTGAGCCTCGCTCTCGTCCCTTCATGGCCTCCCTGAACTACGGATACCACTTCTGCGGCGGCGTGCTAATCAACGACCAGTGGGTGCTCTCTGTCGCCCACTGCTGGTACAATCCCTACTACATGCAGGTGATGCTTGGAGAGCACGACCTGCGTGTGTTTGAGGGCACTGAGCAGCTCGTGAAGACGAATACCATCTTCTGGCATGAGCAGTATGACTACCAGACGCTGGACTACGACATGATGATGATCAAGCTGTACCATCCCGTGGAGGTGACCCAGTCAGTGGCCCCCA…	TGTGTTTGAGGGCACTGAGCAGCTCGTGAAGACGAATACCATCTTCTGGCATGAGCAGTATGACTACCAGACGCTGGACTACGACATGATGATGATCAAGCTGTACCATCCCGTGGAGGTGACCCAGTCAGTGGCCCCCATCTCCCTGCCCACGGGCCCCCCTGACGGGGGCATGCTCTGCTCCGTGTCTGGCTGGGGC[A/G]ACATGGCCATGGGTGAAGAGGTGAACCTGCCCACCAGGCTGCAGTGTCTGGACGTGCCCATCGTGGAAACAGTGGACTGCGAAGCAGCCTACCCGGGCATGATCAGCCCCAGGATGGTGTGCGCCGGATACATGGATGGGGGCAGGGATGCATGCAACGGGGACTCTGGAAGCCCACTGGTGTGTGAGGGAGTGCT	P35034|TRYP_PLEPL Trypsin precursor (EC 3.4.21.4					emb|AJ459311.1|GMO459311 Gadus morhua partial mRNA for trypsinog... 1461 0.0	gb|U58945.1|DMU58945 Dissostichus mawsoni pretrypsinogen-like se... 265 2e-67	gb|AF012462.1| Pleuronectes americanus trypsinogen 1 precursor (... 247 5e-62	gb|AF134323.1|AF134323 Notothenia coriiceps trypsinogen-like ser... 245 2e-61	gb|AF134322.1|AF134322 Dissostichus mawsoni chimeric antifreeze ... 233 8e-58	0.12106	0	Blank	2	A	79	GA	9	G	1	Blank	1	A	41		0	G	0	Blank	0	A	10		0	G	0	Blank	1	A	28	GA
Gm1105_0185	Gm1105	W16_2	NA	ACG TTG GAT GAA TGA GCA GCT GTC AAC ACC	ACG TTG GAT GGT CTC TCT GCA GTA CAA CCG	GGT GTG GAG GCA CCC TGA T	GCACGAGGGTGCTCCTCGCTGTCCTAGTCGCTGGTGCCTATGGGTGCGGGCTGCCCACCTTCTCCCCCATTGTGACCCGGGTGGTCGGTGGGGAGGACGTCAGGCCTAACAGCTGGCCCTGGCAGGTCTCTCTGCAGTACAACCGGGAGGGGGAGTGGAGACACACCTGTGGAGGCACCCTGATCTCAGACCAGTGGGTGTTGACAGCTGCTCATTGCATCAGCAAGGACAAGCAGTACAGGGTGGCCCTGGGGAAGCACAACCTAGTGCAAGCCGAGGAGAAGGCCGTCTTCATGGCCCCCGCCTCCATCATCGTCCATGAGAAGTGGAGCATGCTCTTCATCCAAAACGACATCGCCCTGATCAAGCTGGAGGCCCCTGTGACGTTCACTGACACCG…	GCTCCTCGCTGTCCTAGTCGCTGGTGCCTATGGGTGCGGGCTGCCCACCTTCTCCCCCATTGTGACCCGGGTGGTCGGTGGGGAGGACGTCAGGCCTAACAGCTGGCCCTGGCAGGTCTCTCTGCAGTACAACCGGGAGGGGGAGTGGAGACACACCTGTGGAGGCACCCTGAT[C/T]TCAGACCAGTGGGTGTTGACAGCTGCTCATTGCATCAGCAAGGACAAGCAGTACAGGGTGGCCCTGGGGAAGCACAACCTAGTGCAAGCCGAGGAGAAGGCCGTCTTCATGGCCCCCGCCTCCATCATCGTCCATGAGAAGTGGAGCATGCTCTTCATCCAAAACGACATCGCCCTGATCAAGCTGGAGGCCCCTGTGACGTTCACTGACA	P55091|CLCR_RAT Caldecrin precursor (EC 3.4.21.2					dbj|AB029757.2| Paralichthys olivaceus mRNA for elastase 3 precu... 160 6e-36	gb|U57055.1|GMU57055 Gadus morhua elastase A precursor (elA				0.07034	0.03519	Blank	0	C	72	CT	14	T	5	Blank	0	C	38	CT	3	T	1	Blank	0	C	8	CT	2	T	0	Blank	0	C	26	CT
Gm1103_0406	Gm1103	W10_2	NA	ACG TTG GAT GTG TAC CAG AAG GCT GAC AAC	ACG TTG GAT GCC AGC GGT GCC TTT ATC TAC	TAC CTT AAT GCC TAC AAC AAT TCC CTT	GCACGAGGTGTGGCGACTGCTTGTCCTACCCGATCACTGCTCGTCTGTTGTGTGGCAGCGGAAGCCTTCTGTTCGTTTATCTTCAAGTGTGATATCAACAACTGCCAATATGACTCATCAGTTCCCGGCCCTGTCTCCGGAGCAGAAGAAGGAGCTCTCTGACATTGCTCAGAGGATGGTGGCCCCTGGAAAGGGAATTCTGGCTGCAGATGAATCCACAGGCACCATGGGAAATCGCCTGAAGAAGATCAACGTAGAGAACAGTGAGGAGAACCGTCGCTACTTCCGCGACCTGCTCTTCTCCGTCGACACCCTCGCCAGCAGCATCGGGGGCGTCATCTGCTTCCATGAGACCCTGTACCAGAAGGCTGACAACGGCAAGCTCTTCCCCCAAGTCAT…	CAGATGAATCCACAGGCACCATGGGAAATCGNCTGAAGAAGATCAACGTAGAGAACAGTGAGGAGAACCGTCGCTACTTCCGCGACCTGCTCTTCTCCGTCGACACCCTCGCCAGCAGCATCGGGGGCGTCATCTGCTTCCATGAGACCCTGTACCAGAAGGCTGACAACGGCAAGCTCTTCCCCCAAGTCATCAAGGA[C/T]AAGGGAATTGTTGTAGGCATTAAGGTAGATAAAGGCACCGCTGGCCTGAACGGAACCGACGGTGAAACCACCACACAAGGTCTGGACGGCCTTTCAGAACGATGTGCCCAGTACAAGAAGGACGGCTGTGACTTTGCCAAGTGGAGGTCCGTGCTCAAGATCTCCGACGGCTGCCCCTCCGCTCTGGCCATCGCAG	P53447|ALDOB_SPAAU Fructose-bisphosphate aldolase B (EC 4.1.2.13... 556 e-158	Q91Y97|ALDOB_MOUSE Fructose-bisphosphate aldolase B (EC 4.1.2.13... 509 e-144	P07341|ALDOB_CHICK Fructose-bisphosphate aldolase B (EC 4.1.2.13... 508 e-143	P79226|ALDOB_RABIT Fructose-bisphosphate aldolase B (EC 4.1.2.13... 505 e-142	P05062|ALDOB_HUMAN Fructose-bisphosphate aldolase B (EC 4.1.2.13... 502 e-141	emb|CR655462.2|CNS0F4Q4 Tetraodon nigroviridis full-length cDNA 706 0.0	emb|CR653471.1|CNS0F36T Tetraodon nigroviridis full-length cDNA 706 0.0	emb|CR648001.1|CNS0EYYV Tetraodon nigroviridis full-length cDNA 706 0.0	emb|CR644313.2|CNS0EW4F Tetraodon nigroviridis full-length cDNA 706 0.0	emb|CR642979.1|CNS0EV3D Tetraodon nigroviridis full-length cDNA 706 0.0	0.01382	0.24047	Blank	7	C	52	TC	30	T	2	Blank	3	C	21	TC	16	T	2	Blank	3	C	5	TC	2	T	0	Blank	1	C	26	TC
Gm1103_0238	Gm1103	W03_2	NA	ACG TTG GAT GTG GAA AGG GAA TTC TGG CTG	ACG TTG GAT GCC TCA CTG TTC TCT ACG TTG	ACT GTT CTC TAC GTT GAT CTT CTT CAG	GCACGAGGTGTGGCGACTGCTTGTCCTACCCGATCACTGCTCGTCTGTTGTGTGGCAGCGGAAGCCTTCTGTTCGTTTATCTTCAAGTGTGATATCAACAACTGCCAATATGACTCATCAGTTCCCGGCCCTGTCTCCGGAGCAGAAGAAGGAGCTCTCTGACATTGCTCAGAGGATGGTGGCCCCTGGAAAGGGAATTCTGGCTGCAGATGAATCCACAGGCACCATGGGAAATCGCCTGAAGAAGATCAACGTAGAGAACAGTGAGGAGAACCGTCGCTACTTCCGCGACCTGCTCTTCTCCGTCGACACCCTCGCCAGCAGCATCGGGGGCGTCATCTGCTTCCATGAGACCCTGTACCAGAAGGCTGACAACGGCAAGCTCTTCCCCCAAGTCAT…	GCTCGTCTGTTGTGTGGCAGCGGAAGCCTTCTGTTCGTTTATCTTCAAGTGTGATATCAACAACTGCCAATATGACTCATCAGTTCCCGGCCCTGTCTCCGGAGCAGAAGAAGGAGCTCTCTGACATTGCTCAGAGGATGGTGGCCCCTGGAAAGGGAATTCTGGCTGCAGATGAATCCACAGGCACCATGGGAAATCG[C/T]CTGAAGAAGATCAACGTAGAGAACAGTGAGGAGAACCGTCGCTACTTCCGCGACCTGCTCTTCTCCGTCGACACCCTCGCCAGCAGCATCGGGGGCGTCATCTGCTTCCATGAGACCCTGTACCAGAAGGCTGACAACGGCAAGCTCTTCCCCCAAGTCATCAAGGANAAGGGAATTGTTGTAGGCATTAAGGTAG	P53447|ALDOB_SPAAU Fructose-bisphosphate aldolase B (EC 4.1.2.13... 556 e-158	Q91Y97|ALDOB_MOUSE Fructose-bisphosphate aldolase B (EC 4.1.2.13... 509 e-144	P07341|ALDOB_CHICK Fructose-bisphosphate aldolase B (EC 4.1.2.13... 508 e-143	P79226|ALDOB_RABIT Fructose-bisphosphate aldolase B (EC 4.1.2.13... 505 e-142	P05062|ALDOB_HUMAN Fructose-bisphosphate aldolase B (EC 4.1.2.13... 502 e-141	emb|CR655462.2|CNS0F4Q4 Tetraodon nigroviridis full-length cDNA 706 0.0	emb|CR653471.1|CNS0F36T Tetraodon nigroviridis full-length cDNA 706 0.0	emb|CR648001.1|CNS0EYYV Tetraodon nigroviridis full-length cDNA 706 0.0	emb|CR644313.2|CNS0EW4F Tetraodon nigroviridis full-length cDNA 706 0.0	emb|CR642979.1|CNS0EV3D Tetraodon nigroviridis full-length cDNA 706 0.0	0.02468	0.15347	Blank	0	C	47	TC	35	T	9	Blank	0	C	26	TC	13	T	3	Blank	0	C	5	TC	5	T	0	Blank	0	C	16	TC
Gm1092_0085	Gm1092	W15_2	NA	ACG TTG GAT GCG GGA ATT TCT TGT CAG GTC	ACG TTG GAT GCG GGA GCC TTA ACG TCC TT	AGC CTT AAC GTC CTT TTT GGG	GCACGAGGCTCCACTCTTGTGTCCTAACCTCAAACGGGAATTTCTTGTCAGGTCCAGCCTAGACTCATAACACAGAAAAATGGCACCCAAAAAGGACGTTAAGGCTCCCGCAGCCGCCGCCAAGAAGGCCGAGCCCGCCAAGAAGGCCGAGCCCGCACCCGAGCCTGTGGCCGTACCTGCACCAAAGACCGTGGACCTGTCCGCCGTCAAGGTGGAGTTCACCCCAGACCAGATGGAGGATTACAGGGAGGCCTTCGGTCTGTTCGACAGGGTGGGTGACAACAAGGTATGCTACAACCAGATCGCCGACATCATGCGCGCCCTGGGACAGAACCCCACCAACAAGGAGGTGAAAGCCATCCTGGGAAACCCCTCCGACGAAGACATGAACTCCAAGAG…	CCACTCTTGTGTCCTAACCTCAAACGGGAATTTCTTGTCAGGTCCAGCCTAGACTCATAACACAGAAAAATGGC[A/C]CCCAAAAAGGACGTTAAGGCTCCCGCAGCCGCCGCCAAGAAGGCCGAGCCCGCCAAGAAGGCCGAGCCCGCACCCGAGCCTGTGGCCGTACCTGCACCAAAGACCGTGGACCTGTCCGCCGTCAAGGTGGAGTTCACCCCAGACCAGATGGAGGATTACAGGGAGGCCTTCGGTCTGTTCGACAGGGTGGGTGACAACAAGGTATGCTACAACCAGATCGCCGACATCATGCGCGCCCTGGGACAGAACCCCACCAACAAGGAGGTGAAAGCCATCCTGGGAAACCCCTCCGACGAAGACATGAACTCCAA	P82159|MLE1_MUGCA Myosin light chain 1, skeletal muscle isoform ... 221 2e-57	P82160|MLE3_MUGCA Myosin light chain 3, skeletal muscle isoform ... 182 1e-45	Q8CI43|MYL6B_MOUSE Myosin light polypeptide 6B (Smooth muscle an... 180 4e-45	P02602|MLE1_RABIT Myosin light chain 1, skeletal muscle isoform ... 179 1e-44	P05977|MLE1_MOUSE Myosin light chain 1, skeletal muscle isoform ... 178 2e-44	dbj|AB042054.1| Theragra chalcogramma mRNA for myosin light chai... 1079 0.0	dbj|AB042037.1| Euthynnus pelamis mRNA for myosin light chain 1,... 401 e-108	dbj|AB072806.1| Decapterus macrosoma mlc1 mRNA for myosin light ... 383 e-103	dbj|AB072808.1| Decapterus tabl mlc1 mRNA for myosin light chain... 380 e-102	dbj|AB072800.1| Caranx delicatissimus mlc1 mRNA for myosin light... 378 e-101	-0.0041	0.55034	Blank	0	A	67	CA	22	C	2	Blank	0	A	33	CA	8	C	1	Blank	0	A	8	CA	2	C	0	Blank	0	A	26	CA
Gm1090_0356	Gm1090	W09_2	NA	ACG TTG GAT GGC AGA ATG AGC TGC ATT AAG	ACG TTG GAT GGT ACT CCC TTT GCA GCA TTT	TAT TAA AAT GCA GTA GCT TCT AGA TCA	GCACGAGGTTTTTTTTTTTTTTTAAATGGAAAGCTGTGTTTATTTAAATAAATGACAGGTTATTGTGTACCATACAAACACCAGGTGTCCTCCATTACAACTTCTGTTCCATCTCAGCACAGAGTCAAGCCTTATTGAGAAACCATCCATCTTTTTTTTCACTTTCGCGATAACGGCCAACTAATGCTTCTTCATACTACGCTCAATCTATCAAAATTGTTTGTCTTCTCGGGTACAATCTATCATTGTCAGCTCCTGCCACTTTCCTCGAAACATTACCATCATTCTGTACTCCCTTTGCAGCATTTAAAAAGTGCTTGAATGCATCTATTAAAATGCAGTAGCTTCTAGATCAACTCCCCTATCACTTAATGCAGCTCATTCTGCTGTAGTGTTGTG…	TTTCACTTTCGCGATAACGGCCAACTAATGCTTCTTCATACTACGCTCAATCTATCAAAATTGTTTGTCTTCTCGGGTACAATCTATCATTGTCAGCTCCTGCCACTTTCCTCGAAACATTACCATCATTCTGTACTCCCTTTGCAGCATTTAAAAAGTGCTTGAATGCATCTATTAAAATGCAGTAGCTTCTAGATCA[A/C]CTCCCCTATCACTTAATGCAGCTCATTCTGCTGTAGTGTTGTGATGCTGGTGTGATGGTTTATATTCCATTGAACAACAAAAAAGGAAAATATGAAATGAAAGGAAATCTGCAGGACAGAGAAGGCACTATAATGCGATGTGGTCTCCTGAAAACGTATGAGGAAGGCAAGGAAAACTTTCAATTCATAAATCAAG	P84335|TPM1_LIZAU Tropomyosin-1 alpha chain (Alpha-tropomyosin					dbj|AB086413.1| Theragra chalcogramma mRNA for tropomyosin, comp... 263 9e-67	dbj|AB045645.2| Pennahia argentata mRNA for tropomyosin, complet... 249 1e-62	dbj|AB109447.1| Thunnus thynnus mRNA for tropomyosin, complete cds 217 5e-53	gb|L25609.1|SMOFMTRMYA Salmo salar fast myotomal muscle tropomyo... 217 5e-53	emb|CR662246.2|CNS0F9YK Tetraodon nigroviridis full-length cDNA 208 4e-50	0.00029	0.18866	Blank	10	A	14	CA	40	C	27	Blank	6	A	5	CA	20	C	11	Blank	2	A	2	CA	6	C	0	Blank	2	A	7	CA
Gm1090_0134	Gm1090	W06_2	NA	ACG TTG GAT GTT CCA TCT CAG CAC AGA GTC	ACG TTG GAT GGC ATT AGT TGG CCG TTA TCG	GAA AAA AAA GAT GGA TGG TTT CTC AA	GCACGAGGTTTTTTTTTTTTTTTAAATGGAAAGCTGTGTTTATTTAAATAAATGACAGGTTATTGTGTACCATACAAACACCAGGTGTCCTCCATTACAACTTCTGTTCCATCTCAGCACAGAGTCAAGCCTTATTGAGAAACCATCCATCTTTTTTTTCACTTTCGCGATAACGGCCAACTAATGCTTCTTCATACTACGCTCAATCTATCAAAATTGTTTGTCTTCTCGGGTACAATCTATCATTGTCAGCTCCTGCCACTTTCCTCGAAACATTACCATCATTCTGTACTCCCTTTGCAGCATTTAAAAAGTGCTTGAATGCATCTATTAAAATGCAGTAGCTTCTAGATCAACTCCCCTATCACTTAATGCAGCTCATTCTGCTGTAGTGTTGTG…	TTTTTTTTTTTTTAAATGGAAAGCTGTGTTTATTTAAATAAATGACAGGTTATTGTGTACCATACAAACACCAGGTGTCCTCCATTACAACTTCTGTTCCATCTCAGCACAGAGTCAAGCCTT[A/T]TTGAGAAACCATCCATCTTTTTTTTCACTTTCGCGATAACGGCCAACTAATGCTTCTTCATACTACGCTCAATCTATCAAAATTGTTTGTCTTCTCGGGTACAATCTATCATTGTCAGCTCCTGCCACTTTCCTCGAAACATTACCATCATTCTGTACTCCCTTTGCAGCATTTAAAAAGTGCTTGAATGCATCTATTAAAATGCAGTAGCTTCTAGATCANCTCCCCTATCACTTAATGCAGCTCATTCTGCTGTAGTGTT	P84335|TPM1_LIZAU Tropomyosin-1 alpha chain (Alpha-tropomyosin					dbj|AB086413.1| Theragra chalcogramma mRNA for tropomyosin, comp... 263 9e-67	dbj|AB045645.2| Pennahia argentata mRNA for tropomyosin, complet... 249 1e-62	dbj|AB109447.1| Thunnus thynnus mRNA for tropomyosin, complete cds 217 5e-53	gb|L25609.1|SMOFMTRMYA Salmo salar fast myotomal muscle tropomyo... 217 5e-53	emb|CR662246.2|CNS0F9YK Tetraodon nigroviridis full-length cDNA 208 4e-50	0.00277	0.22972	Blank	0	A	17	TA	40	T	34	Blank	0	A	7	TA	19	T	16	Blank	0	A	3	TA	6	T	1	Blank	0	A	7	TA
Gm1088_0206	Gm1088	W11_2	NA	ACG TTG GAT GCA AAG GGA CTG ACT GTT CTC	ACG TTG GAT GGA AAG GCT TCC TCA CTC CTG	CTG GCA GCA GTC GGG GA	GCACGAGGGTGACTTCAAGACACCGAACCCGAACCAGCTGGCCACTTCTACCCGCTGACTCCTTAACGAGCTCCACTGGTAGCTTCTGCAGTCTCCATTGGTCCAGGATGAAGATCTGTGCTCTGCTGCTGCTGTCTGTCGTGGGCCTGTCAGTGCAATGGAAGGTCAAGACCAAAGGGACTGACTGTTCTCAGATCAGGAGAACGTCCCCGACTGCTGCCAGCGGCGTGTATTGGATCCAGCCCCCAGGAGTGAGGAAGCCTTTCCGGGTGTACTGTGAGATGCTGGCGGACGGGGGCTGGACGGTGTTCCAGAGACGAACGGGCAGCACTCTGTCCTTCAGACGGAACTGGGCGGCGTACCGGAAGGGCTTCGGAAAACCAGGAAAGGACCAGTGGC…	AAGACACCGAACCCGAACCAGCTGGCNACTTCTACCCGCTGACTCCTTAACGAGCTCCACTGGTAGCTTCTGCAGTCTCCATTGGTCCAGGATGAAGATCTGTGCTCTGCTGCTGCTGTCTGTCGTGGGCCTGTCAGTGCAATGGAAGGTCAAGACCAAAGGGACTGACTGTTCTCAGATCAGGAGAAC[G/T]TCCCCGACTGCTGCCAGCGGCGTGTATTGGATCCAGCCCCCAGGAGTGAGGAAGCCTTTCCGGGTGTACTGTGAGATGCTGGCGGACGGGGGCTGGACGGTGTTCCAGAGACGAACGGGCAGCACTCTGTCCTTCAGACGGAACTGGGCGGCGTACCGGAAGGGCTTCGGAAAACCAGGAAAGGACCAGTGGCTGG	Q9Y264|ANGP4_HUMAN Angiopoietin-4 precursor (ANG-4					No hits					-0.00433	0.30499	Blank	1	G	14	GT	50	T	26	Blank	0	G	6	GT	26	T	10	Blank	0	G	3	GT	5	T	2	Blank	1	G	5	GT
Gm1088_0043	Gm1088	W01_2	NA	ACG TTG GAT GTC AAG ACA CCG AAC CCG AAC	ACG TTG GAT GAT GGA GAC TGC AGA AGC TAC	GTC AGC GGG TAG AAG T	GCACGAGGGTGACTTCAAGACACCGAACCCGAACCAGCTGGCCACTTCTACCCGCTGACTCCTTAACGAGCTCCACTGGTAGCTTCTGCAGTCTCCATTGGTCCAGGATGAAGATCTGTGCTCTGCTGCTGCTGTCTGTCGTGGGCCTGTCAGTGCAATGGAAGGTCAAGACCAAAGGGACTGACTGTTCTCAGATCAGGAGAACGTCCCCGACTGCTGCCAGCGGCGTGTATTGGATCCAGCCCCCAGGAGTGAGGAAGCCTTTCCGGGTGTACTGTGAGATGCTGGCGGACGGGGGCTGGACGGTGTTCCAGAGACGAACGGGCAGCACTCTGTCCTTCAGACGGAACTGGGCGGCGTACCGGAAGGGCTTCGGAAAACCAGGAAAGGACCAGTGGC…	GACTTCAAGACACCGAACCCGAACCAGCTGGC[A/C]ACTTCTACCCGCTGACTCCTTAACGAGCTCCACTGGTAGCTTCTGCAGTCTCCATTGGTCCAGGATGAAGATCTGTGCTCTGCTGCTGCTGTCTGTCGTGGGCCTGTCAGTGCAATGGAAGGTCAAGACCAAAGGGACTGACTGTTCTCAGATCAGGAGAACNTCCCCGACTGCTGCCAGCGGCGTGTATTGGATCCAGCCCCCAGGAGTGAGGAAGCCTTTCCGGGTGTACTGTGAGATGCTGGCGGACGGGGGCTGGACGGTGTTCCAGAGACGAACGGGCAGCACTCTGTCCTTCAGACGGAACTGGGCGGCGTACCGGAAGGGCTTCGGAAAACCAGGAAAGGACCAGT	Q9Y264|ANGP4_HUMAN Angiopoietin-4 precursor (ANG-4					No hits					-0.01026	0.60802	Blank	2	A	26	CA	47	C	16	Blank	1	A	12	CA	23	C	6	Blank	1	A	2	CA	4	C	3	Blank	0	A	12	CA
Gm1086_0345	Gm1086	W09_2	NA	ACG TTG GAT GAC GGT ACC GAG GGT CTG GTC	ACG TTG GAT GAC ATT CAT GAT CCG GCC CAG	GGG ATC CTG ATG GGA GC	GCACGAGGCTGCTGCACAGGGGCCCTTCGGGCTTTCAATCCCCAGGTCAACACCCTCAAACACCTCACGGGCAGAAATGCTACCCTTTATTCACAGAGGAGCTATGTTGCCCCTGCCGCCGAGGCCATCATCGCCAACGGCCGCATCGTTGCCGTCATCGGCGCTGTGGTGGACGTCCAGTTCGACGAAGGCCTGCCCCCCATCCTGAACGCCCTGGAGGTGGCCGGGCGAGAGAGCAGGCTGGTCCTGGAGGTGGCTCAGCATCTTGGGGAGAACACCGTCCGCACCATCGCCATGGACGGTACCGAGGGTCTGGTCCGCGGGCAGCGGGTCCTGGACACCGGTGCTCCCATCAGGATCCCCGTGGGCCCCGAGACCCTGGGCCGGATCATGAATGTC…	TCGTTGCCGTCATCGGCGCTGTGGTGGACGTNCAGTTCGACGAAGGCCTGCCCCCCATCCTGAACGCCCTGGAGGTGGCCGGGCGAGAGAGCAGGCTGGTCCTGGAGGTGGCTCAGCATCTTGGGGAGAACACCGTCCGCACCATCGCCATGGACGGTACCGAGGGTCTGGTCCGCGGGCAGCGGGTCCTGGACACCGG[A/T]GCTCCCATCAGGATCCCCGTGGGCCCCGAGACCCTGGGCCGGATCATGAATGTCATCGGAGAGCCCATCGACGAGAGGGGTCCGATCAGCACCAAGCAGACCGCCCCTATCCACGCTGAGGCCCCAGAGTTCACAGACATGAGCGTGGAGCAGGAGATCCTGGTCACCGGCATCAAGGTCGTGGATCTGCTGGCTC	Q9PTY0|ATPB_CYPCA ATP synthase subunit beta, mitochondrial precu... 556 e-161	P10719|ATPB_RAT ATP synthase subunit beta, mitochondrial precurs... 510 e-147	P56480|ATPB_MOUSE ATP synthase subunit beta, mitochondrial precu... 508 e-147	P06576|ATPB_HUMAN ATP synthase subunit beta, mitochondrial precu... 507 e-147	Q5ZLC5|ATPB_CHICK ATP synthase subunit beta, mitochondrial precu... 508 e-146	dbj|AB023582.1| Cyprinus carpio mRNA for ATP synthase beta-subun... 824 0.0	emb|CR670454.2|CNS0FGAK Tetraodon nigroviridis full-length cDNA 743 0.0	emb|CR680138.2|CNS0FNQU Tetraodon nigroviridis full-length cDNA 735 0.0	emb|CR730449.2|CNS0GQK6 Tetraodon nigroviridis full-length cDNA 719 0.0	emb|CR694503.2|CNS0FYTV Tetraodon nigroviridis full-length cDNA 719 0.0	-0.01816	1	Blank	12	A	3	TA	19	T	57	Blank	7	A	0	TA	11	T	24	Blank	2	A	1	TA	1	T	6	Blank	3	A	2	TA
Gm1086_0177	Gm1086	W04_2	NA	ACG TTG GAT GAT CAT CGC CAA CGG CCG CAT	ACG TTG GAT GAC CTC CAG GGC GTT CAG GAT	GGG GGC AGG CCT TCG TCG AAC TG	GCACGAGGCTGCTGCACAGGGGCCCTTCGGGCTTTCAATCCCCAGGTCAACACCCTCAAACACCTCACGGGCAGAAATGCTACCCTTTATTCACAGAGGAGCTATGTTGCCCCTGCCGCCGAGGCCATCATCGCCAACGGCCGCATCGTTGCCGTCATCGGCGCTGTGGTGGACGTCCAGTTCGACGAAGGCCTGCCCCCCATCCTGAACGCCCTGGAGGTGGCCGGGCGAGAGAGCAGGCTGGTCCTGGAGGTGGCTCAGCATCTTGGGGAGAACACCGTCCGCACCATCGCCATGGACGGTACCGAGGGTCTGGTCCGCGGGCAGCGGGTCCTGGACACCGGTGCTCCCATCAGGATCCCCGTGGGCCCCGAGACCCTGGGCCGGATCATGAATGTC…	GCTGCACAGGGGCCCTTCGGGCTTTCAATCCCCAGGTCAACACCCTCAAACACCTCACGGGCAGAAATGCTACCCTTTATTCACAGAGGAGCTATGTTGCCCCTGCCGCCGAGGCCATCATCGCCAACGGCCGCATCGTTGCCGTCATCGGCGCTGTGGTGGACGT[C/G]CAGTTCGACGAAGGCCTGCCCCCCATCCTGAACGCCCTGGAGGTGGCCGGGCGAGAGAGCAGGCTGGTCCTGGAGGTGGCTCAGCATCTTGGGGAGAACACCGTCCGCACCATCGCCATGGACGGTACCGAGGGTCTGGTCCGCGGGCAGCGGGTCCTGGACACCGGNGCTCCCATCAGGATCCCCGTGGGCCCCGAGACCCTGGGCCGGATCATGAAT	Q9PTY0|ATPB_CYPCA ATP synthase subunit beta, mitochondrial precu... 556 e-161	P10719|ATPB_RAT ATP synthase subunit beta, mitochondrial precurs... 510 e-147	P56480|ATPB_MOUSE ATP synthase subunit beta, mitochondrial precu... 508 e-147	P06576|ATPB_HUMAN ATP synthase subunit beta, mitochondrial precu... 507 e-147	Q5ZLC5|ATPB_CHICK ATP synthase subunit beta, mitochondrial precu... 508 e-146	dbj|AB023582.1| Cyprinus carpio mRNA for ATP synthase beta-subun... 824 0.0	emb|CR670454.2|CNS0FGAK Tetraodon nigroviridis full-length cDNA 743 0.0	emb|CR680138.2|CNS0FNQU Tetraodon nigroviridis full-length cDNA 735 0.0	emb|CR730449.2|CNS0GQK6 Tetraodon nigroviridis full-length cDNA 719 0.0	emb|CR694503.2|CNS0FYTV Tetraodon nigroviridis full-length cDNA 719 0.0	-0.00299	1	Blank	1	C	89	GC	1	G	0	Blank	1	C	40	GC	1	G	0	Blank	0	C	10		0	G	0	Blank	0	C	39
Gm1079_0494	Gm1079	W12_2	NA	ACG TTG GAT GTG AGC CGG TGA AAG AAG CTG	ACG TTG GAT GTT AGG TCC AGG TCT GGT TTG	TGG TTT GCA CTC TGA ACG	GCACGAGGCCAGTACTTTGAGATCTTCGTCAAGGAGCAGAGTGAGATGGGGAGCATGGGCGCCCTGCTCTTCTAGAGAAAGCCATCAAGTCGCTCGCTATTATTATTTTTTTATACTTGGGACAAGCACCAGCCCCGTCCCACAGACTGTGTTCCTCTTACCATCGTCCGTCGCGTCCCTGCAATAGTTCTCCTGGTTCAGGGTGTTCAGGAGGTTCCATCAAATTCCTTTTTAGGATGCTGTGGGGCGTCGGGCAGGGATGCAGCAGTGTTGTGGGACCGCATCCTGTCATACACTACCCCCCCCTCCCCCCTCTCGCTCTCTTCTTTCGGCCTTTTGAAATGTTGACCCGCATATCGGTGAACAGTCGTGTACAGATTTCCAACCCCCTGAGATCGA…	ACTACCCCCCCCTCCCCCCTCTCGCTCTCTTCTTTCGGCCTTTTGAAATGTTGACCCGCATATCGGTGAACAGTCGTGTACAGATTTCCAACCCCCTGAGATCGATCCAAGCTCGTGAGATCGGCTGAAGGAACCTCCGCTGTGCGCAAGGTGAGCCGGTGAAAGAAGCTGGAGCCGGTCGCTCTCCAGGCCCTTGGAG[A/C]CGTTCAGAGTGCAAACCAGACCTGGACCTAAGGGTTCTTCTTCCTGTTGGGCCTCTCCCTGCCGCTTTGGTCCATCCCCAAACTGTAAAGATATAGGTGTGTTTGATGTTCAGCCTATAAACATGTTCACCTTCGCTTGGTGGAAAGAGAAATTGATATCCTTACGATCCCTGATTGATCAACGTGATCGATGTTC	No hits					gb|AY103475.1| Gadus ogac Sec61-alpha mRNA, complete cds 915 0.0	gb|AF346600.1|AF346600 Oncorhynchus mykiss Sec61 alpha form A mR... 103 2e-18	gb|AF346601.1|AF346601 Oncorhynchus mykiss Sec61 alpha form B mR... 95 4e-16	gb|BC003707.1| Mus musculus Sec61 alpha 1 subunit (S. cerevisiae... 82 6e-12	ref|NM_016906.2| Mus musculus Sec61 alpha 1 subunit (S. cerevisi... 82 6e-12	0.02734	0.0958	Blank	4	A	0	CA	8	C	79	Blank	2	A	0	CA	1	C	39	Blank	1	A	0	CA	1	C	8	Blank	1	A	0	CA
Gm1070_0406	Gm1070	W11_2	NA	ACG TTG GAT GAG ACC ACC TGC TCG TAC TTG	ACG TTG GAT GCT AAG GTG CAG TAC TCC AAG	AGC AGC GTT GCA GAC AGG AGA C	GCACGAGGGTGTCCTTTACTCGGAGCATGCACCTAATCTGCTTCTAATTTCAAACTGCGTGAACATTGGTTACCGAGTCAAGAGGATCTAAATCGAACTTTTCGTTAATCATTGCAAATAATAAAATAGTAAATCCATTTTTTGCGATTTTTTTTTCACTCGATATTTAAGTTTAAGGAGGATATATGCCTAGGCAGCCATGGTGGCGATGACGAAGTGTGTAAAAACGTTGGATGTCCTTTTCAACGATCCGAGCAAAACTTTTTACTGCAGCGGAGACAAAGTAGCAGGGAGGATAATCGTGGAGGTGAGCCAGGCGACCCGGGTCTCGTCCATGCGGGTCTGCGGGGTGGGCTGCGCTAAGGTGCAGTACTCCAAGGGCAAGCAGCGTTGCAGACA…	CGATGACGAAGTGTGTAAAAACGTTGGATGTCCTTTTCAACGATCCGAGCAAAACTTTTTACTGCAGCGGAGACAAAGTAGCAGGGAGGATAATCGTGGAGGTGAGCCAGGCGACCCGGGTCTCGTCCATGCGGGTCTGCGGGGTGGGCTGCGCTAAGGTGCAGTACTCCAAGGGCAAGCAGCGTTGCAGACAGGAGAC[A/C]GAGTACCTCAAGTACGAGCAGGTGGTCTTGCTGGACGACCAGCCGATCGATGCTGACGGATCGGTAATATTGAGGCCGGGCAATAAATATGAATACAGATTTGGATTTGAGCTCCCCCAGGAAGGGCAGCTGGTGTCCTCCTACAAGGGAAAGTTTGGCTGTGTCCAGTACTATGTTAAAGCCTCCATGGAGAGGA	Q9H3M7|TXNIP_HUMAN Thioredoxin-interacting protein (Vitamin D3 u... 234 3e-61	Q5M7W1|TXNIP_RAT Thioredoxin-interacting protein (Vitamin D3 up-... 232 1e-60	Q5R811|TXNIP_PONPY Thioredoxin-interacting protein - Pongo pygma... 231 2e-60	Q2HY40|TXNIP_PIG Thioredoxin-interacting protein - Sus scrofa (Pig		gb|BT028500.1| Gasterosteus aculeatus clone CNB228-H02 mRNA sequ... 134 3e-28	ref|NM_200087.1| Danio rerio thioredoxin interacting protein (tx... 80 2e-11	emb|BX927224.10| Zebrafish DNA sequence from clone CH211-278C2 i... 80 2e-11	gb|BC067376.1| Danio rerio thioredoxin interacting protein, mRNA... 76 2e-10	emb|AJ514930.1|SAU514930 Sparus aurata mRNA for pituitary adenyl... 76 2e-10	-0.00916	0.78495	Blank	2	A	1	CA	9	C	79	Blank	0	A	0	CA	4	C	38	Blank	0	A	0	CA	1	C	9	Blank	2	A	1	CA
Gm1064_0709	Gm1064	W12_2	NA	ACG TTG GAT GCT CTA GGA AGC GGT GTA AAC	ACG TTG GAT GCC TTT CAC CCT TAA GAC ACC	ACA CCA GGT CGG AAG AAG ACC AG	GCACGAGGGTCAGAAGAAGAAGAACAGCTCCCTCTCGCATCTTTCTTCCATACTTGTCAGCCCCACCAACAGTCATCATGTCCAGCAAACGAGCAAAGGGGAAGACCACCAAGAAGCGCCCCCAGCGTGCCACTTCCAATGTCTTCGCCATGTTTGACCAGTCCCAGATCCAGGAGTTCAAGGAGGCCTTCAACATGATCGACCAGAACCGAGATGGCTTTGTGGACAAGGAGGACCTCCACGACATGCTGGCCTCCCTGGGTAAGAACCCAACCGATGAATACCTGGAGGCCATGATGACCGAAGCACCCGGACCCATCAACTTCACCATGTTCCTCACCATGTTCGGAGAGAAGCTTAACGGGACCGACCCGGAGGACGTCATCCGCAACGCCTTCG…	GAGGCCCCCATCGACAAGAAGGCCAACTTCAACTACGTGGAGTTCACACGCATCCTGAAGCATGGGGCTAAAGACAAGGACGATTAAAGAGAGCCAGCGACGCCTTCTACCACACACACAAATTAAACCCACGCCACAACCTGCTAGATCTCCGGGCTGCATGTCCCTGCTCTAGGAAGCGGTGTAAACACTTAGTCCA[C/T]CTGGTCTTCTTCCGACCTGGTGTCTTAAGGGTGAAAGGTTTTTCTGAAGGGTTTGGGGTTTGCACAAATGTTCTGTGTTAGGAAAATTTGCCACGTGGGTCTAAGGGACGTGTGATCTGGGTTCTGTGGCTTTTTACCTTTTTATAATATAAACGTTTTGGCCTCGTGC	P24032|MLRN_CHICK Myosin regulatory light chain 2, smooth muscle... 337 3e-92	Q5E9E2|MLRN_BOVIN Myosin regulatory light chain 2, smooth muscle... 334 2e-91	Q5RBA4|MLRN_PONPY Myosin regulatory light chain 2, smooth muscle... 332 9e-91	P24844|MLRN_HUMAN Myosin regulatory light chain 2, smooth muscle... 332 9e-91	Q9CQ19|MLRN_MOUSE Myosin regulatory light chain 2, smooth muscle... 332 1e-90	dbj|AK234065.1| Sus scrofa mRNA, clone:OVR010003A06, expressed i... 488 e-134	dbj|AK238411.1| Sus scrofa mRNA, clone:TCH010102D01, expressed i... 488 e-134	gb|BC060577.1| Rattus norvegicus myosin light chain, regulatory ... 486 e-134	emb|Z31721.1|RRBRMYIIB R.rattus (Sprague-Dawley		-0.01431	0.86413	Blank	10	C	10	TC	34	T	37	Blank	5	C	5	TC	13	T	19	Blank	1	C	1	TC	4	T	4	Blank	4	C	4	TC
Gm1063_0134	Gm1063	W03_2	NA	ACG TTG GAT GTG TGC TGC TGT TCT CCA CTG	ACG TTG GAT GTA TGA CCT GTC AGC CTC CAC	GGG TCT TCC AGG TGG AGT A	GAGAACTGAACCTGTGATCCGAGCTGCTGCTGCTAAAGATTTAAGTTCACGCCACAATGAGTTCAATTGGGACAGGGTATGACCTGTCAGCCTCCACCTTCTCCCCAGACGGAAGGGTCTTCCAGGTGGAGTACGCCATGAAGGCAGTGGAGAACAGCAGCACAGCCATCGCGGTGCGCTGTAAAGACGGCGTGGTTTTCGGCGTGGAGAAGCTGGTCCTGTCCAAACTGTACGAGGAAGGCTCCAACAAGCGCATCTTCAACGTGGACAAGCATGTCGGAATGGCGGTAGCTGGACTCCTCGCAGACGCCCGCTCCCTCTCGGAGGTGGCCCGGGAAGAAGCGTCCAACTTCAGGTCCAACTACGGCTATCAAGTCCCTCTCAAGCACCTGGCCGACA…	CCTGTGATCCGAGCTGCTGCTGCTAAAGATTTAAGTTCACGCCACAATGAGTTCAATTGGGACAGGGTATGACCTGTCAGCCTCCACCTTCTCCCCAGACGGAAGGGTCTTCCAGGTGGAGTA[C/T]GCCATGAAGGCAGTGGAGAACAGCAGCACAGCCATCGCNGTGCGCTGTAAAGACGGCGTGGTTTTCGGCGTGGAGAAGCTGGTCCTGTCCAAACTGTACGAGGAAGGCTCCAACAAGCGCATCTTCAACGTGGACAAGCATGTCGGAATGGCGGTAGCTGGACTCCTCGCAGACGCCCGCTCCCTCTCGGAGGTGGNCCGGGAAGAAGCGTCCAACTTCAGGTCCAACTACGGCTATCAAGTCCCTCTCAAGCACCTGGCCG	Q58DU5|PSA3_BOVIN Proteasome subunit alpha type 3 (EC 3.4.25.1					emb|CR706270.2|CNS0G7WQ Tetraodon nigroviridis full-length cDNA 512 e-141	emb|CR721663.2|CNS0GJS5 Tetraodon nigroviridis full-length cDNA 500 e-138	emb|CR722996.2|CNS0GKT6 Tetraodon nigroviridis full-length cDNA 496 e-137	emb|CR681330.2|CNS0FONY Tetraodon nigroviridis full-length cDNA 496 e-137	emb|CR668419.2|CNS0FEQ1 Tetraodon nigroviridis full-length cDNA 496 e-137	-0.01084	0.72532	Blank	0	C	81	CT	10	T	0	Blank	0	C	38	CT	4	T	0	Blank	0	C	8	CT	2	T	0	Blank	0	C	35	CT
Gm1055_0334	Gm1055	W09_2	NA	ACG TTG GAT GAG AAC AAC CTG CGT GAT TGG	ACG TTG GAT GTG GCT GAT CTG GAA GTA GCG	TAC GTC TCC TTG TCC GAC GC	GCACGAGGCAGCCCTCGACATGGCACCGATCATCAAGCCCAAGAAGCATCTCTTCCTGAAGAAGTCCAAAAAAGGAGCTTCCTGGAAGTTTACGTTGGACCTCACCCACCCGGTGGAAGACGGCATCCTGGACTCGGCCAACTTTGAGACCTTCCTCAAAGAGAGGATCAAGGTCAACGGGAAGACCGGTAACCTTGGCACCGCCGTCCAGGTCGGCCGCATGAAGAACAAGATCAACGTCGCGTCGGACAAGCAGTTCTCCAAGAGATACCTGAAGTACCTCACCAAGAAGTACCTGAAGAAGAACAACCTGCGTGATTGGCTGAGGGTGGTGGCGTCGGACAAGGAGACGTACGAGCTGCGCTACTTCCAGATCAGCCAGGAGGACGACGAGTCGGA…	CGGCCAACTTTGAGACCTTCCTCAAAGAGAGGATCAAGGTCAACGGGAAGACCGGTAACCTTGGCACCGCCGTCCAGGTCGGCCGCATGAAGAACAAGATCAACGTCGCGTCGGACAAGCAGTTCTCCAAGAGATACCTGAAGTANCTCACCAAGAAGTACCTNAAGAAGAACAACCTGCGTGATTGGCTGAGGGTGGT[G/T]GCGTCGGACAAGGAGACGTACGAGCTGCGCTACTTCCAGATCAGCCAGGAGGACGACGAGTCGGAGGCTGACGAGTAGGGCCCCGTCCCTGGGTGGCTTCAGCCCCTGTGGGGCCCCCATCCATCCAGCCAGGGCTCACACCACCTGCTGACCACAGAGACTGACGGTGTTCTGGAGGGAGGCTTGGGAACGGCGG	Q5I0R6|RL22L_XENTR Ribosomal protein L22-like 1 - Xenopus tropic... 139 1e-32	Q9D7S7|RL22L_MOUSE Ribosomal protein L22-like 1 - Mus musculus (... 134 2e-31	Q6P5R6|RL22L_HUMAN Ribosomal protein L22-like 1 - Homo sapiens (... 134 2e-31	P47198|RL22_RAT 60S ribosomal protein L22 - Rattus norvegicus (Rat		emb|CR723239.2|CNS0GKZX Tetraodon nigroviridis full-length cDNA 326 5e-86	emb|CR717706.2|CNS0GGQ8 Tetraodon nigroviridis full-length cDNA 326 5e-86	emb|CR716616.2|CNS0GFW1 Tetraodon nigroviridis full-length cDNA 326 5e-86	emb|CR714613.2|CNS0GECH Tetraodon nigroviridis full-length cDNA 326 5e-86	emb|CR704175.2|CNS0G6AJ Tetraodon nigroviridis full-length cDNA 326 5e-86	-0.00716	0.49365	Blank	12	G	73	GT	6	T	0	Blank	6	G	34	GT	2	T	0	Blank	2	G	8		0	T	0	Blank	4	G	31	GT
Gm1053_0146	Gm1053	W05_2	NA	ACG TTG GAT GCA TGC CGA TGT TGG GTT TTC	ACG TTG GAT GTG CGG TCG AAT CCA ATC ATC	CCT CTA GAG AGC CTC TCA C	GCACGAGGTATTTCTTTATTTCAAATGGCAACACATGCCGATGTTGGATCAACATATCCGAGATGTGAGAGATGTTTCTTTCATTTTCAGATATTTCTTTAACTCAAATGACAACACATGCCGATGTTGGGTTTTCCATCGCTGCCGTGAGAGGCTCTCTAGAGGTGTCCGATGATTGGATTCGACCGCAGAGTCTCAGCACCCAGGGAGATCTTTAGGCCTGGACGATGTCGCTGAAGGACTTGTACACGGCGTCGAACTTGGCCTTCAGGTCCTCCACAAGGGGCTCCAGCTTGGCCTGCAGGTCCTTTGTGTGGGGGGCCAGGCTCTCTGAGGCGTCGCCCACGGCCTTGGAGACCTGCTCCTGGTACTGGTCCACGTAGGGGCTGGCCATGGTTC…	TTTCTTTATTTCAAATGGCAACACATGCCGATGTTGGATCAACATATCCGAGATGTGAGAGATGTTTCTTTCATTTTCAGATATTTCTTTAACTCAAATGNCAACACATGCCGATGTTGGGTTTTCCATCGCTGC[C/T]GTGAGAGGCTCTCTAGAGGTGTCCGATGATTGGATTCGACCGCAGAGTCTCAGCACCCAGGGAGATCTTTAGGCCTGGACGATGTCGCTGAAGGACTTGTACACGGCGTCGAACTTGGCCTTCAGGTCCTCCACAAGGGGCTCCAGCTTGGCCTGCAGGTCCTTTGTGTGGGGGGCCAGGCTCTCTGAGGCGTCGCCCACGGCCTTGGAGACCTGCTCCTGGTACTGGTCCACGTAGGGGCTGGCCATGG	O42363|APOA1_BRARE Apolipoprotein A-I precursor (Apo-AI					emb|X52237.1|SSAPOLAI S.salar mRNA for apolipoprotein A-I 78 8e-11	gb|AF042218.1|AF042218 Oncorhynchus mykiss apolipoprotein A-I-1 ... 72 5e-09	gb|AF042219.1|AF042219 Oncorhynchus mykiss apolipoprotein A-I-2 ... 64 1e-06	gb|L49383.1|SMOAAI Salmo trutta apolipoprotein A-I (apoAI		0.01535	0.28152	Blank	2	C	59	TC	25	T	5	Blank	2	C	23	TC	14	T	3	Blank	0	C	8	TC	2	T	0	Blank	0	C	28	TC
Gm1053_0111	Gm1053	W13_2	NA	ACG TTG GAT GCA GCG ATG GAA AAC CCA ACA	ACG TTG GAT GCG AGA TGT GAG AGA TGT TTC	GTT CAG ATA TTT CTT TAA CTC AAA TG	GCACGAGGTATTTCTTTATTTCAAATGGCAACACATGCCGATGTTGGATCAACATATCCGAGATGTGAGAGATGTTTCTTTCATTTTCAGATATTTCTTTAACTCAAATGACAACACATGCCGATGTTGGGTTTTCCATCGCTGCCGTGAGAGGCTCTCTAGAGGTGTCCGATGATTGGATTCGACCGCAGAGTCTCAGCACCCAGGGAGATCTTTAGGCCTGGACGATGTCGCTGAAGGACTTGTACACGGCGTCGAACTTGGCCTTCAGGTCCTCCACAAGGGGCTCCAGCTTGGCCTGCAGGTCCTTTGTGTGGGGGGCCAGGCTCTCTGAGGCGTCGCCCACGGCCTTGGAGACCTGCTCCTGGTACTGGTCCACGTAGGGGCTGGCCATGGTTC…	TTTCTTTATTTCAAATGGCAACACATGCCGATGTTGGATCAACATATCCGAGATGTGAGAGATGTTTCTTTCATTTTCAGATATTTCTTTAACTCAAATG[A/G]CAACACATGCCGATGTTGGGTTTTCCATCGCTGCNGTGAGAGGCTCTCTAGAGGTGTCCGATGATTGGATTCGACCGCAGAGTCTCAGCACCCAGGGAGATCTTTAGGCCTGGACGATGTCGCTGAAGGACTTGTACACGGCGTCGAACTTGGCCTTCAGGTCCTCCACAAGGGGCTCCAGCTTGGCCTGCAGGTCCTTTGTGTGGGGGGCCAGGCTCTCTGAGGCGTCGCCCACGGCCTTGGAGACCTGCTCCTGGTACTGGTCCACGTAGGGGCTGGCCATGG	O42363|APOA1_BRARE Apolipoprotein A-I precursor (Apo-AI					emb|X52237.1|SSAPOLAI S.salar mRNA for apolipoprotein A-I 78 8e-11	gb|AF042218.1|AF042218 Oncorhynchus mykiss apolipoprotein A-I-1 ... 72 5e-09	gb|AF042219.1|AF042219 Oncorhynchus mykiss apolipoprotein A-I-2 ... 64 1e-06	gb|L49383.1|SMOAAI Salmo trutta apolipoprotein A-I (apoAI		0.03244	0.05279	Blank	0	A	4	AG	23	G	64	Blank	0	A	0	AG	10	G	32	Blank	0	A	1	AG	5	G	4	Blank	0	A	3	AG
Gm1052_0317	Gm1052	W08_2	NA	ACG TTG GAT GCA AGA TGT TCT TGG ACT TGC	ACG TTG GAT GGG CAA TGT CAA AGC TTG GTC	AAC TGG TGT CAC CAG AGT	GCACGAGGCTTGGATATACCATCTGAGTCGCTACCATGCCAGGCGAAGCAACAGAAACGGTCCCAGTCACCGAGCAGGAGATGCAGCAGCCTCAAGTTGAGACTGGATCTGGCACAGAGTCCGACAGTGATGAGTCGGTACCTGACTTGGAGGAACAGGACTCTGCACAGACACAGACGCAGCAGGCCCAGCTTGCAGCTGCTGCCGAAATTGACGAAGAACCAGTCAGCAAAGCCAAACAGAGCCGCAGTGAAAAGAAAGCACGAAAGGCAATGTCAAAGCTTGGTCTGAGGCAGGTAACTGGTGTCACCAGAGTGACCATTCGCAAGTCCAAGAACATCTTGTTTGTCATTACCAAACCAGACGTTTACAAGAGTCCTGCATCAGACACCTACATCG…	AGTCCGACAGTGATGAGTCGGTACCTGACTTGGAGGAACAGGACTCTGCACAGACACAGACGCAGCAGGCCCAGCTTGCAGCTGCTGCCGAAATTGACGAAGAACCAGTCAGCAAAGCCAAACAGAGCCGCAGTGAAAAGAAAGCACGAAAGGCAATGTCAAAGCTTGGTCTGAGGCAGGTAACTGGTGTCACCAGAGT[A/G]ACCATTCGCAAGTCCAAGAACATCTTGTTTGTCATTACCAAACCAGACGTTTACAAGAGTCCTGCATCAGACACCTACATCGTCTTCGGTGAAGCTAAGATTGAGGATCTCTCTCAACAAGCTCAGCTGGCCGCTGCTGAAAAGTTCAAGGTACAGGGAGAAGCTGTTTCAAACATCCAGGAGAACACACAGACGC	No hits					No hits					0.02277	0.22385	Blank	0	A	0	AG	3	G	88	Blank	0	A	0	AG	3	G	39	Blank	0	A		AG	0	G	10	Blank	0	A		AG
Gm1050_0473	Gm1050	W10_2	NA	ACG TTG GAT GTG CTC ATG GTT GAA GCC CAG	ACG TTG GAT GTA ACT CCC AGA CGG TGT CC	CTG TAC CAC AAC ACT GT	GCACGAGGAAGATGTCTGCCCTGAAGTACGCTCTGAGCCTGCTGGCTCTCCTTGTGGTCTCCACCTGGGCTGAGGAACGCCCCGTGTCTGAGATCCTCTGGGAAGCTAACAAGGATGTCGTCCGCACTGAGGACGAGCCCTACGTGGTGGACGACATCGCCTACGACAACGAGATGGAGAGGAACGCTGACCCCTGCACTTCCCGCGGCTGCATGTGGGGAAAGTCTGGCGACGGCAAGATCTACGTGCCCTACACCGTCTCCAGCCAGTACTCCTCCCGCGAGCGGTCCATCATCGACCGCGGCCTGCAGTCCTTCTCTGGCTTCTCCTGCATCCGCTTCGTCAAGCGCAGCAACCAGAGGGATTACCTCAGCATCCAGTCCCTCAGCGGGTGCTATT…	CCTCCCGCGAGCGGTCCATCATCGACCGCGGCCTGCAGTCCTTCTCTGGCTTCTCCTGCATCCGCTTCGTCAAGCGCAGCAACCAGAGGGATTACCTCAGCATCCAGTCCCTCAGCGGGTGCTATTCCTTCGTGGGTCGCACCGGTAACTCCCAGACGGTGTCCCTGAGTCGTCAGGGCTGCCTGTACCACAACACTGT[A/G]CAGCACGAGCTGCTGCACGCCCTGGGCTTCAACCATGAGCAGACCCGCTCTGACCGCGACCAGCACATCAGGGTGCTGCTGCAGAACGTCCAGTCGGGCATGCAGCACAACTTCAACAAGATCGCAACTCTGAACCAGGCCACCCCCTACGACTACAACTCTGTCATGCAGTACCACAAGTATCCCTTCTCCAAGA	No hits					No hits					0.01137	0.08309	Blank	23	A	47	AG	20	G	1	Blank	10	A	22	AG	10	G	0	Blank	5	A	2	AG	2	G	1	Blank	8	A	23	AG
Gm1047_0458	Gm1047	W08_2	NA	ACG TTG GAT GTG GAG TAG ACC AGA GCG AAG	ACG TTG GAT GAT GCT GGA GAT CCT TGA CAC	TGA GGG ACC TCT ACA TGA A	GCACGAGGGTACATTCACGCTGAGTGTGATTTTCTGCACATAGCGGAGCACGTTCTTGTTTCCTGTGGGAATTCGTTTGGAGAAGCCTAGCTTGTTGGGTCTCAGCACGGCTCAGCACCTGCCCTCAATATCAGCCTGCTACAAGGTCTGCTGGACCCTCCTTGCCAGATGTAGAGGGAGCTGTCATCGACAGCAGCTGTGTACACGTTCCTTGCGCGGTCTAGTGAAGTAGCCTTACCATGCGGGAATACAAGCTAGTGGTCCTGGGGTCAGGAGGCGTGGGGAAGTCAGCACTGACAGTTCAATTTGTGCAAGGCATTTTTGTGGAGAAGTATGACCCCACAATAGAGGACTCCTACAGAAAGCAAGTGGAGGTGGATGGACAGCAATGCATGCTGG…	TGGTCCTGGGGTCAGGAGGCGTGGGGAAGTCAGCACTGACNGTTCAATTTGTGCAAGGCATTTTTGTGGAGAAGTATGACCCCACAATAGAGGACTCCTACAGAAAGCAAGTGGAGGTGGATGGACAGCAATGCATGCTGGAGATCCTTGACACGGCCGGAACTGAACAGTTCACGGCCATGAGGGACCTCTACATGAA[A/G]AACGGCCAGGGCTTCGCTCTGGTCTACTCCATCACGGCACAGTCGACGTTCAACGACCTGCAGGACCTGCGGGAGCAGATCCTCAGAGTCAAGGACACCGAGGATGTTCCCATGATCCTGGTGGGCAACAAGTGCGACCTGGAGGACGAGCGCGTGGTGGGGAAGGAGCAGGGGCAGAACCTCGCCCGCCAGTGGA	P22123|RAPA_DISOM Ras-related protein O-Krev precursor - Discopy... 307 6e-83	Q5RDM6|RAP1B_PONPY Ras-related protein Rap-1b precursor - Pongo ... 307 6e-83	Q99JI6|RAP1B_MOUSE Ras-related protein Rap-1b precursor (GTP-bin... 307 6e-83	Q4R9D4|RAP1B_MACFA Ras-related protein Rap-1b precursor - Macaca... 307 6e-83	P61223|RAP1B_BOVIN Ras-related protein Rap-1b precursor (GTP-bin... 307 6e-83	gb|AY522610.1| Oreochromis mossambicus RAP1B member of RAS oncog... 631 e-177	gb|BT027617.1| Gasterosteus aculeatus clone CGX62-H09 mRNA sequence 565 e-157	emb|CR637178.1|CNS0EQM8 Tetraodon nigroviridis full-length cDNA 385 e-103	emb|CR692578.2|CNS0FXCE Tetraodon nigroviridis full-length cDNA 383 e-103	emb|CR644956.2|CNS0EWMA Tetraodon nigroviridis full-length cDNA 383 e-103	-0.00116	0.34995	Blank	0	A	2	AG	21	G	68	Blank	0	A	0	AG	10	G	32	Blank	0	A	0	AG	5	G	5	Blank	0	A	2	AG
Gm1047_0094	Gm1047	W02_2	NA	ACG TTG GAT GCT GTG GGA ATT CGT TTG GAG	ACG TTG GAT GGT AGC AGG CTG ATA TTG AGG	GCT GAG CCG TGC TGA GAC CCA A	GCACGAGGGTACATTCACGCTGAGTGTGATTTTCTGCACATAGCGGAGCACGTTCTTGTTTCCTGTGGGAATTCGTTTGGAGAAGCCTAGCTTGTTGGGTCTCAGCACGGCTCAGCACCTGCCCTCAATATCAGCCTGCTACAAGGTCTGCTGGACCCTCCTTGCCAGATGTAGAGGGAGCTGTCATCGACAGCAGCTGTGTACACGTTCCTTGCGCGGTCTAGTGAAGTAGCCTTACCATGCGGGAATACAAGCTAGTGGTCCTGGGGTCAGGAGGCGTGGGGAAGTCAGCACTGACAGTTCAATTTGTGCAAGGCATTTTTGTGGAGAAGTATGACCCCACAATAGAGGACTCCTACAGAAAGCAAGTGGAGGTGGATGGACAGCAATGCATGCTGG…	ACATTCACGCTGAGTGTGATTTTCTGCACATAGCGGAGCACGTTCTTGTTTCCTGTGGGAATTCGTTTGGAGAAGCCTAGCTT[G/T]TTGGGTCTCAGCACGGCTCAGCACCTGCCCTCAATATCAGCCTGCTACAAGGTCTGCTGGACCCTCCTTGCCAGATGTAGAGGGAGCTGTCATCGACAGCAGCTGTGTACACGTTCCTTGCGCGGTCTAGTGAAGTAGCCTTACCATGCGGGAATACAAGCTAGTGGTCCTGGGGTCAGGAGGCGTGGGGAAGTCAGCACTGACNGTTCAATTTGTGCAAGGCATTTTTGTGGAGAAGTATGACCCCACAATAGAGGACTCCTACAGAAAGCAAGTGGAGGTGGATGGACAGCAATGCATGC	P22123|RAPA_DISOM Ras-related protein O-Krev precursor - Discopy... 307 6e-83	Q5RDM6|RAP1B_PONPY Ras-related protein Rap-1b precursor - Pongo ... 307 6e-83	Q99JI6|RAP1B_MOUSE Ras-related protein Rap-1b precursor (GTP-bin... 307 6e-83	Q4R9D4|RAP1B_MACFA Ras-related protein Rap-1b precursor - Macaca... 307 6e-83	P61223|RAP1B_BOVIN Ras-related protein Rap-1b precursor (GTP-bin... 307 6e-83	gb|AY522610.1| Oreochromis mossambicus RAP1B member of RAS oncog... 631 e-177	gb|BT027617.1| Gasterosteus aculeatus clone CGX62-H09 mRNA sequence 565 e-157	emb|CR637178.1|CNS0EQM8 Tetraodon nigroviridis full-length cDNA 385 e-103	emb|CR692578.2|CNS0FXCE Tetraodon nigroviridis full-length cDNA 383 e-103	emb|CR644956.2|CNS0EWMA Tetraodon nigroviridis full-length cDNA 383 e-103	-0.01352	0.84066	Blank	0	G	40	GT	42	T	9	Blank	0	G	18	GT	21	T	3	Blank	0	G	4	GT	4	T	2	Blank	0	G	18	GT
Gm1044_0702	Gm1044	W03_2	NA	ACG TTG GAT GTT TCC TGT CGT TGT CCT TGC	ACG TTG GAT GAC TTC TAC ACC TAC ACG GAC	GAG GTC GAG GCA CGC TT	GCACGAGGTATAAACAAGACGAGCATGCCTTTAGTCCTGACGAATGGAACCCGCAGGAGCGTCGTCATCGACCAGACGTTCCCGAACAGTACATCGTACGAAGATATGACAGCGAAGCCAGAACAGGGAGAAAACGCTATCAGGTTCCTCAACGGTTTGGGAGAAAATGTGAACGTGACGTCGCTGGGGAACATCCCCTCCATGAAGATGTCAAAGTATGCTCTTGTACAACAGGGAAGTGCTCAGTTTGATATCCAAACCGTGAATGGCAAGTGTACATATTCTATAGCCGTGGGCTTTGGTAGCGCTTACACCGTCATCATCCCCGACACGTTCACCATCGCTGACTGTGGAGGCCTGCGTCCGGAGGAGGACATCGGCCCCAACGTGGTGCACATG…	CTGTGCTGCAAGCCGGTTGGCTGTTCACGGTTGCCGTGGGGAACATCATCGTGCTCATCGTGGCTGAAGTAGCTCAGCTGCCAGATCAGTGGGCCGAGTACGTCCTGTTCGCCGCGCTGCTGATCTTCGTGTGTGTGGTGTTTTCCATCATGGCCTACTTCTACACCTACACGGACCCCGCCGAGGTCGAGGCACGCTT[C/T]GCCGAGCTGGAGCCCGAGGGCAAGGACAACGACAGGAAAAGGCGGAGCCTGGAGCTGCACGACAGGAAGGAGTCCCTGGAGGAAGAAAACCAGAGGAAGAGCAGAAGCAGCTCCGAGGCCAGCTCCGAGGCCAGCTCCCACCACGAGGCCCCCGCCGACAAGGCCACCAACATGTAGAGACATGTTCTCTCTCTAT	No hits					No hits					0.01274	0.30108	Blank	0	C	82	CT	8	T	1	Blank	0	C	36	CT	5	T	1	Blank	0	C	10		0	T	0	Blank	0	C	36	CT
Gm1040_0675	Gm1040	W10_2	NA	ACG TTG GAT GCA GCA ATA TCA CAG GCA ATG	ACG TTG GAT GAC CCA CTG CAC CAC TCA TTC	GCA ACT GAA ATC CTT AAT TAT ATT AT	GCACGAGGGGGCACCACAGGCACTGCTTGTGAATTTGTGGTGAACACCAGCAACGCGGGCCCCGGGGCCCTGGCGGTGACGATCGACGGGCCCTCCAAGGTGAAGATGGACTGTGTGGAGTGTTCAGAGGGCTACCGGGTGACCTACACCCCCATGGCCCCTGGCAACTATCTCATCTCCATCAAATACGGCGGGCCCTACCACATCGGAGGCAGCCCCTTCAAGGCCAAGATCACCGGTTCCAAGTTGGTGTCCAGTCACAGCATGCATGAGACCTCCTCCGTGATGGTGGACCCCGTGACCCGCGCCATCAGTGGCACCCAGCAGGGGGTCCCCCCTAAATCGGACGCCACCAAGGTGGTGGCCAAGGGCGTCGGGCTCACCAAGGCCTACGTCGGA…	TGCCCTGTGAGGAGATCCTGGTCAAGCATCTGGGTAACCGGATGTACAACGTCAGCTACCAGCTGAAGGACAAGGGGGAGTACATCCTGGTGGTCAAGTGGGGAGACGACCACATCCCCGGCAGCCCCTACCACATCACCGTCTGACACCACCCACTGCACCACTCATTCCCAGCAACTGAAATCCTTAATTATATTAT[A/C]TAACTATCATTGCCTGTGATATTGCTGTTTACAAATTCTTTGCCTCTTGTGTTAACGTTGAAATACCAGGATTCCCAGTTTCGTCAAACTNGCCTGTGTCGTGGTTTGCACAAATTCAGTGTTTGCTGTTCAGCAAAAAAAGGCGCGTTCCGGTGATGCGTCGTCTGTTTTGAGCGTTGCGTAGCCGCTACAGAGG	P21333|FLNA_HUMAN Filamin-A (Alpha-filamin					ref|XM_681320.1| PREDICTED: Danio rerio similar to filamin (LOC5... 198 5e-47	ref|XM_685905.1| PREDICTED: Danio rerio similar to Filamin A (Al... 190 1e-44	dbj|AK234591.1| Sus scrofa mRNA, clone:OVR010092F08, expressed i... 174 7e-40	dbj|AK240364.1| Sus scrofa mRNA, clone:UTR010059D03, expressed i... 174 7e-40	ref|XM_862434.1| PREDICTED: Canis familiaris similar to Filamin ... 172 3e-39	-0.01142	0.59726	Blank	7	A	39	CA	35	C	10	Blank	3	A	20	CA	13	C	6	Blank	3	A	4	CA	3	C	0	Blank	1	A	15	CA
Gm1030_0318	Gm1030	W16_2	NA	ACG TTG GAT GTC TGC TTC GGT ACC ACC AAG	ACG TTG GAT GTT GTT GCC CCC GCG AAT GAA	CAC GCG AAT GAA GAT GGT	GCACGAGGCGAGAAGGAAAAGTTCTTGGAGATGATCAAGCAGGTGAAGGATAATGGGGCCACCTTGGCTATCTGTCAGTGGGGCTTTGATGACGAGGCGAACCATCTGCTACTGCAGAATGAGCTGCCTGCAGTGCGCTGGGTCGGAGGGCCTGAGATTGAGCTCATTGCCATCGCCACCGGAGGGCGTATCGTTCCACGTTTCAGCGAGCTGACACCTGAGAAGCTGGGCGCGGCCGGTGTGGTGAAGGAGATCTGCTTCGGTACCACCAAGGACCGCATGCTGGTCATCGAGGAGTGCAAGAACTCCCGGGCCGTTACCATCTTCATTCGCGGGGGCAACAAGATGATCATCGAGGAAGCCAAGCGTGCACTCCACGATGCTCTGTGCGTCATCCGC…	ATGAGCTGCCTGCAGTGCGCTGGGTCGGAGGGCCTGAGATTGAGCTCATTGCCATCGCCACCGGAGGGCGTATCGTTCCACGTTTCAGCGAGCTGACACCTGAGAAGCTGGGCGCGGCCGGTGTGGTGAAGGAGATCTGCTTCGGTACCACCAAGGACCGCATGCTGGTCATCGAGGAGTGCAAGAACTCCCGGGCCGT[G/T]ACCATCTTCATTCGCGGGGGCAACAAGATGATCATCGAGGAAGCCAAGCGTGCACTCCACGATGCTCTGTGCGTCATCCGNAACTTGGTCAGAGACAACCGCATCGTGTATGGAGGTGGAGCATCTGAGATTGCATGTGCCCTGGCCGTCAACAAGGCTGCAGATAAGTGTCCGTCTCTGGAGCAGTATGCCATGA	Q4R6V2|TCPE_MACFA T-complex protein 1 subunit epsilon (TCP-1-eps... 446 e-125	P48643|TCPE_HUMAN T-complex protein 1 subunit epsilon (TCP-1-eps... 446 e-125	Q5RF02|TCPE_PONPY T-complex protein 1 subunit epsilon (TCP-1-eps... 444 e-124	P80316|TCPE_MOUSE T-complex protein 1 subunit epsilon (TCP-1-eps... 443 e-124	Q68FQ0|TCPE_RAT T-complex protein 1 subunit epsilon (TCP-1-epsil... 441 e-123	gb|BT027197.1| Gasterosteus aculeatus clone CFW196-D03 mRNA sequ... 461 e-126	emb|CR693702.2|CNS0FY7M Tetraodon nigroviridis full-length cDNA 326 9e-86	emb|CR682065.2|CNS0FP8D Tetraodon nigroviridis full-length cDNA 310 5e-81	emb|CR664385.2|CNS0FBLZ Tetraodon nigroviridis full-length cDNA 310 5e-81	emb|CR693121.2|CNS0FXRH Tetraodon nigroviridis full-length cDNA 308 2e-80	-0.00965	0.59922	Blank	0	G	82	GT	9	T	0	Blank	0	G	38	GT	4	T	0	Blank	0	G	8	GT	2	T	0	Blank	0	G	36	GT
Gm1017_0265	Gm1017	W08_2	non-syn	ACG TTG GAT GAA GTT AGG CAG AGC AGT TGG	ACG TTG GAT GAC AAA GGT CAT GTG ATC GGC	TGT GAT CGG CCA AGA AGG	TTTTACAGAACGGGTCATTTATTGAAGTGAATAACCAAGTGCAAGCATCCTCAGAACCTTTCTGTATAAACTTCTGAATGTAGCCGATGTTAAAAAAACAAAATAAATATTGTTGTTAGGTAAAAAATAAAATAAACATGCCAGCATTTCATTCTATCAGGTAAATAAGTTATGTTTAGAAAAGTCCCAATTGTCAGCTAAAATGAGCCACAGGGTAGAAAAAGTTAGGCAGAGCAGTTGGTGGTGCCGCAGGCTGACCGGATGACCTTCTTGGCCGATCACATGACCTTTGTTTCTTGCTTGTTCTGGATGTTCAGAATGTCTCCGTACACAAAGTTGTACAGTTGCTCCTTGGATCTTCTGCCATCTAGCTGCACGACATCAACTCCGGTCTCCTCC…	ATAAACTTCTGAATGTAGCCGATGTTAAAAAAACAAAATAAATATTGTTNTTAGGTAAAAAATAAAATAAACATGCCAGCATTTCATTCTATCAGGTAAATAAGTTATGTTTAGAAAAGTCCCAATTGTCAGCTAAAATGAGCCACAGGGTAGAAAAAGTTAGGCAGAGCAGTTGGTGGTGCCGCAGGCTGACCGGATG[A/C]CCTTCTTGGCCGATCACATGACCTTTGTTTCTTGCTTGTTCTGGATGTTCAGAATGTCTCCGTACACAAAGTTGTACAGTTGCTCCTTGGATCTTCTGCCATCTAGCTGCACGACATCAACTCCGGTCTCCTCCATTATGTTCTTGTGTTTGACGTACATGGGCCAGACGTGGCCGTCGAAAAGGCCTGGTGGATC	Q9NPI5|NRK2_HUMAN Nicotinamide riboside kinase 2 (EC 2.7.1.-					emb|CR729830.2|CNS0GQ30 Tetraodon nigroviridis full-length cDNA 170 7e-39	emb|CR694295.1|CNS0FYO3 Tetraodon nigroviridis full-length cDNA 170 7e-39	emb|CR676144.2|CNS0FKOC Tetraodon nigroviridis full-length cDNA 170 7e-39	emb|CR734381.2|CNS0GTFG Tetraodon nigroviridis full-length cDNA 162 2e-36	emb|CR726709.2|CNS0GNOB Tetraodon nigroviridis full-length cDNA 162 2e-36	-0.00716	0.58162	Blank	0	A	2	CA	24	C	65	Blank	0	A	2	CA	11	C	29	Blank	0	A	0	CA	2	C	8	Blank	0	A	0	CA
Gm1007_0192	Gm1007	W05_2	syn	ACG TTG GAT GCG CTC ATG AGC ATA TCA ACG	ACG TTG GAT GCC CTT TGT CAA ACA TCA TGC	TCA AAC ATC ATG CTA CAG AAA AT	GCACGAGGAAGGCCTTTATTTAACCAAAGCAAAATTAAGCAAACAGTAAAAAGATAGTCGAATAAAAATGGTTCATGACGCGTGTATGGGGAGTGTGTTCTTTGTGGGAGTCCCAGCCCCCGTTTAAGAATCATACATCTTTCTAAAATCTCTTTATCAAACCCTTTGTCAAACATCATGCTACAGAAAATAAGCTAAGAGACAAAGGCTATGAGTGAGTGATTGGTCGTTGATATGCTCATGAGCGGGGAGCGCAGTCTCCTAGTGGTACCGCTCCACGGACAGAGCGCTCTGAGCTGAAACGGTTTCGGACTTCTACAGCAGGAGCAGTGTGTCGGATTTCGGGCAGTCCTTTAGGCTTCAGGGCATTCGCCGTTAGGGGGCAGCATGACGATGTTG…	GGCCTTTATTTAACCAAAGCAAAATTAAGCAAACAGTAAAAAGATAGTCGAATAAAAATGGTTCATGACGCGTGTATGGGGAGTGTGTTCTTTGTGGGAGTCCCAGCCCCCGTTTAAGAATCATACATCTTTCTAAAATCTCTTTATCAAACCCTTTGTCAAACATCATGCTACAGAAAAT[A/C]AGCTAAGAGACAAAGGCTATGAGTGAGTGATTGGTCGTTGATATGCTCATGAGCGGGGAGCGCAGTCTCCTAGTGGTACCGCTCCACGGACAGAGCGCTCTGAGCTGAAACGGTTTCGGACTTCTACAGCAGGAGCAGTGTGTCGGATTTCGGGCAGTCCTTTAGGCTTCAGGGCATTCGCCGTTAGGGGGCAGCATGACGATG	Q01584|LIPO_BUFMA Lipocalin precursor - Bufo marinus (Giant toad... 102 3e-21	Q29487|PTGDS_FELCA Prostaglandin-H2 D-isomerase precursor (EC 5.... 87 1e-16	Q9XS65|PTGDS_CANFA Prostaglandin-H2 D-isomerase precursor (EC 5.... 86 3e-16	Q29562|PTGDS_URSAR Prostaglandin-H2 D-isomerase precursor (EC 5.... 84 8e-16	P36992|AMBP_PLEPL AMBP protein precursor [Contains: Alpha-1-micr... 82 4e-15	No hits					0.02549	0.19941	Blank	2	A	86	CA	3	C	0	Blank	2	A	37	CA	3	C	0	Blank	0	A	10		0	C	0	Blank	0	A	39
Gm1002_0428	Gm1002	W08_2	non-syn	ACG TTG GAT GCG TCT AAA ATG ACA GGT GTG	ACG TTG GAT GTT CAG AGT GAT GAG GAG GAC	TCT CCA CTA TCT CGA CCT	GCACGAGGCCTGAGAGGTCCTCTTCCAGTACGCAAATCACGTGACTCCACAGATGGGGTCAACAGTAAGACAGCAGCTGACCTCAACCCGGCCTCGCCCTTGAGGCATTCCTCGTCCAGCTCTTCCTCCTCCAACTCCTCCCTGCCAGCCACGACTCCAGCCGTCACCATGGACGCCGTGCCAGCACCAGCGGGGGGTCTGAGCATGTCCCTGGCCCAGGTCAAGGAGAGGGCCCACCAGAAACGCATGGCCAAAAAGGCCCCCGCCATGGACTGGAGCAAGAGGAACGAGCTCTTCAGCAACCTATAGATGATGACCCACACTCCTTCATTCTCCTCCCCTTCCTCCCCCTCTGCCTCCCACCCTTATCCGTTCAGAGTGATGAGGAGGACAGCCCGA…	AGGGCCCACCAGAAACGCATGGCCAAAAAGGCCCCCGCCATGGACTGGAGCAAGAGNAACGAGCTCTTCAGCAACCTATAGATGATGACCCACACTCCTTCATTCTCCTCCCCTTCCTCCCCCTCTGCCTCCCACCCTTATCCGTTCAGAGTGATGAGGAGGACAGCCCGATCGCCCTTCCTCTCCACTATCTCGACCT[A/T]GCAGCTCTGTGCTAATTAAGACACACCTGTCATTTTAGACGATTTCTAAAGATAATTTAAAAATATATATAAAAAAGGGTAGAATGTGAAACAGTGTTATTTTCCTGTAATTTTTGTATCAGATATCATATCATATGGAGGGCATATCATATCGTGTGGAGGGCTTACCACCTGTATCTGTTTTTTAAAAATATGT	P70441|NHERF_MOUSE Ezrin-radixin-moesin-binding phosphoprotein 5... 64 8e-10	Q9JJ19|NHERF_RAT Ezrin-radixin-moesin-binding phosphoprotein 50 ... 61 9e-09	O14745|NHERF_HUMAN Ezrin-radixin-moesin-binding phosphoprotein 5... 61 9e-09	Q28619|NHERF_RABIT Ezrin-radixin-moesin-binding phosphoprotein 5... 55 4e-07		ref|XM_511663.2| PREDICTED: Pan troglodytes similar to SLC9A3R1 ... 70 2e-08	gb|BC049220.1| Homo sapiens solute carrier family 9 (sodium/hydr... 70 2e-08	gb|BC011777.1| Homo sapiens solute carrier family 9 (sodium/hydr... 70 2e-08	gb|BC001443.2| Homo sapiens solute carrier family 9 (sodium/hydr... 70 2e-08	emb|CR620434.1| full-length cDNA clone CS0DI069YK17 of Placenta ... 70 2e-08	0.02798	0.0567	Blank	0	A	85	AT	6	T	0	Blank	0	A	37	AT	5	T	0	Blank	0	A	9	AT	1	T	0	Blank	0	A	39
Gm1002_0285	Gm1002	W08_2	NA	ACG TTG GAT GGA AAC GCA TGG CCA AAA AGG	ACG TTG GAT GAA GGA GTG TGG GTC ATC ATC	AGG TTG CTG AAG AGC TCG TT	GCACGAGGCCTGAGAGGTCCTCTTCCAGTACGCAAATCACGTGACTCCACAGATGGGGTCAACAGTAAGACAGCAGCTGACCTCAACCCGGCCTCGCCCTTGAGGCATTCCTCGTCCAGCTCTTCCTCCTCCAACTCCTCCCTGCCAGCCACGACTCCAGCCGTCACCATGGACGCCGTGCCAGCACCAGCGGGGGGTCTGAGCATGTCCCTGGCCCAGGTCAAGGAGAGGGCCCACCAGAAACGCATGGCCAAAAAGGCCCCCGCCATGGACTGGAGCAAGAGGAACGAGCTCTTCAGCAACCTATAGATGATGACCCACACTCCTTCATTCTCCTCCCCTTCCTCCCCCTCTGCCTCCCACCCTTATCCGTTCAGAGTGATGAGGAGGACAGCCCGA…	ACCCGGCCTCGCCCTTGAGGCATTCCTCGTCCAGCTCTTCCTCCTCCAACTCCTCCCTGCCAGCCACGACTCCAGCCGTCACCATGGACGCCGTGCCAGCACCAGCNGGGGGTCTGAGCATGTCCCTGGCCCAGGTCAAGGAGAGGGCCCACCAGAAACGCATGGCCAAAAAGGCCCCCGCCATGGACTGGAGCAAGAG[A/G]AACGAGCTCTTCAGCAACCTATAGATGATGACCCACACTCCTTCATTCTCCTCCCCTTCCTCCCCCTCTGCCTCCCACCCTTATCCGTTCAGAGTGATGAGGAGGACAGCCCGATCGCCCTTCCTCTCCACTATCTCGACCTNGCAGCTCTGTGCTAATTAAGACACACCTGTCATTTTAGACGATTTCTAAAGAT	P70441|NHERF_MOUSE Ezrin-radixin-moesin-binding phosphoprotein 5... 64 8e-10	Q9JJ19|NHERF_RAT Ezrin-radixin-moesin-binding phosphoprotein 50 ... 61 9e-09	O14745|NHERF_HUMAN Ezrin-radixin-moesin-binding phosphoprotein 5... 61 9e-09	Q28619|NHERF_RABIT Ezrin-radixin-moesin-binding phosphoprotein 5... 55 4e-07		ref|XM_511663.2| PREDICTED: Pan troglodytes similar to SLC9A3R1 ... 70 2e-08	gb|BC049220.1| Homo sapiens solute carrier family 9 (sodium/hydr... 70 2e-08	gb|BC011777.1| Homo sapiens solute carrier family 9 (sodium/hydr... 70 2e-08	gb|BC001443.2| Homo sapiens solute carrier family 9 (sodium/hydr... 70 2e-08	emb|CR620434.1| full-length cDNA clone CS0DI069YK17 of Placenta ... 70 2e-08	0.00977	0.06647	Blank	0	A	0	GA	11	G	80	Blank	0	A	0	GA	6	G	36	Blank	0	A	0	GA	3	G	7	Blank	0	A	0	GA
Gm1002_0192	Gm1002	W05_2	NA	ACG TTG GAT GTG GGC CAG GGA CAT GCT CAG	ACG TTG GAT GTC TTC CTC CTC CAA CTC CTC	CCG TGC CAG CAC CAG C	GCACGAGGCCTGAGAGGTCCTCTTCCAGTACGCAAATCACGTGACTCCACAGATGGGGTCAACAGTAAGACAGCAGCTGACCTCAACCCGGCCTCGCCCTTGAGGCATTCCTCGTCCAGCTCTTCCTCCTCCAACTCCTCCCTGCCAGCCACGACTCCAGCCGTCACCATGGACGCCGTGCCAGCACCAGCGGGGGGTCTGAGCATGTCCCTGGCCCAGGTCAAGGAGAGGGCCCACCAGAAACGCATGGCCAAAAAGGCCCCCGCCATGGACTGGAGCAAGAGGAACGAGCTCTTCAGCAACCTATAGATGATGACCCACACTCCTTCATTCTCCTCCCCTTCCTCCCCCTCTGCCTCCCACCCTTATCCGTTCAGAGTGATGAGGAGGACAGCCCGA…	TGAGAGGTCCTCTTCCAGTACGCAAATCACGTGACTCCACAGATGGGGTCAACAGTAAGACAGCAGCTGACCTCAACCCGGCCTCGCCCTTGAGGCATTCCTCGTCCAGCTCTTCCTCCTCCAACTCCTCCCTGCCAGCCACGACTCCAGCCGTCACCATGGACGCCGTGCCAGCACCAGC[A/G]GGGGGTCTGAGCATGTCCCTGGCCCAGGTCAAGGAGAGGGCCCACCAGAAACGCATGGCCAAAAAGGCCCCCGCCATGGACTGGAGCAAGAGNAACGAGCTCTTCAGCAACCTATAGATGATGACCCACACTCCTTCATTCTCCTCCCCTTCCTCCCCCTCTGCCTCCCACCCTTATCCGTTCAGAGTGATGAGGAGGACAGCC	P70441|NHERF_MOUSE Ezrin-radixin-moesin-binding phosphoprotein 5... 64 8e-10	Q9JJ19|NHERF_RAT Ezrin-radixin-moesin-binding phosphoprotein 50 ... 61 9e-09	O14745|NHERF_HUMAN Ezrin-radixin-moesin-binding phosphoprotein 5... 61 9e-09	Q28619|NHERF_RABIT Ezrin-radixin-moesin-binding phosphoprotein 5... 55 4e-07		ref|XM_511663.2| PREDICTED: Pan troglodytes similar to SLC9A3R1 ... 70 2e-08	gb|BC049220.1| Homo sapiens solute carrier family 9 (sodium/hydr... 70 2e-08	gb|BC011777.1| Homo sapiens solute carrier family 9 (sodium/hydr... 70 2e-08	gb|BC001443.2| Homo sapiens solute carrier family 9 (sodium/hydr... 70 2e-08	emb|CR620434.1| full-length cDNA clone CS0DI069YK17 of Placenta ... 70 2e-08	0.00493	0.43206	Blank	2	A	0	AG	9	G	80	Blank	2	A	0	AG	6	G	34	Blank	0	A	0	AG	1	G	9	Blank	0	A	0	AG
Gm1001_0189	Gm1001	W11_2	NA	ACG TTG GAT GCG TCG AAC CAT TTT ACG CAG	ACG TTG GAT GTT AAG ATC CTG CGT GGA GAG	AGA GGA CCA CTG TGG CAT CGA GG	GCACGAGGAGACTGGTGTATATAAACATGTTTCCGGGGAGGCATTGGGCGGCCATGCCATTAAGATCCTGGGCTGGGGGGTGGAGGATAGCATCCCATACTGGCTGTGTGCCAACTCATGGAACACAGATTGGGGAGATAATGGGTTCTTTAAGATCCTGCGTGGAGAGGACCACTGTGGCATCGAGGCTGGAATTGTGGCTGGAATCCCTGCGTAAAATGGTTCGACGCTATAGCTGCCGTTATGTAGCTGTATTCCACTATCACCGGACATTTTAAGGAAAAGTGATCAAATGAAACTTGCTTGCACTGAACTGTTTCACATGCTTTAATTTGCAGTGGACAAGTAGGCCAACCATTTTTTTAGTTTTTATAGTATATCCCAAAATTGCCATGTGGG…	ACTGGTGTATATAAACATGTTTCCGGGGAGGCATTGGGCGGCCATGCCATTAAGATCCTGGGCTGGGGGGTNGAGGATAGCATCCCATACTGGCTGTGTGCCAACTCATGGAACACAGATTGGGGAGATAATGGGTTCTTTAAGATCCTGCGTGGAGAGGACCACTGTGGCATCGAGG[A/C]TGGAATTGTGGCTGGAATCCCTGCGTAAAATGGTTCGACGCTATAGCTGCCGTTATGTAGCTGTATTCCACTATCACCGGACATTTTAAGGAAAAGTGATCAAATGAAACTTGCTTGCACTGAACTGTTTCACATGCTTTAATTTGCAGTGGACAAGTAGGCCAACCATTTTTTTAGTTTTTATAGTATATCCCAAAATTGCCATGT	P07858|CATB_HUMAN Cathepsin B precursor (EC 3.4.22.1					gb|BC044689.1| Xenopus laevis similar to cathepsin B, mRNA (cDNA... 111 4e-21	gb|AY966488.1| Siniperca chuatsi cathepsin B mRNA, partial cds 107 6e-20	gb|AY686604.1| Paralichthys olivaceus cathepsin B mRNA, complete... 107 6e-20	gb|EF095956.1| Sus scrofa cathepsin B (CTSB		-0.01	0.79765	Blank	2	A	29	CA	32	C	28	Blank	1	A	11	CA	17	C	13	Blank	0	A	2	CA	6	C	2	Blank	1	A	16	CA
Gm1001_0082	Gm1001	W01_2	NA	ACG TTG GAT GAT TGG GCG GCC ATG CCA TTA	ACG TTG GAT GTT CCA TGA GTT GGC ACA CAG	CCA GTA TGG GAT GCT ATC CTC	GCACGAGGAGACTGGTGTATATAAACATGTTTCCGGGGAGGCATTGGGCGGCCATGCCATTAAGATCCTGGGCTGGGGGGTGGAGGATAGCATCCCATACTGGCTGTGTGCCAACTCATGGAACACAGATTGGGGAGATAATGGGTTCTTTAAGATCCTGCGTGGAGAGGACCACTGTGGCATCGAGGCTGGAATTGTGGCTGGAATCCCTGCGTAAAATGGTTCGACGCTATAGCTGCCGTTATGTAGCTGTATTCCACTATCACCGGACATTTTAAGGAAAAGTGATCAAATGAAACTTGCTTGCACTGAACTGTTTCACATGCTTTAATTTGCAGTGGACAAGTAGGCCAACCATTTTTTTAGTTTTTATAGTATATCCCAAAATTGCCATGTGGG…	ACTGGTGTATATAAACATGTTTCCGGGGAGGCATTGGGCGGCCATGCCATTAAGATCCTGGGCTGGGGGGT[A/G]GAGGATAGCATCCCATACTGGCTGTGTGCCAACTCATGGAACACAGATTGGGGAGATAATGGGTTCTTTAAGATCCTGCGTGGAGAGGACCACTGTGGCATCGAGGNTGGAATTGTGGCTGGAATCCCTGCGTAAAATGGTTCGACGCTATAGCTGCCGTTATGTAGCTGTATTCCACTATCACCGGACATTTTAAGGAAAAGTGATCAAATGAAACTTGCTTGCACTGAACTGTTTCACATGCTTTAATTTGCAGTGGACAAGTAGGCCAACCATTTTTTTAGTTTTTATAGTATATCCCAAAATTGCCATGT	P07858|CATB_HUMAN Cathepsin B precursor (EC 3.4.22.1					gb|BC044689.1| Xenopus laevis similar to cathepsin B, mRNA (cDNA... 111 4e-21	gb|AY966488.1| Siniperca chuatsi cathepsin B mRNA, partial cds 107 6e-20	gb|AY686604.1| Paralichthys olivaceus cathepsin B mRNA, complete... 107 6e-20	gb|EF095956.1| Sus scrofa cathepsin B (CTSB		0.00074	0.46628	Blank	1	A	6	GA	35	G	49	Blank	1	A	4	GA	17	G	20	Blank	0	A	1	GA	3	G	6	Blank	0	A	1	GA
Gm0999_0291	Gm0999	W16_2	NA	ACG TTG GAT GGG TGG ACT TTG AGG AGT TTG	ACG TTG GAT GCT TAT AAC ACT GCT CGC AGG	AAG GAC TTT GAG GAG TTT GTG TCT CT	GCACGAGGCACATTCTTCTCTTCTCCTCTCAGTCCAACAAGCAGATCAGCTGTCACCATGCCTTCAGAACTGGAGAAAGCAATGGAGTCCCTCATCATGGTGTTCCATCGCTACGCGTCCAAGGATAGCAAGAACGGCACGCTTAGCCGGCGGGAGCTGAGAGATCTGATGGAGAACGAGTTGTCTGGCTTCCTCAAGTCTCAGAAGGACCCCGCCGCGGTGGACAAGATCATGAAGGATCTGGACACCAACGGCGATGGCCAGGTGGACTTTGAGGAGTTTGTGTCTCTCGTGGTCGGACTCTCTATCGCCTGCGAGCAGTGTTATAAGATGCAATTGAGCACGGGAGGCAAGAAGCATTAAAACCCCACCAGCACCGTCAGCAGAGAGCTGGAGGAG…	TCATCATGGTNTTCCATCGCTACGCGTCCAAGGATAGCAAGAACGGCACGCTTAGCCGGCGGGAGCTGAGAGATCTGATGGAGAACGAGTTGTCTGGCTTCCTCAAGTCTCAGAAGGACCCCGCCGCGGTGGACAAGATCATGAAGGATCTGGACACCAACGGCGATGGCCAGGTGGACTTTGAGGAGTTTGTGTCTCT[A/C]GTGGTCGGACTCTCNATCGCCTGCGAGCAGTGTTATAAGATGCAATTGAGCACGGGAGGCAAGAAGCATTAAAACCCCACCAGCACCGTCAGCAGAGAGCTGGAGGAGATGGAGGAATAGAACATTTCAAATGTCCCTTGTTTTCTTTTTTGTATCATGGTCCATTAAACTCAATAAATATTCCTGAACACCCAAA	P02639|S10A1_BOVIN Protein S100-A1 (S100 calcium-binding protein... 106 4e-23	P35467|S10A1_RAT Protein S100-A1 (S100 calcium-binding protein A... 106 5e-23	Q5RC36|S10A1_PONPY Protein S100-A1 (S100 calcium-binding protein... 106 5e-23	P23297|S10A1_HUMAN Protein S100-A1 (S100 calcium-binding protein... 106 5e-23	P56565|S10A1_MOUSE Protein S100-A1 (S100 calcium-binding protein... 105 8e-23	emb|CR710605.2|CNS0GB95 Tetraodon nigroviridis full-length cDNA 164 3e-37	emb|CR706799.2|CNS0G8BF Tetraodon nigroviridis full-length cDNA 164 3e-37	emb|CR734651.2|CNS0GTMY Tetraodon nigroviridis full-length cDNA 156 6e-35	emb|CR713240.2|CNS0GDAC Tetraodon nigroviridis full-length cDNA 156 6e-35	emb|CR655021.2|CNS0F4DV Tetraodon nigroviridis full-length cDNA 156 6e-35	-0.01442	0.87488	Blank	1	A	39	CA	47	C	4	Blank	0	A	18	CA	21	C	3	Blank	1	A	4	CA	5	C	0	Blank	0	A	17	CA
Gm0999_0102	Gm0999	W14_2	NA	ACG TTG GAT GGC CTT CAG AAC TGG AGA AAG	ACG TTG GAT GTG CCG TTC TTG CTA TCC TTG	CTA TCC TTG GAC GCG TAG CGA TGG AA	GCACGAGGCACATTCTTCTCTTCTCCTCTCAGTCCAACAAGCAGATCAGCTGTCACCATGCCTTCAGAACTGGAGAAAGCAATGGAGTCCCTCATCATGGTGTTCCATCGCTACGCGTCCAAGGATAGCAAGAACGGCACGCTTAGCCGGCGGGAGCTGAGAGATCTGATGGAGAACGAGTTGTCTGGCTTCCTCAAGTCTCAGAAGGACCCCGCCGCGGTGGACAAGATCATGAAGGATCTGGACACCAACGGCGATGGCCAGGTGGACTTTGAGGAGTTTGTGTCTCTCGTGGTCGGACTCTCTATCGCCTGCGAGCAGTGTTATAAGATGCAATTGAGCACGGGAGGCAAGAAGCATTAAAACCCCACCAGCACCGTCAGCAGAGAGCTGGAGGAG…	CATTCTTCTCTTCTCCTCTCAGTCCAACAAGCAGATCAGCTGTCACCATGCCTTCAGAACTGGAGAAAGCAATGGAGTCCCTCATCATGGT[C/G]TTCCATCGCTACGCGTCCAAGGATAGCAAGAACGGCACGCTTAGCCGGCGGGAGCTGAGAGATCTGATGGAGAACGAGTTGTCTGGCTTCCTCAAGTCTCAGAAGGACCCCGCCGCGGTGGACAAGATCATGAAGGATCTGGACACCAACGGCGATGGCCAGGTGGACTTTGAGGAGTTTGTGTCTCTNGTGGTCGGACTCTCNATCGCCTGCGAGCAGTGTTATAAGATGCAATTGAGCACGGGAGGCAAGAAGCATTAAAACCCCACCAGCACCGTCAGCAGAGAGCTGGAG	P02639|S10A1_BOVIN Protein S100-A1 (S100 calcium-binding protein... 106 4e-23	P35467|S10A1_RAT Protein S100-A1 (S100 calcium-binding protein A... 106 5e-23	Q5RC36|S10A1_PONPY Protein S100-A1 (S100 calcium-binding protein... 106 5e-23	P23297|S10A1_HUMAN Protein S100-A1 (S100 calcium-binding protein... 106 5e-23	P56565|S10A1_MOUSE Protein S100-A1 (S100 calcium-binding protein... 105 8e-23	emb|CR710605.2|CNS0GB95 Tetraodon nigroviridis full-length cDNA 164 3e-37	emb|CR706799.2|CNS0G8BF Tetraodon nigroviridis full-length cDNA 164 3e-37	emb|CR734651.2|CNS0GTMY Tetraodon nigroviridis full-length cDNA 156 6e-35	emb|CR713240.2|CNS0GDAC Tetraodon nigroviridis full-length cDNA 156 6e-35	emb|CR655021.2|CNS0F4DV Tetraodon nigroviridis full-length cDNA 156 6e-35	-0.01371	1	Blank	0	C	0	GC	5	G	86	Blank	0	C	0	GC	2	G	40	Blank	0	C	0	GC	1	G	9	Blank	0	C	0	GC
Gm0996_0709	Gm0996	W09_2	NA	ACG TTG GAT GAA ACC CTT ATG CGC TGA ATC	ACG TTG GAT GTG GGA ATG GTT GAG TGA AGC	TGT GTT AAA CGT TGA ATG TTC AAT T	GCACGAGGAATGCAGCCATCCTGTTCATGTAATATCTCATCACATCATGTATATACTACGCTGCCACAGTGAAAAAAAATAAACATCACTTTCAACAAAGTCCTAAATTCAAACCAAAACATGCAAACGTCTGTGTCTGTGTGAGCGTGTAAGTGTGCACACTCATCTGTGGGTGTGATTGCCAAGTTCCCGAGTGGCTCGCTGCAACAGGCCTTATTTGGCATGTTTGACCAGTTACCGCCTCCCGAGTCCCAGAGGAGCTCCCGTTTCCGAGTGGCCTTCTAGGGCCTCCCAGCTTCCTCAACACACCCACCCAGACCCCGTACCACTGGGACAGCATGTGGAACAAACATGATGTGGCCTCCAAAAGAGACGTACTGTGTGTGTTAGTTCCTTGAT…	AAAAGACACATTTCAACTCATCCGTTTGTATGCACCTTAATATTTCACCCGGACCAGTAAATCCAAACAAAGTGCAGAACCCCAACTCAATCTGTGTTGATCACTAAATGGTTTCATTATTCTGTAGCGACGACCAAGTTCAATTCATCTAGTTTTGTTCGATTTAAACCCTTATGCGCTGAATCATTTTCACAAATTC[C/T]AATTGAACATTCAACGTTTAACACACTTGCTTCACTCAACCATTCCCAAATATGACATAGTTACATCTTTAATTGACACATTATTGTCTTAATGCCGTTTGAATGGCAGACTGTTAGTATGAGATGTACCAGACTGTGCTACAATTAAGGAAGCACCACATTTATTTACTTAGTTATTTTAGTTTCAATTTCCCTA	No hits					No hits					-0.0172	1	Blank	11	C	78	TC	2	T	0	Blank	6	C	35	TC	1	T	0	Blank	2	C	8		0	T	0	Blank	3	C	35	TC
Gm0995_0325	Gm0995	W08_2	NA	ACG TTG GAT GTC TGA TTG AAG CTG ATG CGG	ACG TTG GAT GTC GGA GCA GAA GTC CCT GAA	CCA CGC TCT CCA ATG AGG AGA AGA T	GCACGAGGGTTAAGCTGCACGGCTTTCCGCTGCCCGTCGCACTCCCTTTACGGCTAGGTTAACGCAAAAGCAAGCAACAACGGCACAAATGCTGGCCGCCAGAGCCCTTCGTCTTGTTGGCAGACGTGCCATTTCCACATCGGTCTGTGTACGTGGGGGACATGGAGTCGCGAAGGTAGATGACTATGCCCTGCCGGCCTACTTTGACCGGCGGGAGAACCCTCTGCCGGAGATCCGCTATGTGCAGGACCTGAGCTCGGAGCAGAAGTCCCTGAAGGAGAAGGAGAAGGGCTCCTGGGCCACGCTCTCCAATGAGGAGAAGATTGCACTGTACCGCATCAGCTTCAATCAGAGCTTTGCTGAGATGAACCAGGGCAGTGCACAGTGGAAGTCGGTGGT…	GTGCCATTTCCACATCGGTCTGTGTACGTGGGGGACATGGAGTCGCGAAGGTAGATGACTATGCCCTGCCGGCCTACTTTGACCGGCGGGAGAACCCTCTGCCGGAGATCCGCTATGTGCAGGACCTGAGCTCGGAGCAGAAGTCCCTGAAGGAGAAGGAGAAGGGCTCCTGGGCCACGCTCTCCAATGAGGAGAAGAT[C/T]GCACTGTACCGCATCAGCTTCAATCAGAGCTTTGCTGAGATGAACCAGGGCAGTGCACAGTGGAAGTCGGTGGTCGCGGGGATGTTCTTCTTCTTCGGCTTGACCGGCCTGGTGGTTCTGTGGCAGAGGAAGTTCGTGTACGGCCCGGTGCCTCACACTTTTGAAAAAGAGTGGAAGGAGAAGGAGCTTCAGAGGA	Q9I8U0|COX41_THUOB Cytochrome c oxidase subunit 4 isoform 1, mit... 240 4e-63	P13073|COX41_HUMAN Cytochrome c oxidase subunit 4 isoform 1, mit... 185 2e-46	P10888|COX41_RAT Cytochrome c oxidase subunit 4 isoform 1, mitoc... 178 2e-44	P00423|COX41_BOVIN Cytochrome c oxidase subunit 4 isoform 1, mit... 177 5e-44	Q9TTT8|COX41_RABIT Cytochrome c oxidase subunit 4 isoform 1, mit... 176 1e-43	gb|AF204870.1|AF204870 Thunnus obesus cytochrome c oxidase subun... 287 5e-74	emb|CR723192.2|CNS0GKYM Tetraodon nigroviridis full-length cDNA 186 1e-43	emb|CR719095.2|CNS0GHST Tetraodon nigroviridis full-length cDNA 186 1e-43	emb|CR719556.2|CNS0GI5M Tetraodon nigroviridis full-length cDNA 186 1e-43	emb|CR715449.2|CNS0GEZP Tetraodon nigroviridis full-length cDNA 186 1e-43	0.01725	0.1261	Blank	0	C	76	CT	14	T	1	Blank	0	C	33	CT	8	T	1	Blank	0	C	7	CT	3	T	0	Blank	0	C	36	CT
Gm0993_0697	Gm0993	W10_2	NA	ACG TTG GAT GGC AGC CAA AAT ACT TCT GCG	ACG TTG GAT GGA AAC ACT TCC TTC AAA CCT C	CCT TCA AAC CTC AAC ATA TC	GCACGAGGGACCGGGTCGAGGAATTCCAGCAGACTGAGGTGTTCCAGGAGATAGACCTCATGACCCAGGACAGCCTGGCCGAGCTGGCCCTCTACAGGGAGAAGCTGGCCAGCGAGGCCGGCCCCTACACCCAGGAGCGGGCGGAGCAGCTGGCCAGCGACCTGCAGGCGCTGGGGCAGAAGCTGCGCACCAACGTGGCGGACGGCGGCGAGCGCGCGGCCGAGTACAGCCAAGAGCTGAAGAGCGTGATGGAGCAGACCGCCAGCGACATCAGCTCCACCTTCAGCACCTACGCCCGCAAGATCCGCAAGAGGGTGCACAAGGACGCAGAGCAGTTCAACAAGAACGTCGCTGCCTACGTCGAGGAGCTCCAGTGGCGCGCCTCGGATAACGTGCAGA…	GACGTGGCCGAAAAGTTCCAGGAGATCCGCCAGGAGTTCGATAGAACCACCGAGAAACTGCGCTCCGTCCTGGAGGACAAGGTGGAGGAGTTCAGGGAATGGTCAGGCGCATTCGCATAGNCGCAAAACCCGATGACCAAAGAAGCCTCACGCAGCCAAAATACTTCTGCGTCCGCTTCATCTGTTTAACATGATCTAT[A/C]GATATGTTGAGGTTTGAAGGAAGTGTTTCATTCCATTACATCATTATGATCAATGTATCGTTGGCACCATCCACGAACATTTAAAATGTCTGAAATCACTGCATTCATCTTTCTCATTGAAGCATCTGTGGTGATGCAATAAAAATTATCTCAGTTCAAAAAAAAAAAAAAAAAACTCGAGACCCTCGTGC	O42364|APOEB_BRARE Apolipoprotein Eb precursor (Apo-Eb					No hits					-0.01672	1	Blank	7	A	0	CA	2	C	82	Blank	3	A	0	CA	1	C	38	Blank	3	A		CA	0	C	7	Blank	1	A	0	CA
Gm0993_0618	Gm0993	W08_2	NA	ACG TTG GAT GAG TAT TTT GGC TGC GTG AGG	ACG TTG GAT GGA GGA GTT CAG GGA ATG GTC	GGG AAT GGT CAG GCG CAT TCG CAT AG	GCACGAGGGACCGGGTCGAGGAATTCCAGCAGACTGAGGTGTTCCAGGAGATAGACCTCATGACCCAGGACAGCCTGGCCGAGCTGGCCCTCTACAGGGAGAAGCTGGCCAGCGAGGCCGGCCCCTACACCCAGGAGCGGGCGGAGCAGCTGGCCAGCGACCTGCAGGCGCTGGGGCAGAAGCTGCGCACCAACGTGGCGGACGGCGGCGAGCGCGCGGCCGAGTACAGCCAAGAGCTGAAGAGCGTGATGGAGCAGACCGCCAGCGACATCAGCTCCACCTTCAGCACCTACGCCCGCAAGATCCGCAAGAGGGTGCACAAGGACGCAGAGCAGTTCAACAAGAACGTCGCTGCCTACGTCGAGGAGCTCCAGTGGCGCGCCTCGGATAACGTGCAGA…	GCCCTTCTTGGCCGAGGTGCGCGACAACGCCGCGGATAAAGTCAGCACGATCGACCGCCTGCTGAAGCCCGTTACCGAAGACGTGGCCGAAAAGTTCCAGGAGATCCGCCAGGAGTTCGATAGAACCACCGAGAAACTGCGCTCCGTCCTGGAGGACAAGGTGGAGGAGTTCAGGGAATGGTCAGGCGCATTCGCATAG[A/T]CGCAAAACCCGATGACCAAAGAAGCCTCACGCAGCCAAAATACTTCTGCGTCCGCTTCATCTGTTTAACATGATCTATNGATATGTTGAGGTTTGAAGGAAGTGTTTCATTCCATTACATCATTATGATCAATGTATCGTTGGCACCATCCACGAACATTTAAAATGTCTGAAATCACTGCATTCATCTTTCTCAT	O42364|APOEB_BRARE Apolipoprotein Eb precursor (Apo-Eb					No hits					-0.01421	0.82991	Blank	0	A	43	AT	42	T	6	Blank	0	A	20	AT	20	T	2	Blank	0	A	4	AT	5	T	1	Blank	0	A	19	AT
Gm0990_0393	Gm0990	W12_2	NA	ACG TTG GAT GTC CTA TCG CTG TTG TAG CTC	ACG TTG GAT GCG GCT CCA GAG GCA ACT TT	GCG AGA GAA GCT ACG G	GCACGAGGTGCCCCTGCAAGCTTCTCTTCGTTACGCCCACACAACAAACTAAAGATGAATGACGAAGGCAAACTTTTCATCGGAGGCCTCAGCTTCGACACCAATGAGGAGTCCTTAATGGCGGCTTTCGCCAAGTATGGAAACATCGCTAAAGTTGATGTTATCCGTGACAAAGACACTGGGAGGTCTCGCGGATTTGGCTTTGTCAAGTTTGATAATGCAGATGAGGCCAAGGATGCTTTGGAGGGAATGAACGGAAAGAGCTTGGATGGACGGTCTATTCGCGTGGATGAAGCAGGCAGAGGCAGATCCGGCGGTTCCAGGGGCGGCTCCAGAGGCAACTTTGGTGGTGGCGGAGGTGGCGGTGGCGGCTATGGCGAGAGAAGCTACGGCGGCGAC…	GATTTGGCTTTGTCAAGTTTGATAATGCAGATGAGGCCAAGGATGCTTTGGAGGGAATGAACGGAAAGAGCTTGGATGGACGGTCTATTCGCGTGGATGAAGCAGGCAGAGGCAGATCCGGCGGTTCCAGGGGCGGCTCCAGAGGCAACTTTGGTGGTGGCGGAGGTGGCGGTGGCGGCTATGGCGAGAGAAGCTACGG[A/C]GGCGACAGGAGCTACAACAGCGATAGGAGTTACGGTAGTGGAGAGAGGAGCTACGGTAGCGGCGGCGGCGGCGGTGGAAGTGGAGGTGGATACAGGAGTGGTGGTGGCGGCCGGAAATGGCAACACGGTGGAAGCGGAAGCGGCGGTGGATACAGGAACAACAGGGGCCAGGGAAGCTATGGTGACCGCGCCAGCT	Q5RF83|CIRBP_PONPY Cold-inducible RNA-binding protein (Glycine-r... 118 3e-26	Q14011|CIRBP_HUMAN Cold-inducible RNA-binding protein (Glycine-r... 118 3e-26	O93235|CIRBP_XENLA Cold-inducible RNA-binding protein (Glycine-r... 117 4e-26	P60825|CIRBP_RAT Cold-inducible RNA-binding protein (Glycine-ric... 117 6e-26	P60826|CIRBP_CRIGR Cold-inducible RNA-binding protein (Glycine-r... 117 6e-26	gb|DQ884956.1| Gadus morhua microsatellite Gmo-C133 sequence 186 1e-43	gb|DQ884953.1| Gadus morhua microsatellite Gmo-C128 sequence 180 7e-42	gb|AF533016.1| Salmo salar hyperosmotic glycine rich protein mRN... 78 6e-11			-0.01628	1	Blank	6	A	0	CA	12	C	73	Blank	4	A	0	CA	5	C	33	Blank	1	A	0	CA	1	C	8	Blank	1	A	0	CA
Gm0988_0414	Gm0988	W10_2	non-syn	ACG TTG GAT GCA CAC AGG TCC TAT GTT AGC	ACG TTG GAT GAG GTT TTG CAC AGG AGC AAC	GGA GCA ACG TTG ACA ATG TCA CAC TG	CCGGACGGAGCTCAGTTCAGGTGTGAGGCCCAGTTGGCCCTTGAAGAACAACCTCCTCCACCAACAAATTCCAACGTTCTCAGCCTCAGTGTTCATTACGAGCCTATCATTAACAGCACCAAACTACCGTTAAGATTACAAGTCTCCAAGGGACACCCAACGGAGCTGGTGTGTGAGGCCGACGGCAGACCAGCACCAAACATCCACTGGGTCTCAGCAAAAGGCGTCCGTGTATCCGGTGGAAACCTTACAGTCACGGAAGCAGGCGTCTGGACCTGCATCGCCACTAATGTGGTGGGTTACATCTCCCGTGCAGTGGAGGTCACTGTGCTGGTGAAAGAAACGGCAGACCAGGTGTTGATCCATCCCTTGGGACACACAGGTCCTATGTTAGCGGAC…	CAGCAAAAGGCGTCCGTGTATCCGGTGGAAACCTTACAGTCACGGAAGCAGGCGTCTGGACCTGCANCGCCACTAATGTGGTGGGTTACATCTCCCGTGCAGTGGAGGTCACTGTGCTGGTGAAAGAAACGGCAGACCAGGTGTTGATCCATCCCTTGGGACACACAGGTCCTATGTTAGCGGACAAAGAGTACAAGCT[A/G]CAGTGTGACATTGTCAACGTTGCTCCTGTGCAAAACCTCACCGTGAGGTGGTACCAGGGCGATGACCTCCTCAAGGACCAGGGCAGCCTTCGGGTGACCGGCTGCCCCCACCAGAACAAGGTGGAATGTGACATCAAGGGGATCAGGTCCCCTGTGAACGTGTCCTCCACCATCACGGTCCGCTTGGGAAGGAACC	Q96RW7|HMCN1_HUMAN Hemicentin-1 precursor (Fibulin-6					No hits					0.03594	0.06256	Blank	7	A	6	GA	36	G	42	Blank	3	A	5	GA	18	G	16	Blank	3	A	1	GA	3	G	3	Blank	1	A	0	GA
Gm0988_0281	Gm0988	W11_2	NA	ACG TTG GAT GAA CCT TAC AGT CAC GGA AGC	ACG TTG GAT GTC TTT CAC CAG CAC AGT GAC	GAT GTA ACC CAC CAC ATT AGT GGC G	CCGGACGGAGCTCAGTTCAGGTGTGAGGCCCAGTTGGCCCTTGAAGAACAACCTCCTCCACCAACAAATTCCAACGTTCTCAGCCTCAGTGTTCATTACGAGCCTATCATTAACAGCACCAAACTACCGTTAAGATTACAAGTCTCCAAGGGACACCCAACGGAGCTGGTGTGTGAGGCCGACGGCAGACCAGCACCAAACATCCACTGGGTCTCAGCAAAAGGCGTCCGTGTATCCGGTGGAAACCTTACAGTCACGGAAGCAGGCGTCTGGACCTGCATCGCCACTAATGTGGTGGGTTACATCTCCCGTGCAGTGGAGGTCACTGTGCTGGTGAAAGAAACGGCAGACCAGGTGTTGATCCATCCCTTGGGACACACAGGTCCTATGTTAGCGGAC…	AGCCTCAGTGTTCATTACGAGCCTATCATTAACAGCACCAAACTACCGTTAAGATTACAAGTCTNCAAGGGACACCCAACGGAGCTGGTGTGTGAGGCCGACGGCAGACCAGCACCAAACATCCACTGGGTCTCAGCAAAAGGCGTCCGTGTATCCGGTGGAAACCTTACAGTCACGGAAGCAGGCGTCTGGACCTGCA[A/T]CGCCACTAATGTGGTGGGTTACATCTCCCGTGCAGTGGAGGTCACTGTGCTGGTGAAAGAAACGGCAGACCAGGTGTTGATCCATCCCTTGGGACACACAGGTCCTATGTTAGCGGACAAAGAGTACAAGCTNCAGTGTGACATTGTCAACGTTGCTCCTGTGCAAAACCTCACCGTGAGGTGGTACCAGGGCGAT	Q96RW7|HMCN1_HUMAN Hemicentin-1 precursor (Fibulin-6					No hits					0.0048	0.42913	Blank	2	A	18	TA	41	T	30	Blank	1	A	11	TA	18	T	12	Blank	0	A	1	TA	6	T	3	Blank	1	A	6	TA
Gm0987_0181	Gm0987	W05_2	NA	ACG TTG GAT GTT TAC CTC CGT TGG TAA CCC	ACG TTG GAT GTT TTC CGC GTT TTT CGG TCC	TTT CGG TCC TTT CAC GAT CCA A	GCACGAGGCGGCAACGAAGTGACATCTCACTGCTTTCACCAAACTGTACAATGGAGGAATTAAGTAGTTGACGTTTCCTGTAACCTTCTCTTTTAAGCTTTCTTCCGTCTGATCACTGCGTCCACGAACTTCAGTTCATCGGTCCTGTTTTCCGCGTTTTTCGGTCCTTTCACGATCCAAAAATGAAGATCATAATCGGCATTGGCGGGGTTACCAACGGAGGTAAAACCACCCTCACCAACAAATTAATCAAGAACCTCCCAAACTGCTGCGTTGTACACCAGGATGACTTCTTCAAGCCCCAAGATCAGATTGAAGTTGGTGAAGATGGCTTTAAGCAGTACGATGTACTTGCTTCTCTGGACATGGACGCCATGATGTGCACCATCTACGCATGGC…	GCAACGAAGTGACATCTCACTGCTTTCACCAAACTGTACAATGGAGGAATTAAGTAGTTGACGTTTCCTGTAACCTTCTCTTTTAAGCTTTCTTCCGTCTGATCACTGCGTCCACGAACTTCAGTTCATCGGTCCTGTTTTCCGCGTTTTTCGGTCCTTTCACGATCCAA[A/T]AATGAAGATCATAATCGGCATTGGCGGGGTTACCAACGGAGGTAAAACCACCCTCACCAACAAATTAATCAAGAACCTCCCAAACTGCTGCGTTGTACACCAGGATGACTTCTTCAAGCCCCAAGATCAGATTGAAGTTGGTGAAGATGGCTTTAAGCAGTACGATGTACTTGCTTCTCTGGACATGGACGCCATGATGTGCACCATCTACGCAT	Q9D7C9|NRK2_MOUSE Nicotinamide riboside kinase 2 (EC 2.7.1.-					emb|CR698814.2|CNS0G25M Tetraodon nigroviridis full-length cDNA 293 9e-76	emb|CR734381.2|CNS0GTFG Tetraodon nigroviridis full-length cDNA 289 1e-74	emb|CR732961.1|CNS0GSGX Tetraodon nigroviridis full-length cDNA 289 1e-74	emb|CR732646.2|CNS0GS97 Tetraodon nigroviridis full-length cDNA 289 1e-74	emb|CR728863.2|CNS0GPC5 Tetraodon nigroviridis full-length cDNA 289 1e-74	0.03379	0.0479	Blank	5	A	57	AT	24	T	5	Blank	2	A	29	AT	10	T	1	Blank	1	A	8	AT	1	T	0	Blank	2	A	20	AT
Gm0986_0621	Gm0986	W06_2	NA	ACG TTG GAT GCG ACC ACA AAG CAA ACA GCC	ACG TTG GAT GCA CAT GTC CGT AAT GAT GCG	TGG CCT GAC CAA AAT ATA TTT TAA AG	GCACGAGGAGGAAACGACTGAAGAAAAGAAAGCAAGATACAAGCTAGGATCATGGCTCGAGGGCAGCAGAAGATCCAGTCCCAGCAGAAGAACGCCAAGAAGGCTTCAGATAAAAAGAAGGGTGGTTTGGCTGAGCAGAAGTCATCAGCAATGGCAGCTCTGGTCCACACCTGCCCTGTCTGCAGGACAATGATGCCAGACCCCAAGACCTTCAAGCAGCATTTTGAGAGCAAACACCCCAAGTCACCCATGCCTCCAGAGCTTGTGGACGTCAAGGCATAGGAGAGCAGCAGGCTGGAGTCCCCTGCCCGAGTGATGGATACACAATGACGATGACTTGAAGGAAAAACAAGATCCCCCAACGGTGACTTCTGGGACCCCGGTGTTTGTTAATATCAT…	GGTGATGATGCCTATGTTGTGTGTCTGTGCATGTTGGGAAAAGAACACTGAGTAAACCAGCATCTGTTATTTTTTTATTTGTCTTTTGAGCAAAACAGCTTATCTGCTTTGTGTCCCATAATGTTCCATAACGAACAGAACGGTTGCTTTTGTCTGAAACTGCTAATGANCGACCACAAAGCAAACAGCCGCCACACCC[A/C]CTTTAAAATATATTTTGGTCAGGCCAAAGCGCATCATTACGGACATGTGTCATGTTTGTGTTTGAATGGATATGACCATTGTCATTTATCCTGCATCAATAACCTGGACTTGCACAGCAAACCACTAGCTAAATTCATTGTGCTTTTTTTTTGAACGATTAAATACAAGTTGTGGATAAAAAAAAAAAAAAAAAAA	Q9D115|ZN706_MOUSE Zinc finger protein 706 - Mus musculus (Mouse					ref|NM_001003731.1| Danio rerio zgc:91910 (zgc:91910					0.00232	0.4086	Blank	0	A	20	CA	46	C	25	Blank	0	A	11	CA	22	C	9	Blank	0	A	1	CA	6	C	3	Blank	0	A	8	CA
Gm0986_0591	Gm0986	W16_2	NA	ACG TTG GAT GTA ATG ATG CGC TTT GGC CTG	ACG TTG GAT GCG GTT GCT TTT GTC TGA AAC	AGG CGG CTG TTT GCT TTG TGG TCG	GCACGAGGAGGAAACGACTGAAGAAAAGAAAGCAAGATACAAGCTAGGATCATGGCTCGAGGGCAGCAGAAGATCCAGTCCCAGCAGAAGAACGCCAAGAAGGCTTCAGATAAAAAGAAGGGTGGTTTGGCTGAGCAGAAGTCATCAGCAATGGCAGCTCTGGTCCACACCTGCCCTGTCTGCAGGACAATGATGCCAGACCCCAAGACCTTCAAGCAGCATTTTGAGAGCAAACACCCCAAGTCACCCATGCCTCCAGAGCTTGTGGACGTCAAGGCATAGGAGAGCAGCAGGCTGGAGTCCCCTGCCCGAGTGATGGATACACAATGACGATGACTTGAAGGAAAAACAAGATCCCCCAACGGTGACTTCTGGGACCCCGGTGTTTGTTAATATCAT…	AATATCATGGGCAGAATGGCTTTATTCGGCGGTGATGATGCCTATGTTGTGTGTCTGTGCATGTTGGGAAAAGAACACTGAGTAAACCAGCATCTGTTATTTTTTTATTTGTCTTTTGAGCAAAACAGCTTATCTGCTTTGTGTCCCATAATGTTCCATAACGAACAGAACGGTTGCTTTTGTCTGAAACTGCTAATGA[C/T]CGACCACAAAGCAAACAGCCGCCACACCCNCTTTAAAATATATTTTGGTCAGGCCAAAGCGCATCATTACGGACATGTGTCATGTTTGTGTTTGAATGGATATGACCATTGTCATTTATCCTGCATCAATAACCTGGACTTGCACAGCAAACCACTAGCTAAATTCATTGTGCTTTTTTTTTGAACGATTAAATAC	Q9D115|ZN706_MOUSE Zinc finger protein 706 - Mus musculus (Mouse					ref|NM_001003731.1| Danio rerio zgc:91910 (zgc:91910					-0.01599	0.97556	Blank	0	C	46	TC	40	T	5	Blank	0	C	22	TC	17	T	3	Blank	0	C	5	TC	5	T	0	Blank	0	C	19	TC
Gm0983_0285	Gm0983	W16_2	syn	ACG TTG GAT GCA TTA CAG AAG CTA TGA TGG	ACG TTG GAT GTG ATC TGT AGC TGG CCA TAG	GAT GAC GGG CCT TTC AAG TG	GCACGAGGTGTATGGAGGACAACGTGTTATTGTAATTCAGATTACAACGAGTCAGGTCAATCTTTATTAATAAAACGCATTTACAGACGGCTGAGCCGCACCAAAGTGCTTAAACGCAAGAAATGGACTGAGGCAAAAAGAAAAACAAGTAAAGGGTTAAAAGACAATGACTGTAGGAGTTAAAATAATGCACCTTTCTGGAATAAACCGGAAAGATAACTACCGTCAAGGGAGTTGATCTGTAGCTGGCCATAGAGTGAAATAGATGACGGGCCTTTCAAGTGACTATAGGCCATCATAGCTTCTGTAATGTTTGTTTCCGTAGTAAACAGAAATATTTTGCCAGGAGTCCTATGTGTGATAACGTGATTGCTCATTCGGGATTGTATTGGTAAGAGT…	GACGGCTGAGCCGCACCAAAGTGCTTAAACGCAAGAAATGGACTGAGGCAAAAAGAAAAACAAGTAAAGGGTTAAAAGACAATGACTGTAGGAGTTAAAATAATGCACCTTTCTGGAATAAACCGGAAAGATAACTACCGTCAAGGGAGTTGATCTGTAGCTGGCCATAGAGTGAAATAGATGACGGGCCTTTCAAGTG[A/G]CTATAGGCCATCATAGCTTCTGTAATGTTTGTTTCCGTAGTAAACAGAAATATTTTGCCAGGAGTCCTATGTGTGATAACGTGATTGCTCATTCGGGATTGTATTGGTAAGAGTAGGTTATACCTAATTTAGTACGATTTTAGGCAGAACTTTGAATCAAAAAACATGCTGTGATTTAATGTTTGTGCGATTAAAG	No hits					dbj|AB001865.1| Coregonus lavaretus DNA for growth hormone, comp... 66 3e-07	gb|AC189973.1| Gasterosteus aculeatus clone VMRC26-65P02, comple... 62 4e-06				-0.00035	0.35093	Blank	0	A	46	AG	35	G	10	Blank	0	A	23	AG	15	G	4	Blank	0	A	2	AG	7	G	1	Blank	0	A	21	AG
Gm0981_0315	Gm0981	W07_2	syn	ACG TTG GAT GGT GAT ACG CTT CAC CTT GAG	ACG TTG GAT GCA TCC TTG AGT ACC TCA CAG	TGG AGT TGG CGG GTA A	GCACGAGGGTTTTTTTTTTTTTTTTTTGAAACTAAGTAGTCGACGGCGCCCTTTGGACTCAACACTCAAGCGTTATTAACCACTGCTAAAAATATAACAATGGCAGGCGGAAAGGCAGGAAAGGACTCCGGGAAGACCAAGACAAAGGCTATTTCGCGCTCCCAGAGGGCGGGCTTGCAGTTTCCAGTCGGTCGTATCCACAGGCATCTGAAGACCAGAACGACAAGCCACGGCAGGGTGGGCGCCACCGCCGCCGTCTACAGTGCAGCCATCCTTGAGTACCTCACAGCTGAGGTGCTGGAGTTGGCGGGTAATGCTTCTAAAGATCTCAAGGTGAAGCGTATCACCCCACGTCATTTGCAGCTCGCCATCCGAGGAGATGAGGAGCTTGATTCGCTC…	CAGGAAAGGACTCCGGGAAGACCAAGACAAAGGCTATTTCGCGCTCCCAGAGGGCGGGCTTGCAGTTTCCAGTCGGTCGTATCCACAGGCATCTGAAGACCAGAACGACAAGCCACGGCAGGGTGGGCGCCACCGCCGCCGTCTACAGTGCAGCCATCCTTGAGTACCTCACAGCTGAGGTGCTGGAGTTGGCGGGTAA[C/T]GCTTCTAAAGATCTCAAGGTGAAGCGTATCACCCCACGTCATTTGCAGCTCGCCATCCGAGGAGATGAGGAGCTTGATTCGCTCATCAAAGCGACAATCGCCGGCGGTGGTGTCATCCCCCACATCCACAAGTCGCTCATTGGAAAGAAAGGACAACAGAAGACTGTATAAACTGAAGTGTCTTTGAGTTGTTCCA	Q5ZMD6|H2AZ_CHICK Histone H2A.Z (H2A/z					gb|BT028321.1| Gasterosteus aculeatus clone CNB189-A11 mRNA sequ... 275 2e-70	emb|CR719262.2|CNS0GHXG Tetraodon nigroviridis full-length cDNA 273 7e-70	emb|CR714103.2|CNS0GDYB Tetraodon nigroviridis full-length cDNA 273 7e-70	emb|CR710974.2|CNS0GBJE Tetraodon nigroviridis full-length cDNA 273 7e-70	emb|CR676044.2|CNS0FKLU Tetraodon nigroviridis full-length cDNA 273 7e-70	0.02203	0.19746	Blank	0	C	0	CT	6	T	85	Blank	0	C	0	CT	5	T	37	Blank	0	C		CT	0	T	10	Blank	0	C	0	CT
Gm0976_0448	Gm0976	W11_2	NA	ACG TTG GAT GGG ACG GTC TGG TTA ACT TCC	ACG TTG GAT GTT CAC CTC CGA GTT GAA CAG	ACG TAT CGC ACT TCG TTT	GCACGAGGCGGGGTCCCTAGCAGCCCCGAGAGAGACACTTTGTTAAGTCGGCCTTGACTCGACCGGAGGACCCTCGACTCACCATGTTGTTCCCTCTGTTGTTTCCTCTGCTGCTGTCCACAGCCTCGGCCACAGAGACAGTAGACAGCGCCCCCCTCAGGCTGGGGGACCTCAAGGCGGCCGAAGCCTTCATCGACTCTGCTGAAGTGGTCGTCGTTGGGTTCTTTGAGAGCGAGGAGTCTCGCGGCTACAAAGAGCTGCTGGACTCCACAAAGCGCGTGACCACGGTCCCGGGGGCCATCTGCATGGACAAAGAGGTGTGGGCGGAGCTTGGCGTCAGCTCGGACACCATCGCCATATTCAGAAAGGCAGACAACTCCCAGGAGAACCTTGTTCTCT…	TACAAAGAGCTGCTGGACTCCANAAAGCGCGTGACCACGGTCCCNGGGGCCATCTGCATGGANAAAGAGGTGTGGGCGGAGCTTGGCGTCAGCTCGGACACCATCGCCATATTCAGAAAGGCAGACAACTCCCAGGAGAACCTTGTTCTCTCAGAGGCCAAGAAGGTGGACGCGGACGGTCTGGTTAACTTCCTCACTA[C/T]AAACGAAGTGCGATACGTCACAGAATATAACCAAGTGACTGCGGTGGGTCTGTTCAACTCGGAGGTGAAGGTCCACCTCCTGCTGATGGTCAACCGGGGCACCAAGGAGTTCACCCAGCTCAAGGAACAGCTCGCTGCCCTCGCCCCGGAGTTCACCGGCAAGCTGCTGTTTGTGCTGATCAACGGCGCGGTGAAG	Q96DN0|ERP27_HUMAN Endoplasmic reticulum resident protein ERp27 ... 127 5e-29	Q9D8U3|ERP27_MOUSE Endoplasmic reticulum resident protein ERp27 ... 115 3e-25	P09102|PDIA1_CHICK Protein disulfide-isomerase precursor (EC 5.3... 103 9e-22	Q2HWU2|PDIA1_MACFU Protein disulfide-isomerase precursor (EC 5.3... 100 8e-21	P07237|PDIA1_HUMAN Protein disulfide-isomerase precursor (EC 5.3... 100 8e-21	emb|CR656467.2|CNS0F5I1 Tetraodon nigroviridis full-length cDNA 74 1e-09					0.03518	0.03226	Blank	2	C	32	TC	35	T	22	Blank	0	C	17	TC	16	T	9	Blank	0	C	0	TC	5	T	5	Blank	2	C	15	TC
Gm0976_0311	Gm0976	W12_2	NA	ACG TTG GAT GAA AGC GCG TGA CCA CGG TCC	ACG TTG GAT GTG AAT ATG GCG ATG GTG TCC	CTC CGC CCA CAC CTC TTT	GCACGAGGCGGGGTCCCTAGCAGCCCCGAGAGAGACACTTTGTTAAGTCGGCCTTGACTCGACCGGAGGACCCTCGACTCACCATGTTGTTCCCTCTGTTGTTTCCTCTGCTGCTGTCCACAGCCTCGGCCACAGAGACAGTAGACAGCGCCCCCCTCAGGCTGGGGGACCTCAAGGCGGCCGAAGCCTTCATCGACTCTGCTGAAGTGGTCGTCGTTGGGTTCTTTGAGAGCGAGGAGTCTCGCGGCTACAAAGAGCTGCTGGACTCCACAAAGCGCGTGACCACGGTCCCGGGGGCCATCTGCATGGACAAAGAGGTGTGGGCGGAGCTTGGCGTCAGCTCGGACACCATCGCCATATTCAGAAAGGCAGACAACTCCCAGGAGAACCTTGTTCTCT…	TGCTGTCCACAGCCTCGGCCACAGAGACAGTAGACAGCGCCCCCCTCAGGCTGGGGGACCTCAAGGCGGCCGAAGCCTTCATCGACTCTGCTGAAGTGGTCGTCGTTGGGTTCTTTGAGAGCGAGGAGTCTCGCGGCTACAAAGAGCTGCTGGACTCCANAAAGCGCGTGACCACGGTCCCNGGGGCCATCTGCATGGA[C/G]AAAGAGGTGTGGGCGGAGCTTGGCGTCAGCTCGGACACCATCGCCATATTCAGAAAGGCAGACAACTCCCAGGAGAACCTTGTTCTCTCAGAGGCCAAGAAGGTGGACGCGGACGGTCTGGTTAACTTCCTCACTANAAACGAAGTGCGATACGTCACAGAATATAACCAAGTGACTGCGGTGGGTCTGTTCAACT	Q96DN0|ERP27_HUMAN Endoplasmic reticulum resident protein ERp27 ... 127 5e-29	Q9D8U3|ERP27_MOUSE Endoplasmic reticulum resident protein ERp27 ... 115 3e-25	P09102|PDIA1_CHICK Protein disulfide-isomerase precursor (EC 5.3... 103 9e-22	Q2HWU2|PDIA1_MACFU Protein disulfide-isomerase precursor (EC 5.3... 100 8e-21	P07237|PDIA1_HUMAN Protein disulfide-isomerase precursor (EC 5.3... 100 8e-21	emb|CR656467.2|CNS0F5I1 Tetraodon nigroviridis full-length cDNA 74 1e-09					-0.01025	0.75953	Blank	5	C	22	GC	39	G	25	Blank	3	C	11	GC	18	G	10	Blank	1	C	3	GC	3	G	3	Blank	1	C	8	GC
Gm0976_0293	Gm0976	W15_2	NA	ACG TTG GAT GGC TAC AAA GAG CTG CTG GAC	ACG TTG GAT GAG CTC CGC CCA CAC CTC TTT	CCA TGC AGA TGG CCC C	GCACGAGGCGGGGTCCCTAGCAGCCCCGAGAGAGACACTTTGTTAAGTCGGCCTTGACTCGACCGGAGGACCCTCGACTCACCATGTTGTTCCCTCTGTTGTTTCCTCTGCTGCTGTCCACAGCCTCGGCCACAGAGACAGTAGACAGCGCCCCCCTCAGGCTGGGGGACCTCAAGGCGGCCGAAGCCTTCATCGACTCTGCTGAAGTGGTCGTCGTTGGGTTCTTTGAGAGCGAGGAGTCTCGCGGCTACAAAGAGCTGCTGGACTCCACAAAGCGCGTGACCACGGTCCCGGGGGCCATCTGCATGGACAAAGAGGTGTGGGCGGAGCTTGGCGTCAGCTCGGACACCATCGCCATATTCAGAAAGGCAGACAACTCCCAGGAGAACCTTGTTCTCT…	CTCTGTTGTTTCCTCTGCTGCTGTCCACAGCCTCGGCCACAGAGACAGTAGACAGCGCCCCCCTCAGGCTGGGGGACCTCAAGGCGGCCGAAGCCTTCATCGACTCTGCTGAAGTGGTCGTCGTTGGGTTCTTTGAGAGCGAGGAGTCTCGCGGCTACAAAGAGCTGCTGGACTCCANAAAGCGCGTGACCACGGTCCC[A/G]GGGGCCATCTGCATGGANAAAGAGGTGTGGGCGGAGCTTGGCGTCAGCTCGGACACCATCGCCATATTCAGAAAGGCAGACAACTCCCAGGAGAACCTTGTTCTCTCAGAGGCCAAGAAGGTGGACGCGGACGGTCTGGTTAACTTCCTCACTANAAACGAAGTGCGATACGTCACAGAATATAACCAAGTGACTG	Q96DN0|ERP27_HUMAN Endoplasmic reticulum resident protein ERp27 ... 127 5e-29	Q9D8U3|ERP27_MOUSE Endoplasmic reticulum resident protein ERp27 ... 115 3e-25	P09102|PDIA1_CHICK Protein disulfide-isomerase precursor (EC 5.3... 103 9e-22	Q2HWU2|PDIA1_MACFU Protein disulfide-isomerase precursor (EC 5.3... 100 8e-21	P07237|PDIA1_HUMAN Protein disulfide-isomerase precursor (EC 5.3... 100 8e-21	emb|CR656467.2|CNS0F5I1 Tetraodon nigroviridis full-length cDNA 74 1e-09					-0.01508	0.91887	Blank	0	A	16	GA	41	G	34	Blank	0	A	7	GA	20	G	15	Blank	0	A	2	GA	3	G	5	Blank	0	A	7	GA
Gm0976_0271	Gm0976	W08_2	NA	ACG TTG GAT GAG TCT CGC GGC TAC AAA GAG	ACG TTG GAT GAG CTC CGC CCA CAC CTC TTT	CGT GGT CAC GCG CTT T	GCACGAGGCGGGGTCCCTAGCAGCCCCGAGAGAGACACTTTGTTAAGTCGGCCTTGACTCGACCGGAGGACCCTCGACTCACCATGTTGTTCCCTCTGTTGTTTCCTCTGCTGCTGTCCACAGCCTCGGCCACAGAGACAGTAGACAGCGCCCCCCTCAGGCTGGGGGACCTCAAGGCGGCCGAAGCCTTCATCGACTCTGCTGAAGTGGTCGTCGTTGGGTTCTTTGAGAGCGAGGAGTCTCGCGGCTACAAAGAGCTGCTGGACTCCACAAAGCGCGTGACCACGGTCCCGGGGGCCATCTGCATGGACAAAGAGGTGTGGGCGGAGCTTGGCGTCAGCTCGGACACCATCGCCATATTCAGAAAGGCAGACAACTCCCAGGAGAACCTTGTTCTCT…	CCTCGACTCACCATGTTGTTCCCTCTGTTGTTTCCTCTGCTGCTGTCCACAGCCTCGGCCACAGAGACAGTAGACAGCGCCCCCCTCAGGCTGGGGGACCTCAAGGCGGCCGAAGCCTTCATCGACTCTGCTGAAGTGGTCGTCGTTGGGTTCTTTGAGAGCGAGGAGTCTCGCGGCTACAAAGAGCTGCTGGACTCCA[C/T]AAAGCGCGTGACCACGGTCCCNGGGGCCATCTGCATGGANAAAGAGGTGTGGGCGGAGCTTGGCGTCAGCTCGGACACCATCGCCATATTCAGAAAGGCAGACAACTCCCAGGAGAACCTTGTTCTCTCAGAGGCCAAGAAGGTGGACGCGGACGGTCTGGTTAACTTCCTCACTANAAACGAAGTGCGATACGTC	Q96DN0|ERP27_HUMAN Endoplasmic reticulum resident protein ERp27 ... 127 5e-29	Q9D8U3|ERP27_MOUSE Endoplasmic reticulum resident protein ERp27 ... 115 3e-25	P09102|PDIA1_CHICK Protein disulfide-isomerase precursor (EC 5.3... 103 9e-22	Q2HWU2|PDIA1_MACFU Protein disulfide-isomerase precursor (EC 5.3... 100 8e-21	P07237|PDIA1_HUMAN Protein disulfide-isomerase precursor (EC 5.3... 100 8e-21	emb|CR656467.2|CNS0F5I1 Tetraodon nigroviridis full-length cDNA 74 1e-09					0.00832	0.34115	Blank	0	C	10	TC	40	T	41	Blank	0	C	2	TC	19	T	21	Blank	0	C	2	TC	4	T	4	Blank	0	C	6	TC
Gm0974_0477	Gm0974	W04_2	NA	ACG TTG GAT GTC GTG ACG CCA TCT TAA GAC	ACG TTG GAT GGA AAG GTC CTA AAG TCT CCC	TCC CAG GTC TTA AAA CAC CC	GCACGAGGGTCACCAAGACGGGCTGCATCACCATCATCGGTGGGGGCGACACTGCCACCTGCTGCGCCAAATGGAACACGGAGGACAAGGTCAGCCACGTCAGCACCGGGGGCGGAGCCAGCCTGGAGCTGTTGGAGGGTAAAGTTCTCCCAGGTGTGGAGGCCCTGAGCAGTGCCTAAACACCCCCCCCCGAGTCGATCCGGGAGAGGGGGTGCGGTGACGGGGAACGTTTTCTCTTCCACATGGAAAGGGGCTGTAACTCCAACCATCTCCTCTGCCCCCTGAGGAAGACTCTCCCGTTGTCTCTGTCTCTTCGTTCACTGAGCCTCGCTAGCTAGCAGTGTCTTCAACTTAACCGGTCACTTCGTCTTGAATCCTGTCTGTAGTCTTCCTCGCCCC…	CCCCCTGAGGAAGACTCTCCCGTTGTCTCTGTCTCTTCGTTCACTGAGCCTCGCTAGCTAGCAGTGTCTTCAACTTAACCGGTCACTTCGTCTTGAATCCTGTCTGTAGTCTTCCTCGCCCCCCCCCCCCCTTGTTGAAATGCTGGTGAAAAACAGAAGTGTGTCGTGACGCCATCTTAAGACTCAATGGCGGAATGAG[A/G]GGGTGTTTTAAGACCTGGGAGACTTTAGGACCTTTCAAGATGATGTTAAGTGTGTTAAGACGGCCTTCAACCACCAAACAGACACACACCTCACACATGCCACATCCAGGTGAAGTTGGGTTCAGATCTCGTGTTAAACTACTGTATGAGCAGCTGAAATACCATTGACACCCAACCAAAGCACCAATACCGATTT	P51903|PGK_CHICK Phosphoglycerate kinase (EC 2.7.2.3					gb|BT026569.1| Gasterosteus aculeatus clone CEC05-C02 mRNA sequence 184 7e-43	emb|CR682765.2|CNS0FPRT Tetraodon nigroviridis full-length cDNA 184 7e-43	dbj|AB111386.1| Oryzias latipes PGK mRNA for phosphoglycerate ki... 178 4e-41	dbj|AB111393.1| Lepisosteus osseus PGK mRNA for phosphoglycerate... 150 9e-33	gb|BC065888.1| Danio rerio phosphoglycerate kinase 1, mRNA (cDNA... 146 1e-31	0.01015	0.09189	Blank	0	A	61	GA	28	G	2	Blank	0	A	27	GA	14	G	1	Blank	0	A	10		0	G	0	Blank	0	A	24	GA
Gm0974_0229	Gm0974	W11_2	non-syn	ACG TTG GAT GTG AGC AGT GCC TAA ACA CCC	ACG TTG GAT GTT ACA GCC CCT TTC CAT GTG	TTT CCA TGT GGA AGA GAA AA	GCACGAGGGTCACCAAGACGGGCTGCATCACCATCATCGGTGGGGGCGACACTGCCACCTGCTGCGCCAAATGGAACACGGAGGACAAGGTCAGCCACGTCAGCACCGGGGGCGGAGCCAGCCTGGAGCTGTTGGAGGGTAAAGTTCTCCCAGGTGTGGAGGCCCTGAGCAGTGCCTAAACACCCCCCCCCGAGTCGATCCGGGAGAGGGGGTGCGGTGACGGGGAACGTTTTCTCTTCCACATGGAAAGGGGCTGTAACTCCAACCATCTCCTCTGCCCCCTGAGGAAGACTCTCCCGTTGTCTCTGTCTCTTCGTTCACTGAGCCTCGCTAGCTAGCAGTGTCTTCAACTTAACCGGTCACTTCGTCTTGAATCCTGTCTGTAGTCTTCCTCGCCCC…	ACCATCATCGGTGGGGGCGACACTGCCACCTGCTGCGCCAAATGGAACACGGAGGACAAGGTCAGCCACGTCAGCACCGGGGGCGGAGCCAGCCTGGAGCTGTTGGAGGGTAAAGTTCTCCCAGGTGTGGAGGCCCTGAGCAGTGCCTAAACACCCCCCCCCGAGTCGATCCGGGAGAGGGGGTGCGGTGACGGGGAAC[G/T]TTTTCTCTTCCACATGGAAAGGGGCTGTAACTCCAACCATCTCCTCTGCCCCCTGAGGAAGACTCTCCCGTTGTCTCTGTCTCTTCGTTCACTGAGCCTCGCTAGCTAGCAGTGTCTTCAACTTAACCGGTCACTTCGTCTTGAATCCTGTCTGTAGTCTTCCTCGCCCCCCCCCCCCCTTGTTGAAATGCTGGTG	P51903|PGK_CHICK Phosphoglycerate kinase (EC 2.7.2.3					gb|BT026569.1| Gasterosteus aculeatus clone CEC05-C02 mRNA sequence 184 7e-43	emb|CR682765.2|CNS0FPRT Tetraodon nigroviridis full-length cDNA 184 7e-43	dbj|AB111386.1| Oryzias latipes PGK mRNA for phosphoglycerate ki... 178 4e-41	dbj|AB111393.1| Lepisosteus osseus PGK mRNA for phosphoglycerate... 150 9e-33	gb|BC065888.1| Danio rerio phosphoglycerate kinase 1, mRNA (cDNA... 146 1e-31	-0.01331	0.61486	Blank	31	G	52	GT	8	T	0	Blank	20	G	20	GT	2	T	0	Blank	1	G	7	GT	2	T	0	Blank	10	G	25	GT
Gm0968_0715	Gm0968	W05_2	NA	ACG TTG GAT GGT CTG GAA AAC CAA ACA AAG G	ACG TTG GAT GCA TCC CTT TTG ATA GTG TGC	TGT GCA AAC AGT TAG CTT T	TTCAATGTTCTCTACAGGCCCTGGTAGTGAGGTATGTAAGAACTGAAGTATTAGGTTTTCCCAAGGGCATTTAGAAGGAGCTGTGTTGGTACTTAATACCTTCATTGGTTTTTCTGTGGTTTAATGATGTTTGTATTATTTACCCATTCTTGTGGTGTATTACTTTTTCCATTCCATTCTTGAAGCCTAGCCAGAGAAATGTATGTCCCAACTCTGTCTCTAGACCTGTATAATTTGAAATGTAAAGATGCCATACCAGGCGTCCCAACAACAGAGAGCCGTGCCAGTTTTCTCAAATGTTGTAATGTGAAAATGTGGTTTGCATGTTAAAAGAGACAACTCGTTGCTGTTTGAAGTACACACAGGTATCATTGTAAAGGTCTATTCCTCATGACATTG…	TTTGGGAGACAAAGTAAACAATCCAAAAAAGTTATTGATTTGAGATGAGGGACCCTGTATTCCACCTAATGCTAATTACATTACCACCTTCATGTTTCCTTGGGTCACATGACATTTGTACATTGCGTTTTATATACATTGATATAACAAGAATATAAAAACNTTCATCCCTTTTGATAGTGTGCAAACAGTTAGCTTT[C/T]GTGATATTCTGTTATAAGCNCCTTTGTTTGGTTTTCCAGACAAGTTTAGTGAAGTTTCAATTAACTTATTATGCCAGAGCTTACAGGCAAAGCAGACTGATTGGTGACATCATGTTAGACACGAGCAATCTATCTCAGATCATCAGTTAGTAACTTTATACATCTCAGGTTGGCTCTTGGTGTTTCTTTCAAACAC	No hits					No hits					-0.01555	0.95699	Blank	2	C	40	CT	37	T	12	Blank	2	C	18	CT	16	T	6	Blank	0	C	4	CT	6	T	0	Blank	0	C	18	CT
Gm0964_0356	Gm0964	W03_2	NA	ACG TTG GAT GCA CAC AGT TGA AAA AAG TGA C	ACG TTG GAT GAT GTG TGT CCA CGT TGC ATC	TGT GTC CAC GTT GCA TCC AGT GAG TT	GCACGAGGCTTTCATCGTAGGAGCAGTGGGTGGAGGTCCGGGGTCACACCAGCGTAACCCCAACCCCTTGTAGTCTGTGACCCCACATCCGGGGGGGTACCTCCAGTGCTGTGTGTGTGTGTGTGAAAGGCTTGCTGGGAATGAGGCCTTGGGTTCTACCTGGTGGCCTCATAACAGCCTACCCTCCATGCCTGCCAATAGCACCCACCCAGCCGACCTCTGACACCACCCACCTCGCGTTCCCCCCGGGCTCTCTCTCTCTGGGCGGTCTCCGGCATCCAGACCAGATCTGCGTGGAGACCTGCACTATGTGTGTGTGTGCGTTTATGTGTGTCCACGTTGCATCCAGTGAGTTTTCATCGTTATTATTATTATTTTCATGTTGTCACTTTTTTCAAC…	TACCTGGTGGCCTCATAACAGCCTACCCTCCATGCCTGCCAATAGCACCCACCCAGCCGACCTCTGACACCACCCACCTCGCGTTCCCCCCGGGCTCTCTCTCTCTGGGCGGTCTCCGGCATCCAGACCAGATCTGCGTGGAGACCTGCACTATGTGTGTGTGTGCGTTTATGTGTGTCCACGTTGCATCCAGTGAGTT[A/T]TCATCGTTATTATTATTATTTTCATGTTGTCACTTTTTTCAACTGTGTGTATATATATATATATATATATATATATGACTATGCGAAGGGATTATTGCCTTCATCTGCGCGGTCAGCGCTTTTGCAAGGGAAGAGTGGTCTCCCACATACCTTTTGTTTGAGTTGTTTTGTGTTTCCCTTCCTGTGTTTTTAATGA	No hits					No hits					0.03689	0.03421	Blank	0	A	88	AT	3	T	0	Blank	0	A	41	AT	1	T	0	Blank	0	A	8	AT	2	T	0	Blank	0	A	39
Gm0948_0167	Gm0948	W02_2	non-syn	ACG TTG GAT GCG ACA GAT ATT CTG TTA GCG	ACG TTG GAT GCT ACA CAG TCG CCA TTT TCG	CGT GTT ATT CGA GTA TCA TTA GCC TAC	GCACGAGGGAAGGTTACCTGCTTCAACAGTGCTTGAACGGCAACCTTTCAGCTGTCTTTCACCTACTTGGATCAATTTCTAAAATCCGATTTATTTTAACTAAATATCCACTACACAGTCGCCATTTTCGTTTAGATTTCGTGTTATTCGAGTATCATTAGCCTACGTCGCTAGCTGTTTAGCTAACAACGCTAACAGAATATCTGTCGACAAGACGATCCAACATCCAACTGAGTACTTACCTTCCACATCCCGACACAAGAAACGATAACGAAAATGACTTCTGGAGTGAGACAGAATTTCCATCAGGACTGTGAGGCAGCCATCAACAGGCAGATCAACCTGGAGCTGTATGCCTCCTACGTCTACCTGTCTATGTCATACTACTTTGACCGTGAT…	AGGTTACCTGCTTCAACAGTGCTTGAACGGCAACCTTTCAGCTGTCTTTCACCTACTTGGATCAATTTCTAAAATCCGATTTATTTTAACTAAATATCCACTACACAGTCGCCATTTTCGTTTAGATTTCGTGTTATTCGAGTATCATTAGCCTAC[A/G]TCGCTAGCTGTTTAGCTAACAACGCTAACAGAATATCTGTCGACAAGACGATCCAACATCCAACTGAGTACTTACCTTCCACATCCCGACACAAGAAACGATAACGAAAATGACTTCTGGAGTGAGACAGAATTTCCATCAGGACTGTGAGGCAGCCATCAACAGGCAGATCAACCTGGAGCTGTATGCCTCCTACGTCTACCTGTCTATGTCATACTACTTTGACCGT	P49946|FRIH_SALSA Ferritin, heavy subunit (EC 1.16.3.1					gb|AY190695.1| Pagrus major ferritin heavy chain mRNA, partial cds 225 1e-55	gb|BT027831.1| Gasterosteus aculeatus clone CNB33-E02 mRNA sequence 215 9e-53	gb|AY260753.1| Oreochromis mossambicus ferritin heavy subunit mR... 194 3e-46	gb|DQ848938.1| Scophthalmus maximus clone kbc83 ferritin heavy c... 176 7e-41	emb|CR645558.2|CNS0EX30 Tetraodon nigroviridis full-length cDNA 160 4e-36	-0.00372	0.43793	Blank	0	A	85	AG	5	G	1	Blank	0	A	39	AG	3	G	0	Blank	0	A	9	GA		G	1	Blank	0	A	37	AG
Gm0944_0292	Gm0944	W04_2	NA	ACG TTG GAT GAG CAT CAC TCT GCC GGT CTT	ACG TTG GAT GGC CTG GTC AAA TAC ATG AGC	TGG TGT GGG AGG GTC TGA A	GCACGAGGAGACACTTCTCGTCCCCACACCGGAATCCACAAGAATCATGTCTGACACCGAGCGCACCTTCATCGCCGTCAAGCCCGATGGAGTCCAGAGGGGACTCGTCGGAGACATCATCAAGAGGTTTGAGCAGAAGGGCTTCAAACTGGTGGCGATGAAGATGACAACGGCCAAAGTTGAGCTTCTTCAGCAGCACTACGCAGACCTGAAGGAGAGGCCCTTCTTCCCCAGCCTGGTCAAATACATGAGCTCTGGGCCTGTGGTCGCCATGGTGTGGGAGGGTCTGAACGCAGTGAAGACCGGCAGAGTGATGCTGGGCGAGACCAACCCAGCCGACTCCAAGCCTGGTACCATCAGGGGCGACTACTGCATCCAAGTTGGAAAGAACATCATCCA…	TCCAGAGGGGACTCGTCGGAGACATCATCAAGAGGTTTGAGCAGAAGGGCTTCAAACTGGTGGCGATGAAGATGACAACGGCCAAAGTTGAGCTTCTTCAGCAGCACTACGCAGACCTGAAGGAGAGGCCCTTCTTCCCCAGCCTGGTCAAATACATGAGCTCTGGGCCTGTGGTCGCCATGGTGTGGGAGGGTCTGAA[C/T]GCAGTGAAGACCGGCAGAGTGATGCTGGGCGAGACCAACCCAGCCGACTCCAAGCCTGGTACCATCAGGGGCGACTACTGCATCCAAGTTGGAAAGAACATCATCCACGGCAGCGACTCTGTGGAGAGTGCCAAGCACGAGATCAGCCTGTGGTTCAAGGACGACGAGGTGTCCAGCTACGTCAGCTGCGCCCAGA	No hits					No hits					-0.01312	0.67058	Blank	7	C	17	CT	46	T	21	Blank	4	C	9	CT	19	T	10	Blank	0	C	3	CT	5	T	2	Blank	3	C	5	CT
Gm094_0198	Gm094	W03_1	NA	ACG TTG GAT GAG AAG GCG TGG AAG AGA ATG	ACG TTG GAT GCT CAT ACT TGG GAG GCT TTC	TGG TCA CCA AAG TGT GCT T	CACGAGGACAGAGAGGGCCAGTCCCGCGCCAAAGTCCTGTCCAACATGATCAAACAGAAGAGGAAAGAGAAGGCTGGTAAATGGGAGGTTCCCCTGCCCAAGGTGCGCGCTCAGGGCGAGACGGAGGTGCTCAAAGTCATCAAGACCGGCAAGAGGCAGAAGAAGGCGTGGAAGAGAATGGTCACCAAAGTGTGCTTTGTGGGCGACGGCTTCACCCGAAAGCCTCCCAAGTATGAGCGCTTCATCAGACCCATGGGTTTAAGATTTAAGAAAGCCCATGTCACTCATCCGGAGCTGAAGGCCACGTTCTGCCTGCCCATCCTGGGGGTGAAGAAGAACCCATCGTCTCCACTGTACACTAGCCTGGGGGTCATCACAAAGGGAACCGTCGTGGAGGTC…	CACGAGGACAGAGAGGGCCAGTCCCGCGCCAAAGTCCTGTCCAACATGATCAAACAGAAGAGGAAAGAGAAGGCTGGTAAATGGGAGGTTCCCCTGCCCAAGGTGCGCGCTCAGGGNGAGACGGAGGTGCTCAAAGTCATCAAGACCGGCAAGAGGCAGAAGAAGGCGTGGAAGAGAATGGTCACCAAAGTGTGCTT[C/T]GTGGGCGACGGCTTCACCCGAAAGCCTCCCAAGTATGAGCGCTTCATCAGACCCATGGGTTTANGNTTTAAGAAAGCCCATGTCACTCATCCGGAGCTGAAGGCCACGTTCTGCCTGCCCATCCTGGGGGTGAAGAAGAACCCATCGTCTCCACTGTACACTAGCCTGGGGGTCATCACAAAGGGAACCGTCGTGGAG	Q9CR47|TIP1_MOUSE TGF-beta-inducible nuclear protein 1 (L-name-r... 263 9e-77	O95478|TIP1_HUMAN TGF-beta-inducible nuclear protein 1 (Hairy ce... 263 9e-77	Q3SX11|TIP1_BOVIN TGF-beta-inducible nuclear protein 1 - Bos tau... 263 9e-77	Q9QYU7|TIP1_RAT TGF-beta-inducible nuclear protein 1 (Protein CD... 258 5e-75	P40078|YEV6_YEAST Uncharacterized protein YER126C - Saccharomyce... 174 5e-48	gb|BT028719.1| Gasterosteus aculeatus clone CNB288-E04 mRNA sequ... 358 2e-95	emb|CR733444.2|CNS0GSPF Tetraodon nigroviridis full-length cDNA 281 3e-72	emb|CR733115.2|CNS0GSK5 Tetraodon nigroviridis full-length cDNA 281 3e-72	emb|CR730084.2|CNS0GQA2 Tetraodon nigroviridis full-length cDNA 281 3e-72	emb|CR725461.2|CNS0GMPN Tetraodon nigroviridis full-length cDNA 281 3e-72	-0.00855	0.42913	Blank	1	C	30	CT	52	T	8	Blank	1	C	14	CT	24	T	3	Blank	0	C	2	CT	6	T	2	Blank	0	C	14	CT
Gm094_0117	Gm094	W05_1	NA	ACG TTG GAT GCG GTC TTG ATG ACT TTG AGC	ACG TTG GAT GAG AAG GCT GGT AAA TGG GAG	CTT TGA GCA CCT CCG TCT C	CACGAGGACAGAGAGGGCCAGTCCCGCGCCAAAGTCCTGTCCAACATGATCAAACAGAAGAGGAAAGAGAAGGCTGGTAAATGGGAGGTTCCCCTGCCCAAGGTGCGCGCTCAGGGCGAGACGGAGGTGCTCAAAGTCATCAAGACCGGCAAGAGGCAGAAGAAGGCGTGGAAGAGAATGGTCACCAAAGTGTGCTTTGTGGGCGACGGCTTCACCCGAAAGCCTCCCAAGTATGAGCGCTTCATCAGACCCATGGGTTTAAGATTTAAGAAAGCCCATGTCACTCATCCGGAGCTGAAGGCCACGTTCTGCCTGCCCATCCTGGGGGTGAAGAAGAACCCATCGTCTCCACTGTACACTAGCCTGGGGGTCATCACAAAGGGAACCGTCGTGGAGGTC…	CACGAGGACAGAGAGGGCCAGTCCCGCGCCAAAGTCCTGTCCAACATGATCAAACAGAAGAGGAAAGAGAAGGCTGGTAAATGGGAGGTTCCCCTGCCCAAGGTGCGCGCTCAGGG[C/T]GAGACGGAGGTGCTCAAAGTCATCAAGACCGGCAAGAGGCAGAAGAAGGCGTGGAAGAGAATGGTCACCAAAGTGTGCTTNGTGGGCGACGGCTTCACCCGAAAGCCTCCCAAGTATGAGCGCTTCATCAGACCCATGGGTTTANGNTTTAAGAAAGCCCATGTCACTCATCCGGAGCTGAAGGCCACGTTCTGCCTGCCCATCCTGGGGGTGAAGAAGAACCCATCGTCTCCACTGTACACTAGCCTGGGGGTCATCACAAAGGGAACCGTCGTGGAG	Q9CR47|TIP1_MOUSE TGF-beta-inducible nuclear protein 1 (L-name-r... 263 9e-77	O95478|TIP1_HUMAN TGF-beta-inducible nuclear protein 1 (Hairy ce... 263 9e-77	Q3SX11|TIP1_BOVIN TGF-beta-inducible nuclear protein 1 - Bos tau... 263 9e-77	Q9QYU7|TIP1_RAT TGF-beta-inducible nuclear protein 1 (Protein CD... 258 5e-75	P40078|YEV6_YEAST Uncharacterized protein YER126C - Saccharomyce... 174 5e-48	gb|BT028719.1| Gasterosteus aculeatus clone CNB288-E04 mRNA sequ... 358 2e-95	emb|CR733444.2|CNS0GSPF Tetraodon nigroviridis full-length cDNA 281 3e-72	emb|CR733115.2|CNS0GSK5 Tetraodon nigroviridis full-length cDNA 281 3e-72	emb|CR730084.2|CNS0GQA2 Tetraodon nigroviridis full-length cDNA 281 3e-72	emb|CR725461.2|CNS0GMPN Tetraodon nigroviridis full-length cDNA 281 3e-72	0.00316	0.31965	Blank	1	C	77	TC	13	T	0	Blank	0	C	38	TC	4	T	0	Blank	0	C	9	TC	1	T	0	Blank	1	C	30	TC
Gm0935_0489	Gm0935	W14_2	NA	ACG TTG GAT GAC CTA CAG TTT GAT GAC GGG	ACG TTG GAT GTT TAT TCC GGC TCT CGA ACC	CGG CTC TCG AAC CAA ACC GGG C	GCACGAGGCAACTACGGAGCCATCGCACTCATGTGGAGAGGAGGATGCATCATCCGCAGTGTGTTTCTGGGTAAGATCGGGGAGGCCTTCGACCGCGACGCAGAGCTGCAGAACCTGCTGCTGGATAAGTTCTTCAGCGACGCAGTGCACGAGTGCCAGGCCTCCTGGCGCAGGGCCGTGAGTGTGGGCGTCCAGCAGGGCATCCCCATGCCCTGCTTTACCACCGCCCTGTCCTTCTACGACGGCTACAGGCACGCCATGCTGCCCGCCAACCTGCTCCAGGCTCAGAGAGACTACTTCGGAGCGCACACCTACGAGCTGCTGTCCAAACCCGGCCAGCACGTCCACACCAACTGGACCGGAACCGGCGGGAACGTGTCGTCCTCCTCCTACAACGCC…	GAGACTACTTCGGAGCGCACACCTACGAGCTGCTGTCCAAACCCGGCCAGCACGTCCACACCAACTGGACCGGAACCGGCGGGAACGTGTCGTCCTCCTCCTACAACGCCTGAAGGCCGCCTCCCNGCGCGCCACAGGGATCCAGAGCTGCCGCCCCAATGCTGACTGATTTTATTCCGGCTCTCGAACCAAACCGGGC[C/T]GCTCCGGGACCGCATCCACCCCCCCGTCATCAAACTGTAGGTTTTCTTAAATATTGTTGCGGTTTTATTTATGACCAAAGTGAAATCCCTAGTCATACGTGTTTTTTCTGAAATCATAAGCTTGAGTTAAGGGCGTGTGCTGTTTGTGTGGTAACCAAAACACAGATGGCCCCAGCGATGTCCCCCCCCCCCCTTG	P00349|6PGD_SHEEP 6-phosphogluconate dehydrogenase, decarboxylat... 233 5e-61	P52209|6PGD_HUMAN 6-phosphogluconate dehydrogenase, decarboxylat... 232 1e-60	Q9DCD0|6PGD_MOUSE 6-phosphogluconate dehydrogenase, decarboxylat... 229 8e-60	P14332|6PGD_PIG 6-phosphogluconate dehydrogenase, decarboxylatin... 221 4e-57	Q17761|6PGD_CAEEL 6-phosphogluconate dehydrogenase, decarboxylat... 188 2e-47	emb|CR646940.2|CNS0EY5E Tetraodon nigroviridis full-length cDNA 227 4e-56	emb|CR704670.2|CNS0G6OA Tetraodon nigroviridis full-length cDNA 211 2e-51	emb|CR649012.2|CNS0EZQY Tetraodon nigroviridis full-length cDNA 204 6e-49	emb|AJ843880.1| Platichthys flesus partial mRNA for 6-Phosphoglu... 158 3e-35	gb|BC095571.1| Danio rerio phosphogluconate hydrogenase, mRNA (c... 144 4e-31	-0.01205	0.79374	Blank	1	C	77	CT	11	T	2	Blank	0	C	35	CT	6	T	1	Blank	0	C	8	CT	2	T	0	Blank	1	C	34	CT
Gm0935_0415	Gm0935	W06_2	NA	ACG TTG GAT GCC GGA ATA AAA TCA GTC AGC	ACG TTG GAT GTC CTC CTA CAA CGC CTG AAG	CTG AAG GCC GCC TCC C	GCACGAGGCAACTACGGAGCCATCGCACTCATGTGGAGAGGAGGATGCATCATCCGCAGTGTGTTTCTGGGTAAGATCGGGGAGGCCTTCGACCGCGACGCAGAGCTGCAGAACCTGCTGCTGGATAAGTTCTTCAGCGACGCAGTGCACGAGTGCCAGGCCTCCTGGCGCAGGGCCGTGAGTGTGGGCGTCCAGCAGGGCATCCCCATGCCCTGCTTTACCACCGCCCTGTCCTTCTACGACGGCTACAGGCACGCCATGCTGCCCGCCAACCTGCTCCAGGCTCAGAGAGACTACTTCGGAGCGCACACCTACGAGCTGCTGTCCAAACCCGGCCAGCACGTCCACACCAACTGGACCGGAACCGGCGGGAACGTGTCGTCCTCCTCCTACAACGCC…	CTTTACCACCGCCCTGTCCTTCTACGACGGCTACAGGCACGCCATGCTGCCCGCCAACCTGCTCCAGGCTCAGAGAGACTACTTCGGAGCGCACACCTACGAGCTGCTGTCCAAACCCGGCCAGCACGTCCACACCAACTGGACCGGAACCGGCGGGAACGTGTCGTCCTCCTCCTACAACGCCTGAAGGCCGCCTCCC[A/T]GCGCGCCACAGGGATCCAGAGCTGCCGCCCCAATGCTGACTGATTTTATTCCGGCTCTCGAACCAAACCGGGCNGCTCCGGGACCGCATCCACCCCCCCGTCATCAAACTGTAGGTTTTCTTAAATATTGTTGCGGTTTTATTTATGACCAAAGTGAAATCCCTAGTCATACGTGTTTTTTCTGAAATCATAAGCT	P00349|6PGD_SHEEP 6-phosphogluconate dehydrogenase, decarboxylat... 233 5e-61	P52209|6PGD_HUMAN 6-phosphogluconate dehydrogenase, decarboxylat... 232 1e-60	Q9DCD0|6PGD_MOUSE 6-phosphogluconate dehydrogenase, decarboxylat... 229 8e-60	P14332|6PGD_PIG 6-phosphogluconate dehydrogenase, decarboxylatin... 221 4e-57	Q17761|6PGD_CAEEL 6-phosphogluconate dehydrogenase, decarboxylat... 188 2e-47	emb|CR646940.2|CNS0EY5E Tetraodon nigroviridis full-length cDNA 227 4e-56	emb|CR704670.2|CNS0G6OA Tetraodon nigroviridis full-length cDNA 211 2e-51	emb|CR649012.2|CNS0EZQY Tetraodon nigroviridis full-length cDNA 204 6e-49	emb|AJ843880.1| Platichthys flesus partial mRNA for 6-Phosphoglu... 158 3e-35	gb|BC095571.1| Danio rerio phosphogluconate hydrogenase, mRNA (c... 144 4e-31	-0.01469	0.93157	Blank	0	A	20	AT	45	T	26	Blank	0	A	9	AT	20	T	13	Blank	0	A	3	AT	4	T	3	Blank	0	A	8	AT
Gm0927_0134	Gm0927	W04_2	NA	ACG TTG GAT GGC CGA GCG TGT TAA TCG AAC	ACG TTG GAT GAC GAT CTC TGG TTG GTT GTG	TGT GAA ATC TAA ATG TCA TTC TAA GC	GCACGAGGCAAAGCAGTCGGCCCATGACCAGAAAGGAACGAGCTGAATAGAAAAAGATAAAAGCCACTGCCACCGCTACCCCCATCCCTCAACCCCCGCCGAGCGTGTTAATCGAACACATAGCCTCCCCCGCCGCTTAGAATGACATTTAGATTTCACAACCAACCAGAGATCGTGCCCAGAGCGTAATTCATCTCCTAGGAACAGTGGAAGTGCTGCTGCGCCGGCGTCGCCACACACGGCACTCGGCCGCTCTCCGTCACTCCGGCGTGAGACAAAGCTTGCGGTGAAAGCGCCGGCTGTTAGCTTACGTTAGCTGGTGTTAGCTTCAAGCTGTAGCCCTGCCAATTTTGAGATTCTAACCAAGCAGCCAGTTAGAGGCAGAACGCTATGCCACGG…	AAGCAGTCGGCCCATGACCAGAAAGGAACGAGCTGAATAGAAAAAGATAAAAGCCACTGCCACCGCTACCCCCATCCCTCAACCCCCGCCGAGCGTGTTAATCGAACACATAGCCTCCCCCGC[C/T]GCTTAGAATGACATTTAGATTTCACAACCAACCAGAGATCGTGCCCAGAGCGTAATTCATCTCCTAGGAACAGTGGAAGTGCTGCTGCGCCGGCGTCGCCACACACGGCACTCGGCCGCTCTCCGTCACTCCGGCGTGAGACAAAGCTTGCGGTGAAAGCGCCGGCTGTTAGCTTACGTTAGCTGGTGTTAGCTTCAAGCTGTAGCCCTGCCAATTTTGAGATTCTAACCAAGCAGCCAGTTAGAGGCAGAACGCTATGCCA	No hits					No hits					0.01962	0.16716	Blank	0	C	68	TC	22	T	1	Blank	0	C	35	TC	7	T	0	Blank	0	C	7	TC	3	T	0	Blank	0	C	26	TC
Gm0922_0118	Gm0922	W01_2	NA	ACG TTG GAT GTG TCG CAC CGT ATG CAA AAG	ACG TTG GAT GGA AAG ACT CTT CGA AGA GGG	ACA TAC ATC TGA CCA AGG AAC TAC A	GCACGAGGTAACCTTGCCAGCACCATTTTATGAAACGGCAGGGGAGTTAATCAAGAAACTATTAGAAAGACTCTTCGAAGAGGGGATTTTAGACATACATCTGACCAAGGAACTACATGTGAATACTCATCCAGTATTTACTTTTGCATACGGTGCGACACCAAACACTACGGAACACACTCTTTGAAACTAGCCTCCGCAAAGCTACAACTGCTAACTACTCTTCTCGGTTAATACAACGAAACCTCCAGCCAAAGGAATACAGAATGACCGCCCCCTCTTCCCAAAAAGTCGTGCTCAAAAGCACCACCAAAGTATCTCTAAACGAGCGCTTCACTAACATGCTGAAGAACAAGGCGCCCTCAGTGGTGAGTGTGCGAGCCACAATGCAGCAACAAC…	ACCTTGCCAGCACCATTTTATGAAACGGCAGGGGAGTTAATCAAGAAACTATTAGAAAGACTCTTCGAAGAGGGGATTTTAGACATACATCTGACCAAGGAACTACA[C/T]GTGAATACTCATCCAGTATTTACTTTTGCATACGGTGCGACACCAAACACTACGGAACACACTCTTTGAAACTAGCCTCCGCAAAGCTACAACTGCTAACTACTCTTCTCGGTTAATACAACGAAACCTCCAGCCAAAGGAATACAGAATGACCGCCCCCTCTTCCCAAAAAGTCGTGCTCAAAAGCACCACCAAAGTATCTCTAAACGAGCGCTTCACTAACATGCTGAAGAACAAGGCGCCCTCAGTGGTGAGTGTGCGAGCCACAATGCAGCAAC	Q9Y3Y2|CA077_HUMAN Uncharacterized protein C1orf77 - Homo sapien... 125 1e-28	Q3SYW9|CA077_BOVIN Uncharacterized protein C1orf77 homolog - Bos... 125 2e-28	Q498T2|CA077_RAT Uncharacterized protein C1orf77 homolog - Rattu... 122 2e-27	Q9CY57|CA077_MOUSE Uncharacterized protein C1orf77 homolog - Mus... 120 6e-27		ref|NM_199546.1| Danio rerio zgc:55292 (zgc:55292					0.01617	0.08016	Blank	1	C	2	CT	11	T	77	Blank	1	C	1	CT	6	T	34	Blank	0	C	1	CT	2	T	7	Blank	0	C	0	CT
Gm0921_0170	Gm0921	W05_2	NA	ACG TTG GAT GAC AGG TTT GAC AAA ACT GTG	ACG TTG GAT GAC CAG CAA TGA TGC TGC CAC	GCC ACT TTT TTG TTG TTT TAA TTT CTT	GCACGAGGATAGGTTTTAATGCTTCAAAAGACATACAAGAGTGGATGGCCACAGTAAACTTGAATTTATTGATAATAAAAACCAATATATCTTCTATCCTCTTTTCCTTTACACAGGTTTGACAAAACTGTGAAAAACAAACAAACAATCAACGGACAAACAAAAAAAAAAGAAATTAAAACAACAAAAAAGTGGCAGCATCATTGCTGGTTTCGTAAATGTACAAAATTGTTTATTCTTCTTATTGAGAGAATCTTTTTAGAGATGTGTAAAATTTGGCATATTTCATCAAAATGAAAGAAATGGTCTACAAGAGTATTGAGTAATCTTAAAAGAAATGGTTCAAGTCACATATGTTAAGGTATGAAAAAATAGAGCAACAAATCAAATGCAAACTAC…	AGGTTTTAATGCTTCAAAAGACATACAAGAGTGGATGGCCACAGTAAACTTGAATTTATTGATAATAAAAACCAATATATCTTCTATCCTCTTTTCCTTTACACAGGTTTGACAAAACTGTGAAAAACAAACAAACAATCAACGGACAAACAAAAAAAA[GA/_]AGAAATTAAAACAACAAAAAAGTGGCAGCATCATTGCTGGTTTCGTAAATGTACAAAATTGTTTATTCTTCTTATTGAGAGAATCTTTTTAGAGATGTGTAAAATTTGGCATATTTCATCAAAATGAAAGAAATGGTCTACAAGAGTATTGAGTAATCTTAAAAGAAATGGTTCAAGTCACATATGTTAAGGTATGAAAAAATAGAGCAACAAATCAAATGCAAA	No hits					No hits					-0.01398	0.86119	Blank	2	GA	1	GA.DEL	17	DEL	71	Blank	2	GA	1	GA.DEL	6	DEL	33	Blank	0	GA	0	GA.DEL	3	DEL	7	Blank	0	GA	0	GA.DEL
Gm0916_0170	Gm0916	W12_2	NA	ACG TTG GAT GCA CCA TGG TGG CCT GCT TC	ACG TTG GAT GGA GGT TGA AGC TCC CTT TAG	CTT TAG AGT AGG AGG TCT TGC CC	GCACGAGGCTCCAGCTCTCCTCCGGCCTCCAGAAGCCTCAGCATGTCGTTCACCAGCAGATCCTACTCCTCCCAGAAGACCAACAGCGTCTACGGCGGCGCCGGCGGGCATGGGACCCGCATCTCCTCCCCCACCATGGTGGCCTGCTTCGGCCCCAGCCCCTCCTACGTGGGCAAGACCTCCTACTCTAAAGGGAGCTTCAACCTCGCCGACGGCCTGGACCTCCACGTGGGGGCCAACGAGAAGGCCACCTTGCAGAACCTCAACGACCGCCTGTCCACCTACCTGGACAAGGTGCGCACCCTGGAGAAGGAGAACGGCCGCCTGGAGCAGCAGATCAGGGAATGGACCCTGAGCCGCACCGTGGTGACCCACGACCACAGCGGCTCCCTGGCCACC…	CCAGCTCTCCTCCGGCCTCCAGAAGCCTCAGCATGTCGTTCACCAGCAGATCCTACTCCTCCCAGAAGACCAACAGCGTCTACGGCGGCGCCGGCGGGCATGGGACCCGCATCTCCTCCCCCACCATGGTGGCCTGCTTCGGCCCCAGCCCCTCCTACG[G/T]GGGCAAGACCTCCTACTCTAAAGGGAGCTTCAACCTCGCCGACGGCCTGGACCTCCACGTGGGGGCCAACGAGAAGGCCACCTTGCAGAACCTCAACGACCGCCTGTCCACCTACCTGGACAAGGTGCGCACCCTGGAGAAGGAGAACGGCCGCCTGGAGCAGCAGATCAGGGAATGGACCCTGAGCCGCACCGTGGTGACCCACNACCACAGCGGCTCCCTGGCC	Q8JFQ6|K1C13_ONCMY Keratin, type I cytoskeletal 13 (Cytokeratin-... 167 5e-41	Q5R8S9|K1C19_PONPY Keratin, type I cytoskeletal 19 (Cytokeratin-... 150 4e-40	P08727|K1C19_HUMAN Keratin, type I cytoskeletal 19 (Cytokeratin-... 150 4e-40	Q63279|K1C19_RAT Keratin, type I cytoskeletal 19 (Cytokeratin-19... 159 2e-38	Q90303|K1C1_CARAU Keratin, type I cytoskeletal 50 kDa (GK50	gb|AY550960.1| Sparus aurata contig 83 unknown mRNA 160 8e-36	emb|CR726583.2|CNS0GNKT Tetraodon nigroviridis full-length cDNA 103 1e-18	emb|AJ272372.1|OMY272372 Oncorhynchus mykiss mRNA for type I ker... 103 1e-18	dbj|AK238186.1| Sus scrofa mRNA, clone:TCH010058H01, expressed i... 99 2e-17	emb|CR731346.2|CNS0GR93 Tetraodon nigroviridis full-length cDNA 97 8e-17	-0.00324	0.52395	Blank	12	G	7	GT	30	T	42	Blank	4	G	4	GT	16	T	18	Blank	2	G	1	GT	3	T	4	Blank	6	G	2	GT
Gm091_0334	Gm091	W01_1	NA	ACG TTG GAT GTG AAG GGT TCG AAC GTC TTG	ACG TTG GAT GTG TCC AAC CTG CTC TAC GAG	CAG CGA TCA CGG GCT CGA TGT AGT A	CACGAGGAAAACATCCAAAGTATCCACCATGTCTATTATGTCCTATAACGGTGGAGCCGTAATGGCTATGCGGGGGAAGAACTGTGTGGCCATCGCAGCAGACCGGAGATTTGGCGTCCAGGCTCAAATGGTCACAACAGATTTCCAGAAGATCTTTCCCATGGGAGACAGGCTGTACATTGGCCTGGCTGGACTTGCTACTGATGTACAGACAGTATCCCAGAGGCTAAAGTTCAGGCTGAACCTCTACGAGCTGAAAGAAGGGCGCCAGATCAAGCCCAAAACCTTCATGAGCATGGTGTCCAACCTGCTCTACGAGAAGAGGTTCGGGCCGTACTACATCGAGCCCGTGATCGCTGGCCTCGACCCCAAGACGTTCGAACCCTTCATCTGCTCGCT…	CAACAGATTTCCAGAAGATCTTTCCCATGGGAGACAGGCTGTACATTGGCCTGGCTGGACTTGCTACTGATGTACAGACAGTATCCCAGAGGCTAAAGTTCAGGCTGAACCTCTACGAGCTGAAAGAAGGGCGCCAGATCAAGCCCAAAACCTTCATGAGCATGGTGTCCAACCTGCTCTACGAGAAGAGGTTCGGGCC[A/G]TACTACATCGAGCCCGTGATCGCTGGCCTCGACCCCAAGACGTTCGAACCCTTCATCTGCTCGCTGGACCTCATCGGCTGCCCCATGGTCACCGAGGACTTCGTCGTGAGCGGCACCTGCTCCGAGCAGATGTACGGCATGTGCGAGTCTCTGTGGGAGCCCGACATGGAGCCTGAGGACCTGTTTGAGACCATCT	O73817|PSB3_ONCMY Proteasome subunit beta type 3 (EC 3.4.25.1					gb|AF058707.1|AF058707 Oncorhynchus mykiss proteasome subunit C1... 510 e-141	gb|BT028023.1| Gasterosteus aculeatus clone CNB107-C09 mRNA sequ... 474 e-130	gb|BC049010.1| Danio rerio proteasome (prosome, macropain			0.00207	0.36168	Blank	0	A	0	GA	3	G	88	Blank	0	A	0	GA	2	G	40	Blank	0	A	0	GA	1	G	9	Blank	0	A		GA
Gm0901_0338	Gm0901	W15_2	NA	ACG TTG GAT GCT TGT CCA CTA GCG GGT TAC	ACG TTG GAT GAG CCT GCC ATC CTG CCT TTC	TCG ACA GCC TGC CCC GGC CCT CT	TTTTTTTTTTTTTTTTTTTCAGACTTTAAATTGTGTTTATCTTTGTGAGGAGATAGAACATTTTAATTCAACTACAGGGACAACAGCAAGTGTGAGGGGAGAGCAAGTCTGTGAACAACAGTACATTATTCATTATTTTCAATCACAGATACACAATGGCTTTTGTATGAACTCGTGTTTGTGAGTGTGTGTATATCTGTGTATGCGTGTGTGTGTCGTGTGTGCGCGCGAATGTGTATGTTTTTCCGATTAGTTCACGAGTTCATTATGCAGCAGGCTTGAACAGGGGATCATCGGCGAAGGCCTTGTCCACTAGCGGGTTACCGGCCCCTTCGGTGAGAGGGCCGGGGCAGGCTGTCGCTTGGGAGCCGGGGAAAGGCAGGATGGCAGGCTCAGTCT…	TCAATCACAGATACACAATGGCTTTTGTATGAACTCGTGTTTGTGAGTGTGTGTATATCTGTGTATGCGTGTGTGTGTCGTGTGTGCGCNCGAATGTGTATGTTTTTCCGATTAGTTCACGAGTTCATTATGCAGCAGGCTTGAACAGGGGATCATCGGCGAAGGCCTTGTCCACTAGCGGGTTACCGGCCCCTTCGGT[A/G]AGAGGGCCGGGGCAGGCTGTCGCTTGGGAGCCGGGGAAAGGCAGGATGGCAGGCTCAGTCTGGCCCATGATGTCAGGGTCAGCGATGTCGGGCTTCGTGGTTGCCATCTCGGGGGGGAAAGTGGGCATGGTGGTGGTGGTATCGCCCATGGCGGGCAACAAAGCACCACGCCGTCTGGGTGGTGGGGATGCTTGGC	No hits					No hits					-0.01081	0.70674	Blank	0	A	0	GA	3	G	88	Blank	0	A	0	GA	1	G	41	Blank	0	A		GA	0	G	10	Blank	0	A	0	GA
Gm0899_0049	Gm0899	W01_2	NA	ACG TTG GAT GAG TCG CAG CTA GCA GCT AAC	ACG TTG GAT GAC GAT TTT CTG CAC TGC CTG	ATG TTG CGT TAT TGT TGT ATG T	GCACGAGGTGACATTCAGTCGCAGCTAGCAGCTAACGGGGGAGCTGTGAACATACAACAATAACGCAACATGGCACAGGCAGTGCAGAAAATCGTGGCCAAAGTGCCGACATATATCGGTGCCGCCGTGACCTTCTCCAAGCCCAAGCTGGCCACCTTCTGGCACTACGCCCGGGTCGAGCTCGTCCCCCCTTCACCTGCCGAGATCCCCAAGGCCATCGAAGGAGCAGCGAACATCCTGAAGTCCTTCCAGTCTGGACGTCTGGGACAAACCACCGTCAAGGATGCTGTGAGGAACGGACTGGTGTGCACCGAGGTGCTGATGTGGTTCTACATCGGAGAGTGCATCGGCAAGGGCGGTTTGATCGGCTACGCTGTTTAAAAGTTTTGGACTCTTCTG…	ACATTCAGTCGCAGCTAGCAGCTAACGGGGGAGCTGTG[A/C]ACATACAACAATAACGCAACATGGCACAGGCAGTGCAGAAAATCGTGGCCAAAGTGCCGACATATATCGGNGCCGCCGTGACCTTCTCCAAGCCCAAGCTGGCCACCTTCTGGCACTACGCCCGGGTCGAGCTCGTCCCCCCTTCACCTGCCGAGATCCCCAAGGCCATCGAAGGAGCAGCGAACATCCTGAAGTCCTTCCAGTCTGGACGTCTGGGACAAACCACCGTCAAGGATGCTGTGAGGAACGGACTGGTGTGCACCGAGGTGCTGATGTGGTTCTACATCGGAGAGTGCATCGGCAAGGGCGGTTTGATCGGCTACGCTGTTTAAAAGTTTTGGACTCTT	Q5RFH0|ATP5L_PONPY ATP synthase subunit g, mitochondrial (EC 3.6... 141 1e-33	O75964|ATP5L_HUMAN ATP synthase subunit g, mitochondrial (EC 3.6... 139 6e-33	Q9CPQ8|ATP5L_MOUSE ATP synthase subunit g, mitochondrial (EC 3.6... 132 9e-31	Q28852|ATP5L_BOVIN ATP synthase subunit g, mitochondrial (EC 3.6... 130 2e-30	Q7Z4Y8|AT5L2_HUMAN ATP synthase subunit g 2, mitochondrial (EC 3... 115 7e-26	emb|CR718310.2|CNS0GH70 Tetraodon nigroviridis full-length cDNA 128 1e-26	emb|CR716037.2|CNS0GFG1 Tetraodon nigroviridis full-length cDNA 128 1e-26	emb|CR715258.2|CNS0GEUE Tetraodon nigroviridis full-length cDNA 128 1e-26	emb|CR715203.2|CNS0GESV Tetraodon nigroviridis full-length cDNA 128 1e-26	emb|CR632498.2|CNS0EN08 Tetraodon nigroviridis full-length cDNA 128 1e-26	0.00104	0.48485	Blank	1	A	79	CA	11	C	0	Blank	1	A	34	CA	7	C	0	Blank	0	A	9	CA	1	C	0	Blank	0	A	36	CA
Gm0898_0376	Gm0898	W07_2	NA	ACG TTG GAT GCT GGT CCT TCT CCT CAA TTC	ACG TTG GAT GGT TAG CTG AGC TTC TTG TCC	TAG CTG AGC TTC TTG TCC GAT AAG AT	GCACGAGGTGAAGGCCTACCTGCTGTTACTGCTCCTGCTCCCGGTCTGCCTGGCTGACTTCACGATCCAGTGCTATGGAGAAGACCACCTGATGGTCCGGAACCAGGTCCTGAGCTGCAGCAGCAGAACCCAGCAAGCCTGCTACACCCGGGTGACCGGAGAGAAGGGCTGTGCTCGTCTGGACCTGTGTGAGCGTCAGGGCTGGAAGTGCTGCTTCACCAGCCTCTGCAACGCCTGAACGCATCGCAGGGCTGCTCCTCTGGTCGGCTCCTCTGGTCAGCTCCTCTGGTCGGCTCTTCTGGTCGGCTCCTCTGGTCGGCTCTTCTGGTCCTTCTCCTCAATTCACCTGGACCTGATGTCTGTTCTGTCTGCCTTCATCTTATCGGACAAGAAGCTCAG…	GTCTGGACCTGTGTGAGCGTCAGGGCTGGAAGTGCTGCTTCACCAGCCTCTGCAACGCCTGAACGCATCGCAGGGCTGCTCCTCTGGTCGGCTCCTCTGGTCAGCTCCTCTGGTCGGCTCTTCTGGTNGGCTCCTCTGGTCGGCTCTTCTGGTCCTTCTCCTCAATTCACCTGGACCTGATGTCTGTTCTGTCTGCCTT[A/C]ATCTTATCGGACAAGAAGCTCAGCTAACTAGAGCTCAGCTGACTAGAGCTGAGCTTACTAGCGCTCAGCTAACCAGCACCCAGCTAATTAGTGCTTAGCTTNCTAGATTCAAGCAAACCTTTATTCTGATGTATTTGAGTGAAATAAACTGATGAAAGTGAAAACCTCGTGC	No hits					gb|AF363273.1| Oncorhynchus mykiss toxin-1 mRNA, complete cds 60 1e-05					-0.00113	0.34506	Blank	0	A	0	CA	6	C	85	Blank	0	A	0	CA	4	C	38	Blank	0	A	0	CA	1	C	9	Blank	0	A	0	CA
Gm0893_0486	Gm0893	W02_2	NA	ACG TTG GAT GTT CTT CGA CGA GTG TGA CGC	ACG TTG GAT GAT GTC CTC TTC CTT GAT GCC	TGC GGC CCA CTC CTC CAG GGC GAT GTA	GCACGAGGTTTTTTTTTTTATTTAAAACTTTATTTTTTAATTTTACAACTTGGTCTCTTTGCAGGATGTTTTGTTTCTATTTCAGATAATTGCCCGAAAGAATTACCAAAAAACCAACACATTAGATATGGTACAGAGCTGACAAACAGAACAGAACACATTTACGTCTGATGTTATTAATCTTAAAGTCATTTGAATTGTCTTTTTGGAGAGTTTGATTTTAACCAATGAATGGAAGCTGCTTGTAAACACCTTGGGTGTGTACAGATTGTGCACTTCTTTAGTTATTCTAACAAATGCTTTAGTGGTATAGGTAGGAGAGGTTGTTATAGAAAAAAAAAATAACCTGCAGTTAGCACCATTACTGGGTTTTTTAATTTACTAGGGAACCAGGAATCG…	ATTCTAACAAATGCTTTAGTGGTATAGGTAGGAGAGGTTGTTATAGAAAAAAAAAATAACCTGCAGTTAGCACCATTACTGGGTTTTTTAATTTACTAGGGAACCAGGAATCGCCAAGANGGTCTTACAGAACCATGTCCTTATCGATGTCCTCTTCCTTGATGCCGAAGCATGCGGCCCACTCCTCCAGGGCGATGTA[C/T]TTGTCGCTGTCAGCGTCACACTCGTCGAAGAAGCGAGTGGTGCCCTCGTGC	P36378|SPRC_XENLA SPARC precursor (Secreted protein acidic and r... 75 1e-13	O93390|SPRC_COTJA SPARC precursor (Secreted protein acidic and r... 72 9e-13	P36377|SPRC_CHICK SPARC precursor (Secreted protein acidic and r... 72 1e-12	P13213|SPRC_BOVIN SPARC precursor (Secreted protein acidic and r... 71 3e-12	P07214|SPRC_MOUSE SPARC precursor (Secreted protein acidic and r... 70 3e-12	gb|AY239014.1| Sparus aurata osteonectin mRNA, complete cds 142 1e-30	emb|AJ564190.1|SAU564190 Sparus auratus mRNA for osteonectin 142 1e-30	emb|CR703864.2|CNS0G61W Tetraodon nigroviridis full-length cDNA 130 4e-27	emb|CR700330.2|CNS0G3BQ Tetraodon nigroviridis full-length cDNA 130 4e-27	emb|CR683599.1|CNS0FQEZ Tetraodon nigroviridis full-length cDNA 130 4e-27	0.00657	0.57869	Blank	3	C	86	CT	2	T	0	Blank	3	C	39		0	T	0	Blank	0	C	10		0	T	0	Blank	0	C	37	CT
Gm0887_0203	Gm0887	W03_2	NA	ACG TTG GAT GTG TAG TGC ATC GGC TCT GTC	ACG TTG GAT GCA TCA TGC GTG TTA ACG TGG	TCA TGC GTG TTA ACG TGG ATA AGG TG	GCACGAGGCTTGACACCATTAGCCTTAGCTTTTAAAGTCGACACAGCGCACACTCATATCGACCAACAAGTGTCATTTTACAATGTCTAATCCCAATCCTGGAGAAGGTTCCGGCATGGAGCAAGGGAACCGGCGCCTCCAACAGACTCAGGCCCAAGTGGACGAGGTGGTGGACATCATGCGTGTTAACGTGGATAAGGTGTTGGAGCGTGACCAGAAGCTATCTGAACTGGATGACAGAGCCGATGCACTACAGGCAGGAGCTTCCCAGTTTGAAACCAGCGCTGCCAAGCTCAAGAGGAAGTTCTGGTGGAAGAACTGCAAGATGTGGGCCATCCTAATAGCAGTCTTAATCATCATCGTGATCACCATTATCATTTGGAACTACTCGTAAAGATG…	CACCATTAGCCTTAGCTTTTAAAGTCGACACAGCGCACACTCATATCGACCAACAAGTGTCATTTTACAATGTCTAATCCCAATCCTGGAGAAGGTTCCGGCATGGAGCAAGGGAACCGGCGCCTCCAACAGACTCAGGCCCAAGTGGACGAGGTGGTGGACATCATGCGTGTTAACGTGGATAAGGTG[C/T]TGGAGCGTGACCAGAAGCTATCTGAACTGGATGACAGAGCCGATGCACTACAGGCAGGAGCTTCCCAGTTTGAAACCAGCGCTGCCAAGCTCAAGAGGAAGTTCTGGTGGAAGAACTGCAAGATGTGGGCCATCCTAATAGCAGTCTTAATCATCATCGTGATCACCATTATCATTTGGAACTACTCGTAAAGATG	No hits					No hits					-0.00294	0.42033	Blank	0	C	57	CT	27	T	7	Blank	0	C	27	CT	13	T	2	Blank	0	C	5	CT	3	T	2	Blank	0	C	25	CT
Gm0883_0352	Gm0883	W07_2	NA	ACG TTG GAT GCG CTC GCA GAC CAT TTT AGG	ACG TTG GAT GCG GCA ATT TTG TAA TAG GAG G	TTT GTA ATA GGA GGG AAG AT	GCACGAGGGCGGGGCCAGCCCCAAGTGGACCCACGACATGTTCCAGGGCGGGGAAGAAGGGGAGCTGGCTGACGACACCATGGAGCTGGAGCACAAGGAGAGCAAGGCCGAGCCCGCCGCTCCCAAGTAGTGCGTCTTCACCACCTCCCAGGCTGTCTGGGGGTCTCCTCCTCTTCCTCCTCCTCTGCGTCACCTCCTCCTCACTCTCAGAGCGCTGTTTAGGATCACAGATTCGTTTGGGGATTTTGATTTGTCGTTTTTTTTTTGTTGCACTTTGAGTCCTCTCATCTTTCTCTTAAGATTTAAAGTTGGTTATAAATGTATCGGCAATTTTGTAATAGGAGGGAAGATTGGAGCGGGAAAAGGAGAGATTGGAGTTAATTGACCTAAAATGGTCTG…	CTGTCTGGGGGTCTCCTCCTCTTCCTCCTCCTCTGCGTCACCTCCTCCTCACTCTCAGAGCGCTGTTTAGGATCACAGATTCGTTTGGGGATTTTGATTTGTCGTTTTTTTTTTGTTGCACTTTGAGTCCTCTCATCTTTCTCTTAAGATNTAAAGTTGGTTATAAATGTATCGGCAATTTTGTAATAGGAGGGAAGAT[G/T]GGAGCGGGAAAAGGAGAGATTGGAGTTAATTGACCTAAAATGGTCTGCGAGCGCTGGGTCTTATGTGATATTGAGGCCCGTTTTGGTCGGTCGCCTTGCGAGGCCGTTAATGTGGGCGAGACAGACAGACGGACAGGTCTTCTGAGAAACGCATGAGTAGCAAATTGCATTTGTGCCTTAGATTAACATGGAGTTG	No hits					gb|DQ887771.1| Gadus morhua microsatellite Gmo-C131 sequence 87 9e-14					-0.00386	0.56207	Blank	0	G	9	GT	39	T	43	Blank	0	G	3	GT	17	T	22	Blank	0	G	2	GT	3	T	5	Blank	0	G	4	GT
Gm0883_0303	Gm0883	W08_2	NA	ACG TTG GAT GTG AGT CCT CTC ATC TTT CTC	ACG TTG GAT GAA TCT CTC CTT TTC CCG CTC	CCG ATA CAT TTA TAA CCA ACT TTA	GCACGAGGGCGGGGCCAGCCCCAAGTGGACCCACGACATGTTCCAGGGCGGGGAAGAAGGGGAGCTGGCTGACGACACCATGGAGCTGGAGCACAAGGAGAGCAAGGCCGAGCCCGCCGCTCCCAAGTAGTGCGTCTTCACCACCTCCCAGGCTGTCTGGGGGTCTCCTCCTCTTCCTCCTCCTCTGCGTCACCTCCTCCTCACTCTCAGAGCGCTGTTTAGGATCACAGATTCGTTTGGGGATTTTGATTTGTCGTTTTTTTTTTGTTGCACTTTGAGTCCTCTCATCTTTCTCTTAAGATTTAAAGTTGGTTATAAATGTATCGGCAATTTTGTAATAGGAGGGAAGATTGGAGCGGGAAAAGGAGAGATTGGAGTTAATTGACCTAAAATGGTCTG…	AAGGCCGAGCCCGCCGCTCCCAAGTAGTGCGTCTTCACCACCTCCNAGGCTGTCTGGGGGTCTCCTCCTCTTCCTCCTCCTCTGCGTCACCTCCTCCTCACTCTCAGAGCGCTGTTTAGGATCACAGATTCGTTTGGGGATTTTGATTTGTCGTTTTTTTTTTGTTGCACTTTGAGTCCTCTCATCTTTCTCTTAAGAT[G/T]TAAAGTTGGTTATAAATGTATCGGCAATTTTGTAATAGGAGGGAAGATNGGAGCGGGAAAAGGAGAGATTGGAGTTAATTGACCTAAAATGGTCTGCGAGCGCTGGGTCTTATGTGATATTGAGGCCCGTTTTGGTCGGTCGCCTTGCGAGGCCGTTAATGTGGGCGAGACAGACAGACGGACAGGTCTTCTGAGA	No hits					gb|DQ887771.1| Gadus morhua microsatellite Gmo-C131 sequence 87 9e-14					0.04081	0.16227	Blank	1	G	65	GT	16	T	9	Blank	0	G	35	GT	4	T	3	Blank	0	G	6	GT	2	T	2	Blank	1	G	24	GT
Gm0883_0149	Gm0883	W08_2	NA	ACG TTG GAT GTA AAC AGC GCT CTG AGA GTG	ACG TTG GAT GCC AAG TAG TGC GTC TTC ACC	CGT CTT CAC CAC CTC C	GCACGAGGGCGGGGCCAGCCCCAAGTGGACCCACGACATGTTCCAGGGCGGGGAAGAAGGGGAGCTGGCTGACGACACCATGGAGCTGGAGCACAAGGAGAGCAAGGCCGAGCCCGCCGCTCCCAAGTAGTGCGTCTTCACCACCTCCCAGGCTGTCTGGGGGTCTCCTCCTCTTCCTCCTCCTCTGCGTCACCTCCTCCTCACTCTCAGAGCGCTGTTTAGGATCACAGATTCGTTTGGGGATTTTGATTTGTCGTTTTTTTTTTGTTGCACTTTGAGTCCTCTCATCTTTCTCTTAAGATTTAAAGTTGGTTATAAATGTATCGGCAATTTTGTAATAGGAGGGAAGATTGGAGCGGGAAAAGGAGAGATTGGAGTTAATTGACCTAAAATGGTCTG…	GGGGCCAGCCCCAAGTGGACCCACGACATGTTCCAGGGCGGGGAAGAAGGGGAGCTGGCTGACGACACCATGGAGCTGGAGCACAAGGAGAGCAAGGCCGAGCCCGCCGCTCCCAAGTAGTGCGTCTTCACCACCTCC[C/_]AGGCTGTCTGGGGGTCTCCTCCTCTTCCTCCTCCTCTGCGTCACCTCCTCCTCACTCTCAGAGCGCTGTTTAGGATCACAGATTCGTTTGGGGATTTTGATTTGTCGTTTTTTTTTTGTTGCACTTTGAGTCCTCTCATCTTTCTCTTAAGATNTAAAGTTGGTTATAAATGTATCGGCAATTTTGTAATAGGAGGGAAGATNGGAGCGGGAAAAGGAGAGATTGGAGTTAATTGACCTAAAATGGT	No hits					gb|DQ887771.1| Gadus morhua microsatellite Gmo-C131 sequence 87 9e-14					0.00297	0.21896	Blank	4	C	47	C.DEL	32	DEL	8	Blank	2	C	21	C.DEL	15	DEL	4	Blank	0	C	8	C.DEL	2	DEL	0	Blank	2	C	18	C.DEL
Gm0881_0235	Gm0881	W04_2	NA	ACG TTG GAT GGT TAC GTT GCC GCT TAC CTG	ACG TTG GAT GCA ATG CCA ACG CTT TCT AGG	TTC TAG GAT TTT CTG GAT GTC CTT	GCACGAGGTATGGGATTAACCCAAAGCGTTCACTATAAACAGTTGGTTTGAACAACTGTAGTTCATTTCGACATCACATTCCAACATCCAAGCAGCATCATCTTTGTAGTCCGATTCAGTTTAATGTAAATTGCCATCATCCGCCTGTCAGCATCAGGCTGACGGCTACATGCCAATGCGTTACGTTGCCGCTTACCTGCTCGCAGCCCTAGCTGGCAATGAGGCTCCTCAGGCAAAGGACATCCAGAAAATCCTAGAAAGCGTTGGCATTGAAGCTGATGACACCCGAATGCAGAAGGTAATCTCTGAGCTTGATGGTAAAAGCATCGACGAGGTCATTGCTCAAGGTAATGGCAAGTTGGCCAGCATGCCAGCAGCTGGTGCAGTAGCAGCGGTAGC…	TAAACAGTTGGTTTGAACAACTGTAGTTCATTTCGACATCACATTCCAACATCCAAGCAGCATCATCTTTGTAGTCCGATTCAGTTTAATGTAAATTGCCATCATCCGCCTGTCAGCATCAGGCTGACGGCTACATGCCAATGCGTTACGTTGCCGCTTACCTGCTCGCAGCCCTAGCTGGCAATGAGGCTCCTCAGGC[A/G]AAGGACATCCAGAAAATCCTAGAAAGCGTTGGCATTGAAGCTGATGACACCCGAATGCAGAAGGTAATCTCTGAGCTTGATGGTAAAAGCATCGACGAGGTCATTGCTCAAGGTAATGGCAAGTTGGCCAGCATGCCAGCAGCTGGTGCAGTAGCAGCGGTAGCCACCTCTGCTGCGGTTGTCGCTGGAGGAGCAG	No hits					No hits					0.00974	0.59824	Blank	0	A	89	GA	2	G	0	Blank	0	A	40	GA	2	G	0	Blank	0	A	10		0	G	0	Blank	0	A	39
Gm084_0543	Gm084	W01_1	non-syn	ACG TTG GAT GGC AGT CTC TTC TCT TGT AGC	ACG TTG GAT GAC TGC TAC TTC CTA GAT AAC	ATC GAT TCC TCC ACC TA	AGTGTACTCCCACTGTTCCGCAAGGGAGGAAGTTTGGGGCCCGGGGAGGACTCAGCCAAATGGACTAGGCCGGCACGCGGACACTGGGCTGTCAACGAACAACGGAAAGCGGGATCCCGGCGTCAAAAATAAACTTTGCAAAAAAACAGAAGAGACAATGCATAGCCCAACGGAAACCGGTCCTGGAGTTTGTATGTTAATCCAACGTTCAATTTGGGTCGATATAACGCTCTTTTCTGTTCCCTTTTTTACCTTTTTCTTTTTAAATGTTCTGCCTCACATTCTTTACACACTTGTTCACGTTTAGGGTAGGAGGGCCTTTCGTCCCATTTTAGTTTTAGTTTTTTCATTTTCGGAAGTATTGCCGTCACGTTGTTTATTCAGAAAAATGGCCGACGT…	TTTTCATTTTCGGAAGTATTGCCGTCACGTTGTTTATTCAGAAAAATGGCCGACGTAGAGATGCTCAGATCACCACTGAGCAAACAGCTTCCTGGTGAGCGGTGAGTAGCATCACGCCGCAGTACGCTATGCCAGAACGAACGCACTGATAGGAGCAGTCTCTTCTCTTGTAGCACAGATATATCGATTCCTCCACCTA[A/T]ACCTATCAAAGCCTATTTAGTTATCTAGGAAGTAGCAGTTTATGATATACAAGTTACCACATCCAGGACATGGGACTTTTTATAGCGTTGTACCATATATGTTCCAACAGGCTTGTTAAGATGCTACCAAGTCTTTTAATTTATTCCTTGCATAAGGTTTTTTGATAACATTCCTCGATTAGTTTAATAAAACCTC	No hits					No hits					0.04336	0.07918	Blank	0	A	1	AT	3	T	87	Blank	0	A		AT	0	T	42	Blank	0	A		AT	1	T	9	Blank	0	A	0	AT
Gm0835_0213	Gm0835	W03_2	NA	ACG TTG GAT GCG GGA TCT TGG ACA TCT TGG	ACG TTG GAT GTC TAC GTG CGC ACT GAA AAG	TGC CTG TCC GAC CAG AGT CT	GCACGAGGCTCTTGAGAGCTGAAACAGTATTTCTTCGCTCACCAAACTCCTCTCGACTTTTTTTTTATGTACAATCATTGTACCTCCTTTTTCTTGGAAACTACATCTCCCAGCCAAGCAGCCGTCAACATGAAGGTAGTCGGATCTACGTGCGCACTGAAAAGCAAGGTCGGCGGCGAGGACATGGTGCGCTGCCTGTCCGACCAGAGTCTTGCCATCTCCAAGATGTCCAAGATCCCGCTGCTGGACGAGCAGATGAGCGTCTTCCTGCAGGACATGAACAGCTGTTACAGCAAGCTGAAGGAGCTGGTGCCCACCCTGCCCACCAACAAGAAGGCCAGCAAGGTGGAGATCCTGCAGCACGTCATTGACTACATCTGGGACCTCCAGGTTGAGCTG…	ACAGTATTTCTTCGCTCACCAAACTCCTCTCGACTTTTTTTTTATGTACAATCATTGTACCTCCTTTTTCTTGGAAACTACATCTCCCAGCCAAGCAGCCGTCAACATGAAGGTAGTCGGATCTACGTGCGCACTGAAAAGCAAGGTCGGCGGCGAGGACATGGTGCGCTGCCTGTCCGACCAGAGTCT[G/T]GCCATCTCCAAGATGTCCAAGATCCCGCTGCTGGACGAGCAGATGAGCGTCTTCCTGCAGGACATGAACAGCTGTTACAGCAAGCTGAAGGAGCTGGTGCCCACCCTGCCCACCAACAAGAAGGCCAGCAAGGTGGAGATCCTGCAGCACGTCATTGACTACATCTGGGACCTCCAGGTTGAGCTGGACGAGCCCG	No hits					No hits					-0.01462	0.91789	Blank	0	G	54	GT	33	T	4	Blank	0	G	23	GT	18	T	1	Blank	0	G	6	GT	4	T	0	Blank	0	G	25	GT
Gm0834_0454	Gm0834	W04_2	non-syn	ACG TTG GAT GTA TCC ATA GCA ACG CCA AGG	ACG TTG GAT GTG GAT ATC CTC CGT TAC ACC	AGC TCA GCA GGT CTT C	GCACGAGGCTTCAGTCGAGGTATCTGTCAATAACTGAAAAACAAGCTACAGAATGTGGCAGGCAGCTCTCCTGGTGATGGCTATCATCTTGTCTGTGGGCAGGGCCAGACCACAGCTCAAGCCTCTGTCCAGTGAAATGGTCGACTACATCAACCAGGTCAACACTACCTGGAAGGCCGGCCAAAATTTCCGTCATGTAGACCACAGCTATGTCAAGAAGCTGTGTGGTACATTTCTCAATGGACCCAGACTCCCCACCATGGTCCGTTATTCTGGAGACGTGAAGCTGCCGGAGAACTTTGACTCCAGGGTTCAGTGGCCTCAGTGCCCCACTCTGAAGGAGATCAGGGACCAGGGCTCCTGTGGCTCATGCTGGGCATTTGGAGCTGCAGAGGCCAT…	CCACCATGGTCCGTTATTCTGGAGACGTGAAGCTGCCGGAGAACTTTGACTCCAGGGTTCAGTGGCCTCAGTGCCCCACTCTGAAGGAGATCAGGGACCAGGGCTCCTGTGGCTCATGCTGGGCATTTGGAGCTGCAGAGGCCATCTCAGACAGGGTGTGTATCCATAGCAACGCCAAGGTCAGTGTGGAGATCTCATC[C/G]GAAGACCTGCTGAGCTGCTGCCACCTCTGTGGCATGGGGTGTAACGGAGGATATCCATCTGCTGCCTGGAGTTTCTGGGCCCATGAAAGACTGGTGTCTGGCGGACTCTATGAGTCCCACATGGGCTGCAGGCCCTACCCATCGCTCCTTGTGAGCACATGTTGACGGCACCAAACGCCCTGCACCGAAAAGGAGG	P07858|CATB_HUMAN Cathepsin B precursor (EC 3.4.22.1					gb|AY686604.1| Paralichthys olivaceus cathepsin B mRNA, complete... 168 3e-38	gb|DQ993253.1| Hippoglossus hippoglossus cathepsin B (ctsb				-0.00716	0.62659	Blank	0	C	4	GC	20	G	67	Blank	0	C	2	GC	11	G	29	Blank	0	C	0	GC	2	G	8	Blank	0	C	2	GC
Gm0831_0304	Gm0831	W15_2	NA	ACG TTG GAT GTG GGC CAT GAG TTT GTG AAC	ACG TTG GAT GAG GGA TGA ATT TCA GTG AGC	GGC TGA ATA TTC AGA AGC GAG ACT T	GCACGAGGGTTAGTTTCAGTCGCACTGTACGCGAAGCAATATGTCTTTTTGCTCCTTTTTTGGAGGAGAGGTCTTCAAAGACAATTTTGAACCAGGCATTTACGCATGTTCAAAGTGTGACCACAAGCTGTTCTCCAGTAGGTCCAAGTTCGAGCACTCGTCTCCATGGCCTGCCTTCACAGAGACGGTCCAGGAGGACAGTGTGTCCAAGCACGTAGAGAGACCCGGCGCGTTCAAGGTTCTCTGTGGGAAGTGCGGAAACGGATTGGGCCATGAGTTTGTGAACGATGGGCCTTCCAAGGGAAAGTCTCGCTTCTGAATATTCAGCAGCTCACTGAAATTCATCCCTAAAGATAAGGTTGATGGCCAGTAGAGTGAGCTGAGGATGTAGAAACTGCA…	CATGTTCAAAGTGTGACCACAAGCTGTTCTCCAGNAGGTCCAAGTTCGAGCACTCGTCTCCATGGCCTGCCTTCACAGAGACGGTCCAGGAGGACAGTGTGTCCAAGCACGTAGAGAGACCCGGCGCGTTCAAGGTTCTCTGTGGGAAGTGCGGNAACGGATTGGGCCATGAGTTTGTGAACGATGGGCCTTCCAAGGG[A/G]AAGTCTCGCTTCTGAATATTCAGCAGCTCACTGAAATTCATCCCTAAAGATAAGGTTGATGGCCAGTAGAGTGAGCTGAGGATGTAGAAACTGCATAGAGTGATTCGGGCAACGTATTGTGCCCTTCTGATTGGCTGGAGGTGTGGCCAGAGGATGACGTGTTCTGAGACAAAGCCTCATTCTGAGACCTCCAGGA	Q9JLC3|MSRX_MOUSE Methionine-R-sulfoxide reductase (EC 1.8.4.-					gb|BT028692.1| Gasterosteus aculeatus clone CNB282-C06 mRNA sequ... 267 5e-68	ref|NM_001004972.1| Xenopus tropicalis MGC89326 protein (MGC8932... 117 8e-23	emb|CT030529.1| Xenopus tropicalis finished cDNA, clone TNeu114f09 117 8e-23	emb|CR721671.2|CNS0GJSD Tetraodon nigroviridis full-length cDNA 84 1e-12	gb|EF113597.1| Sus scrofa selenoprotein X mRNA, complete cds 82 4e-12	0.00705	0.174	Blank	0	A	73	GA	18	G	0	Blank	0	A	36	GA	6	G	0	Blank	0	A	6	GA	4	G	0	Blank	0	A	31	GA
Gm0831_0139	Gm0831	W02_2	NA	ACG TTG GAT GAT GGA GAC GAG TGC TCG AAC	ACG TTG GAT GCC AGG CAT TTA CGC ATG TTC	CCA CAA GCT GTT CTC CAG	GCACGAGGGTTAGTTTCAGTCGCACTGTACGCGAAGCAATATGTCTTTTTGCTCCTTTTTTGGAGGAGAGGTCTTCAAAGACAATTTTGAACCAGGCATTTACGCATGTTCAAAGTGTGACCACAAGCTGTTCTCCAGTAGGTCCAAGTTCGAGCACTCGTCTCCATGGCCTGCCTTCACAGAGACGGTCCAGGAGGACAGTGTGTCCAAGCACGTAGAGAGACCCGGCGCGTTCAAGGTTCTCTGTGGGAAGTGCGGAAACGGATTGGGCCATGAGTTTGTGAACGATGGGCCTTCCAAGGGAAAGTCTCGCTTCTGAATATTCAGCAGCTCACTGAAATTCATCCCTAAAGATAAGGTTGATGGCCAGTAGAGTGAGCTGAGGATGTAGAAACTGCA…	TAGTTTCAGTCGCACTGTACGCGAAGCAATATGTCTTTTTGCTCCTTTTTTGGAGGAGAGGTCTTCAAAGACAATTTTGAACCAGGCATTTACGCATGTTCAAAGTGTGACCACAAGCTGTTCTCCAG[C/T]AGGTCCAAGTTCGAGCACTCGTCTCCATGGCCTGCCTTCACAGAGACGGTCCAGGAGGACAGTGTGTCCAAGCACGTAGAGAGACCCGGCGCGTTCAAGGTTCTCTGTGGGAAGTGCGGNAACGGATTGGGCCATGAGTTTGTGAACGATGGGCCTTCCAAGGGNAAGTCTCGCTTCTGAATATTCAGCAGCTCACTGAAATTCATCCCTAAAGATAAGGTTGATGGCCAGTAGAGTGAGCTGAGGATGTAGAAACT	Q9JLC3|MSRX_MOUSE Methionine-R-sulfoxide reductase (EC 1.8.4.-					gb|BT028692.1| Gasterosteus aculeatus clone CNB282-C06 mRNA sequ... 267 5e-68	ref|NM_001004972.1| Xenopus tropicalis MGC89326 protein (MGC8932... 117 8e-23	emb|CT030529.1| Xenopus tropicalis finished cDNA, clone TNeu114f09 117 8e-23	emb|CR721671.2|CNS0GJSD Tetraodon nigroviridis full-length cDNA 84 1e-12	gb|EF113597.1| Sus scrofa selenoprotein X mRNA, complete cds 82 4e-12	0.03554	0.06843	Blank	0	C	12	CT	43	T	36	Blank	0	C	5	CT	14	T	23	Blank	0	C	2	CT	6	T	2	Blank	0	C	5	CT
Gm083_0182	Gm083	W03_1	syn	ACG TTG GAT GCC AAC TTT CTT GGG AGA CAG	ACG TTG GAT GTG TAC TGG TGG AGA AGT TGG	TCC AAT TTT GGG AGC AAG	CACGAGGTGAAGGTGCAACAGTAATCGGTCGTCCCGAATCTGGGTTCATCCGACACCATCACCAACCAAGCTGAACAGAGCACTACTACCAGATCAGCATCATGCCTCCCAAATTCGACCCCAGCGAAATTAAAGTTGTGTACATGAGATGTACTGGTGGAGAAGTTGGTGCCACCTCAGCGCTTGCTCCCAAAATTGGACCTCTGGGTCTGTCTCCCAAGAAAGTTGGTGATGACATCGCCAAGGCCACTGGAGACTGGAAGGGACTCAGAATCACCGTGAAGCTGACCATCCAGAACAGACAGGCTGTGGTTGAGGTTGTTCCCTCTGCATCTGCCCTGATCATCAAGGCTCTTAAGGAGCCCCCACGTGACCGGAAGAAGGTCAAGAACATCAAGC…	CACGAGGTGAAGGTGCAACAGTAATCGGTCGTCCCGAATCTGGGTTCATCCGACACCATCACCAACCAAGCTGAACAGAGCACTACTACCAGATCAGCATCATGCCTCCCAAATTCGACCCCAGCGAAATTAAAGTTGTGTACATGAGATGTACTGGTGGAGAAGTTGGTGCCACCTCAGC[A/G]CTTGCTCCCAAAATTGGACCTCTGGGTCTGTCTCCCAAGAAAGTTGGTGATGACATCGCCAAGGCCACTGGAGACTGGAAGGGACTCAGAATCACCGTGAAGCTGACCATCCAGAACAGACAGGCTGTGGTTGAGGTTGTTCCCTCTGCATCTGCCCTGATCATCAAGGCTCTTAAGGAGCCCCCACGTGACCGGAAGAAGGTCAAGAACATCA	P30050|RL12_HUMAN 60S ribosomal protein L12 - Homo sapiens (Human					emb|CR702109.2|CNS0G4P5 Tetraodon nigroviridis full-length cDNA 405 e-110	emb|CR659812.2|CNS0F82Y Tetraodon nigroviridis full-length cDNA 405 e-110	emb|CR659753.2|CNS0F81B Tetraodon nigroviridis full-length cDNA 405 e-110	emb|CR647816.2|CNS0EYTQ Tetraodon nigroviridis full-length cDNA 405 e-110	emb|CR713972.2|CNS0GDUO Tetraodon nigroviridis full-length cDNA 403 e-109	-0.01095	0.78006	Blank	1	A	86	GA	4	G	0	Blank	1	A	39	GA	2	G	0	Blank	0	A	9	GA	1	G	0	Blank	0	A	38	GA
Gm0818_0142	Gm0818	W02_2	NA	ACG TTG GAT GCT TCA GAG CCG GAA CCT TTG	ACG TTG GAT GCA CAG TTG AAA CCG TGA AGG	GGA AAC CAT GGA GAA GAG AAG	GCACGAGGTGTGATTATCCTCAAAAGAAGGAGGACACCAGCGGAGAAAGTTTTCACGATCCTGCCCCTGCACATGGAAGACAAGGCCCTACTCACAGTTGAAACCGTGAAGGAGCTTCCAGGAAACCATGGAGAAGAGAAGGAGCCCCTCAAAGGTTCCGGCTCTGAAGCCAGCTCTGGTATCGGCTCTGGTTCCCACGATGGTTCCAGCTCTGGTTCCATCGATGGTTCCAGCTCTGGTTCCATCGATGGTTCCAGCTCTGGTGTCAGCGATGGTTCCCACTCCAGTCTGGACAAGACCCCAGTGTGATCTGAGTCCCGATCACCACATCCTGGGGCGTCTTGCCACATTCAAGACTTCCACTCCTGATTGCTTGGTTTCTTCTACGCTTCTAGAGAA…	TGATTATCCTCAAAAGAAGGAGGACACCAGCGGAGAAAGTTTTCACGATCCTGCCCCTGCACATGGAAGACAAGGCCCTACTCACAGTTGAAACCGTGAAGGAGCTTCCAGGAAACCATGGAGAAGAGAAG[A/G]AGCNCCTCAAAGGTTCCGGCTCTGAAGCCAGCTCTGGTATCGGCTCTGGTTCCCACGATGGTTCCAGCTCTGGTTCCATCGATGGTTCCAGCTCTGGTTCCATCGATGGTTCCAGCTCTGGTGTCAGCGATGGTTCCCACTCCAGTCTGGACAAGACCCCAGTGTGATCTGAGTCCCGATCACCACATCCTGGGGCGTCTTGCCACATTCAAGACTTCCACTCCTGATTGCTTGGTTTCTTCTACGCTTCTAGA	No hits					No hits					-0.00321	0.35288	Blank	36	A	24	AG	14	G	17	Blank	25	A	8	AG	2	G	7	Blank	3	A	4	AG	3	G	0	Blank	8	A	12	AG
Gm0816_0500	Gm0816	W10_2	NA	ACG TTG GAT GTA GTC AAT CCA CAG GGC AAC	ACG TTG GAT GAC TCA AAA GTT GAA TCT AC	CAA TTC ATT TCA TGG TTG GTC TG	GCACGAGGCTATCCTTTTGTTCGCTGCGGCGTGGGTTGCCTGCCTGGCACAATCCAATGAGTTCTCCTCGTACTCTTCGGCCATCGGATTAGGGGCTGGAACTCCCTTCTCTGCCAAAGGAGAAGGAAGTATCACAGGCGTGAAAGTCTGGGAGCACCCTAATAGTCACATAACTGGTATCCAGTTGCGTCATGGCGCCAACTGGGGCAGTGTTCTTGGTATTGTCACCACCAGTGAACTGAGCATGGAGCTATTTGAAGGAGAGGCCATTGTTCAGGTGTCTGGAAAATTCAACCCCGTGGACTACATCTATCAGTTAACTTTCAGGACCAACAGAGGGCGTTCTCTCATCGCAGGCCAGCCATTCCAGGTGTCCTTTAACTTTTACCCCAAGTTTGC…	GGACTACATCTATCAGTTAACTTTCAGGACCAACAGAGGGCGTTCTCTCATCGCAGGCCAGCCATTNCAGGTGTCCTTTAACTTTTACCCCAAGTTTGCTAGGGCGGAGCTCCGGATGTTGAGTGGGCGGTCCAACGACAAAGGGATCACATCCCTTGGAGCCCATTGGGGGATAGTCAATCCACAGGGCAACACAGGG[A/G]CAGACCAACCATGAAATGAATTGAACTANACGTTTAAAAGTAGATTCAACTTTTGAGTTTCTATGATATCCTACTTATCAATAAAGCATGATAAGCCCTCGTGC	O60844|ZG16_HUMAN Zymogen granule membrane protein 16 precursor ... 79 9e-15	Q8K0C5|ZG16_MOUSE Zymogen granule membrane protein 16 precursor ... 78 3e-14	Q8CJD3|ZG16_RAT Zymogen granule membrane protein 16 precursor (Z... 77 4e-14	P15501|SPBP_MOUSE Prostatic spermine-binding protein precursor (... 54 4e-07	P08723|SPBP_RAT Prostatic spermine-binding protein precursor (SB... 53 7e-07	No hits					-0.0116	0.84751	Blank	9	A	4	GA	14	G	64	Blank	3	A	1	GA	10	G	28	Blank	3	A	0	GA	2	G	5	Blank	3	A	3	GA
Gm0816_0367	Gm0816	W15_2	NA	ACG TTG GAT GTC CGC CCT AGC AAA CTT GG	ACG TTG GAT GAC TTT CAG GAC CAA CAG AGG	GGT TCT CTC ATC GCA GGC CAG CCA TT	GCACGAGGCTATCCTTTTGTTCGCTGCGGCGTGGGTTGCCTGCCTGGCACAATCCAATGAGTTCTCCTCGTACTCTTCGGCCATCGGATTAGGGGCTGGAACTCCCTTCTCTGCCAAAGGAGAAGGAAGTATCACAGGCGTGAAAGTCTGGGAGCACCCTAATAGTCACATAACTGGTATCCAGTTGCGTCATGGCGCCAACTGGGGCAGTGTTCTTGGTATTGTCACCACCAGTGAACTGAGCATGGAGCTATTTGAAGGAGAGGCCATTGTTCAGGTGTCTGGAAAATTCAACCCCGTGGACTACATCTATCAGTTAACTTTCAGGACCAACAGAGGGCGTTCTCTCATCGCAGGCCAGCCATTCCAGGTGTCCTTTAACTTTTACCCCAAGTTTGC…	ACATAACTGGTATCCAGTTGCGTCATGGCGCCAACTGGGGCAGTGTTCTTGGTATTGTCACCACCAGTGAACTGAGCATGGAGCTATTTGAAGGAGAGGCCATTGTTCAGGTGTCTGGAAAATTCAACCCCGTGGACTACATCTATCAGTTAACTTTCAGGACCAACAGAGGGCGTTCTCTCATCGCAGGCCAGCCATT[A/C]CAGGTGTCCTTTAACTTTTACCCCAAGTTTGCTAGGGCGGAGCTCCGGATGTTGAGTGGGCGGTCCAACGACAAAGGGATCACATCCCTTGGAGCCCATTGGGGGATAGTCAATCCACAGGGCAACACAGGGNCAGACCAACCATGAAATGAATTGAACTANACGTTTAAAAGTAGATTCAACTTTTGAGTTTCTA	O60844|ZG16_HUMAN Zymogen granule membrane protein 16 precursor ... 79 9e-15	Q8K0C5|ZG16_MOUSE Zymogen granule membrane protein 16 precursor ... 78 3e-14	Q8CJD3|ZG16_RAT Zymogen granule membrane protein 16 precursor (Z... 77 4e-14	P15501|SPBP_MOUSE Prostatic spermine-binding protein precursor (... 54 4e-07	P08723|SPBP_RAT Prostatic spermine-binding protein precursor (SB... 53 7e-07	No hits					0.09017	0.00489	Blank	2	A	17	CA	44	C	28	Blank	0	A	3	CA	21	C	18	Blank	0	A	1	CA	6	C	3	Blank	2	A	13	CA
Gm0815_0133	Gm0815	W02_2	NA	ACG TTG GAT GTT CCG TGG AGT AAT GAT GGG	ACG TTG GAT GTC GAA GTA GAT GCA GTA GCC	TCG AAG TAG ATG CAG TAG CCG ACC AG	GCACGAGGTCTGATTGCCCTATCATTACTAAACCCGTTCGATTAGCGAAAAGTAATCAACAACACATATCTTCCGTGGAGTAATGATGGGCGGGAGGTCCAGCACGTTAGCGGCAGGGCTCTGCGGGGCGCTGCTGGTCGGCTACTGCATCTACTTCGACCGTAAGAGACGGAGTGACCCCAGCTTCAAGAACAGGCTGCGGGAACGGAGGAGAAAGCAGAAGGTGGCCAAGGACCGGGCTGGGATGTCCAAGCTCCCAGACCTGAAGGATGCGGAGGCCGTCCAGAAGTTCTTCCTGGAGGAGATCCAGCTTGGGGAGGAGCTACTGGCACAGGGTGACTACGAGACGGGTGTGGACCACCTGACCAATGCCATCGCGGTGTGCGGTCAGCCTCAGCA…	TGATTGCCCTATCATTACTAAACCCGTTCGATTAGCGAAAAGTAATCAACAACACATATCTTCCGTGGAGTAATGATGGGCGGGAGGTCCAGCACGTTAGCGGCAGGGCTCTGCGGGGCGCT[G/T]CTGGTCGGCTACTGCATCTACTTCGACCGTAAGAGACGGAGTGACCCCAGCTTCAAGAACAGGCTGCGGGAACGGAGGAGAAAGCAGAAGGTGGCCAAGGACCGGGCTGGGNTGTCCAAGCTCCCAGACCTGAAGGATGCGGAGGCCGTCCAGAAGTTCTTCCTGGAGGAGATCCAGCTTGGGGAGGAGCTACTGGCACAGGGTGACTACGAGACGGGTGTGGACCACCTGACCAATGCCATCGCGGTGTGCGGTCAGCCTCA	Q9DCC8|TOM20_MOUSE Mitochondrial import receptor subunit TOM20 h... 195 2e-49	Q62760|TOM20_RAT Mitochondrial import receptor subunit TOM20 hom... 194 5e-49	Q5RA31|TOM20_PONPY Mitochondrial import receptor subunit TOM20 h... 194 5e-49	Q15388|TOM20_HUMAN Mitochondrial import receptor subunit TOM20 h... 194 5e-49	Q19766|TOM20_CAEEL Mitochondrial import receptor subunit TOM20 h... 86 2e-16	emb|CR703642.2|CNS0G5VQ Tetraodon nigroviridis full-length cDNA 332 1e-87	emb|CR696929.2|CNS0G0P9 Tetraodon nigroviridis full-length cDNA 332 1e-87	emb|CR691934.2|CNS0FWUI Tetraodon nigroviridis full-length cDNA 332 1e-87	emb|CR655201.2|CNS0F4IV Tetraodon nigroviridis full-length cDNA 332 1e-87	emb|CR647614.2|CNS0EYO4 Tetraodon nigroviridis full-length cDNA 332 1e-87	0.01108	0.11926	Blank	0	G	65	GT	25	T	1	Blank	0	G	32	GT	10	T	0	Blank	0	G	9	GT	1	T	0	Blank	0	G	24	GT
Gm0786_0527	Gm0786	W10_2	non-syn	ACG TTG GAT GCT ATG AGG AGT GTG ACA AGG	ACG TTG GAT GTG ATG CTG TTG TTC TCC CCC	CCC ACC TCC GTG TTC T	GCACGAGGGGGACTTGGACCAGGCTTTGGATTTCAACCGCATCTCCTTCACCATCCTCGGAGGGAGCTTCGGCAGCTTCATCATCCGCACGGTGGCGAACGGCACGGGTTACCGCGGCGACATCACCGTTGACCCAGACGTTGAGCTGAACTACGAAAAGGAGACCAGAGAATTCAACCTGCAGGTGGAGGGGATGGACCTGTCGGGGAGCAGGGCGTATGTGGAGGTGAAGATCAAGGTGCTGGACGTCAACGACGAGAGGCCAGAGTTCAACCCCGAGGGGCCCCTGAAGGTGGAGGAGAACAGCAAGGACACCGGGTCCCTGGGCAGCTTCTCGGCGGAGGACAAGGACGGGACCAGCTCCTTGGTCTACCAGATGGAGTCCTGCGAGTGCCGATG…	CAGCTTCTCGGCGGAGGACAAGGACGGGACCAGCTCCTTGGTCTACCAGATGGAGTCCTGCGAGTGCCGATGCAACGGCACCTATGAACCCTGCGACTGGATGCTGGTGGACGGGAAGGGAGCGGTCACCATCAACCCGGAGGCCAAGCTTGACTATGAGGAGTGTGACAAGGTGAAGGTGTGGGCCCAGGTGGTGGAC[A/C]AGAACACGGAGGTGGGGGAGAACAACAGCATCAGCGCAGCGGAAATGGTGGTGGACATTGTGGACGTCAATGACAACGCTCCAGAATTCCTTATCTCAGACGCTGTCATTGTGCTGGTGTCAGAAACCGCGAGCAAGGGTTCATCAGTGACACAGGTTACAGCTACGGACCGGGACAGCGGGATCAACAAGGAAAT	Q9BYE9|PCDLK_HUMAN Protocadherin LKC precursor (PC-LKC					No hits					-0.03039	1	Blank	43	A	31	CA	3	C	14	Blank	20	A	14	CA	2	C	6	Blank	6	A	2	CA	1	C	1	Blank	17	A	15	CA
Gm0786_0290	Gm0786	W08_2	NA	ACG TTG GAT GAG GTG AAG ATC AAG GTG CTG	ACG TTG GAT GGG TGT CCT TGC TGT TCT CCT	GCT GTT CTC CTC CAC CT	GCACGAGGGGGACTTGGACCAGGCTTTGGATTTCAACCGCATCTCCTTCACCATCCTCGGAGGGAGCTTCGGCAGCTTCATCATCCGCACGGTGGCGAACGGCACGGGTTACCGCGGCGACATCACCGTTGACCCAGACGTTGAGCTGAACTACGAAAAGGAGACCAGAGAATTCAACCTGCAGGTGGAGGGGATGGACCTGTCGGGGAGCAGGGCGTATGTGGAGGTGAAGATCAAGGTGCTGGACGTCAACGACGAGAGGCCAGAGTTCAACCCCGAGGGGCCCCTGAAGGTGGAGGAGAACAGCAAGGACACCGGGTCCCTGGGCAGCTTCTCGGCGGAGGACAAGGACGGGACCAGCTCCTTGGTCTACCAGATGGAGTCCTGCGAGTGCCGATG…	GGTGGCGAACGGCACGGGTTACCGCGGCGACATCACCGTTGACCCAGACGTTGAGCTGAACTACGAAAAGGAGACCAGAGAATTCAACCTGCAGGTGGAGGGGATGGACCTGTCGGGGAGCAGGGCGTATGTGGAGGTGAAGATCAAGGTGCTGGACGTCAACGACGAGAGGCCAGAGTTCAANCCCGAGGGGCCCCTG[A/G]AGGTGGAGGAGAACAGCAAGGACACCGGGTCCCTGGGCAGCTTCTCGGCGGAGGACAAGGACGGGACCAGCTCCTTGGTCTACCAGATGGAGTCCTGCGAGTGCCGATGCAACGGCACCTATGAACCCTGCGACTGGATGCTGGTGGACGGGAAGGGAGCGGTCACCATCAACCCGGAGGCCAAGCTTGACTATGA	Q9BYE9|PCDLK_HUMAN Protocadherin LKC precursor (PC-LKC					No hits					0.01751	0.40665	Blank	15	A	49	GA	15	G	12	Blank	8	A	24	GA	7	G	3	Blank	1	A	5	GA	2	G	2	Blank	6	A	20	GA
Gm0786_0274	Gm0786	W07_2	NA	ACG TTG GAT GTC CTT GCT GTT CTC CTC CAC	ACG TTG GAT GAG GTG AAG ATC AAG GTG CTG	ACG ACG AGA GGC CAG AGT TCA A	GCACGAGGGGGACTTGGACCAGGCTTTGGATTTCAACCGCATCTCCTTCACCATCCTCGGAGGGAGCTTCGGCAGCTTCATCATCCGCACGGTGGCGAACGGCACGGGTTACCGCGGCGACATCACCGTTGACCCAGACGTTGAGCTGAACTACGAAAAGGAGACCAGAGAATTCAACCTGCAGGTGGAGGGGATGGACCTGTCGGGGAGCAGGGCGTATGTGGAGGTGAAGATCAAGGTGCTGGACGTCAACGACGAGAGGCCAGAGTTCAACCCCGAGGGGCCCCTGAAGGTGGAGGAGAACAGCAAGGACACCGGGTCCCTGGGCAGCTTCTCGGCGGAGGACAAGGACGGGACCAGCTCCTTGGTCTACCAGATGGAGTCCTGCGAGTGCCGATG…	GCTTCATCATCCGCACGGTGGCGAACGGCACGGGTTACCGCGGCGACATCACCGTTGACCCAGACGTTGAGCTGAACTACGAAAAGGAGACCAGAGAATTCAACCTGCAGGTGGAGGGGATGGACCTGTCGGGGAGCAGGGCGTATGTGGAGGTGAAGATCAAGGTGCTGGACGTCAACGACGAGAGGCCAGAGTTCAA[C/G]CCCGAGGGGCCCCTGNAGGTGGAGGAGAACAGCAAGGACACCGGGTCCCTGGGCAGCTTCTCGGCGGAGGACAAGGACGGGACCAGCTCCTTGGTCTACCAGATGGAGTCCTGCGAGTGCCGATGCAACGGCACCTATGAACCCTGCGACTGGATGCTGGTGGACGGGAAGGGAGCGGTCACCATCAACCCGGAGG	Q9BYE9|PCDLK_HUMAN Protocadherin LKC precursor (PC-LKC					No hits					-0.00911	0.67546	Blank	2	C	3	CG	27	G	59	Blank	2	C	1	CG	11	G	28	Blank	0	C	1	CG	3	G	6	Blank	0	C	1	CG
Gm0783_0457	Gm0783	W16_2	syn	ACG TTG GAT GTA ACC ACC ACC TCA CAA TCC	ACG TTG GAT GTA ATT GTT GTG TGT AGC CAG	GGC GAA CTT TGG TTA TTT TAT CGG	GCACGAGGGTTCGATACACTACTTCAAAAGTCTTCTCTTCCCTCATGCTTCTTTGTTGAAGGCCAGGGGTTGATAAGGCCTATTTTTTGAATATATCAGTATGTTTTTTTGTCTGCATAACCTAGTAGCTTAATCGTTTGTGTTAATCCAGAGCGATGTGACGATGTTCACACACGTTCAGGGATCAGACTGTGGCCCAAGGGCACTTCAGCAGAATGGATTTCTCTATATACAGTACGGTTGGGAAGGGTGGATGGGGTACAATAGGGACTGTGAATCCTTTGCAACCGTTCTGTATGCAATTGTGTTATTTTAGTATCTGAGCTTATTATGTAATGCAAGAGGGAGATAGGGGTGTTTGTCTTTGGATTGCACACATAATTGAGCTGGTGTATGTAC…	GGTACAATAGGGACTGTGAATCCTTTGCAACCGTTCTGTATGCAATTGTGTTATTTTAGTATCTGAGCTTATTATGTAATGCAAGAGGGAGATAGGGGTGTTTGTCTTTGGATTGCACACATAATTGAGCTGGTGTATGTACTGGAGAGAGAGAGATGTATAGAAACAGTGGATAATTGTTGTGTGTAGCCAGATNTTT[G/T]CCGATAAAATAACCAAAGTTCGCCTTTATAAATGGGTTGGATTGTGAGGTGGTGGTTATTTTATGGTCTCAAAAAGTTGTTTCCGTTATGAACGTTCAAAAAATCATACTCTGCTAAGACAATGCCATGGGTGTTCTTCAGTGGAAGGAAGAATTGTATATTATTTTAACCCACGTTGAGTGTGCACCTCAATTTT	No hits					No hits					0.05919	0.03812	Blank	0	G	63	GT	24	T	4	Blank	0	G	34	GT	8	T	0	Blank	0	G	5	GT	5	T	0	Blank	0	G	24	GT
Gm0783_0453	Gm0783	W13_2	NA	ACG TTG GAT GTA ACC ACC ACC TCA CAA TCC	ACG TTG GAT GCA GTG GAT AAT TGT TGT GTG	GGG ATA ATT GTT GTG TGT AGC CAG AT	GCACGAGGGTTCGATACACTACTTCAAAAGTCTTCTCTTCCCTCATGCTTCTTTGTTGAAGGCCAGGGGTTGATAAGGCCTATTTTTTGAATATATCAGTATGTTTTTTTGTCTGCATAACCTAGTAGCTTAATCGTTTGTGTTAATCCAGAGCGATGTGACGATGTTCACACACGTTCAGGGATCAGACTGTGGCCCAAGGGCACTTCAGCAGAATGGATTTCTCTATATACAGTACGGTTGGGAAGGGTGGATGGGGTACAATAGGGACTGTGAATCCTTTGCAACCGTTCTGTATGCAATTGTGTTATTTTAGTATCTGAGCTTATTATGTAATGCAAGAGGGAGATAGGGGTGTTTGTCTTTGGATTGCACACATAATTGAGCTGGTGTATGTAC…	ATGGGGTACAATAGGGACTGTGAATCCTTTGCAACCGTTCTGTATGCAATTGTGTTATTTTAGTATCTGAGCTTATTATGTAATGCAAGAGGGAGATAGGGGTGTTTGTCTTTGGATTGCACACATAATTGAGCTGGTGTATGTACTGGAGAGAGAGAGATGTATAGAAACAGTGGATAATTGTTGTGTGTAGCCAGAT[A/T]TTTNCCGATAAAATAACCAAAGTTCGCCTTTATAAATGGGTTGGATTGTGAGGTGGTGGTTATTTTATGGTCTCAAAAAGTTGTTTCCGTTATGAACGTTCAAAAAATCATACTCTGCTAAGACAATGCCATGGGTGTTCTTCAGTGGAAGGAAGAATTGTATATTATTTTAACCCACGTTGAGTGTGCACCTCAA	No hits					No hits					0.05919	0.03715	Blank	0	A	4	AT	24	T	63	Blank	0	A	0	AT	8	T	34	Blank	0	A	0	AT	5	T	5	Blank	0	A	4	AT
Gm0781_0536	Gm0781	W12_2	non-syn	ACG TTG GAT GTT GAG GTC CTT GGA CAG CAG	ACG TTG GAT GAC AAC TTC GAC AAG TTC CGC	CCG TGC GCA TGT TCA AGA CCC ACC G	GCACGAGGGGCAGCGCCACCACAGAGGAGTGGAAGGCATACCTGTTCACCTACTTCCAGGACAAGGTGGACGTCCTCAACAAGGTGGACTGGAACGCCTGGATGCACACACCGGGCATGCCGCCCGTCAAACCGCAGTACGACACCACGATGGCGGACTCTTGCATCGCGCTGTGCAGTAAATGGACCAAGGCCGGTGAGGCAGACCTGGGGGGTTTCACCGCGGCGGACCTGACAACCCTCTCCTCCCACCAGGTCATCGAGTTCCTGTCCCTCCTCCTGCAGGAGGAACCCCTCCCCCTGACCCATGTGAAGAGGATGCAGGAAGCGTACGACTTCAACAGCTGCATCAACGCTGAGATCCGCGCCAGGTGGCTGCGTCTGTGTGTGAAGTCCCGGT…	TCAACAGCTGCATCAACGCTGAGATCCGCGCCAGGTGGCTGCGTCTGTGTGTGAAGTCCCGGTGGGAGGAGGCGGTCCCCAAGGCGCTGCAGATGGCCACGGAGCAGGGCCGCATGAAGTTCACCCGCCCACTGTTCAGGGAGGTGTACAACTTCGACAAGTTCCGCGACGAGGCCGTGCGCATGTTCAAGACCCACCG[A/T]GCCGCCATGCACCCGGTGATGGTGGACCTGCTGTCCAAGGACCTCAAGGTGGACCTCACCTCGTGCTAGGGGCGCTCCGTCTGCAGCACCCGACCACGGCTACCCCAACACAACTGCTGCAACCTTCCATACCGACATACTAACATCTAAGGAAACTTACGGAAAAGTGGATGTGCGCTTATTCATTTATTTTATT	P09960|LKHA4_HUMAN Leukotriene A-4 hydrolase (EC 3.3.2.6					gb|BT028131.1| Gasterosteus aculeatus clone CNB138-D11 mRNA sequ... 91 6e-15	ref|NM_213286.1| Danio rerio zgc:85809 (zgc:85809				-0.00628	0.53666	Blank	5	A	7	AT	39	T	40	Blank	2	A	3	AT	16	T	21	Blank	1	A	0	AT	5	T	4	Blank	2	A	4	AT
Gm0781_0236	Gm0781	W10_2	NA	ACG TTG GAT GTG CAG TAA ATG GAC CAA GGC	ACG TTG GAT GAG GAA CTC GAT GAC CTG GTG	GGT GGG AGG AGA GGG T	GCACGAGGGGCAGCGCCACCACAGAGGAGTGGAAGGCATACCTGTTCACCTACTTCCAGGACAAGGTGGACGTCCTCAACAAGGTGGACTGGAACGCCTGGATGCACACACCGGGCATGCCGCCCGTCAAACCGCAGTACGACACCACGATGGCGGACTCTTGCATCGCGCTGTGCAGTAAATGGACCAAGGCCGGTGAGGCAGACCTGGGGGGTTTCACCGCGGCGGACCTGACAACCCTCTCCTCCCACCAGGTCATCGAGTTCCTGTCCCTCCTCCTGCAGGAGGAACCCCTCCCCCTGACCCATGTGAAGAGGATGCAGGAAGCGTACGACTTCAACAGCTGCATCAACGCTGAGATCCGCGCCAGGTGGCTGCGTCTGTGTGTGAAGTCCCGGT…	CATACCTGTTCACCTACTTCCAGGACAAGGTGGACGTCCTCAACAAGGTGGACTGGAACGCCTGGATGCACACACCGGGCATGCCGCCCGTCAAACCGCAGTACGACACCACGATGGCGGACTCTTGCATCGCGCTGTGCAGTAAATGGACCAAGGCCGGTGAGGCAGACCTGGGGGGTTTCACCGCGGCGGACCTGAC[A/G]ACCCTCTCCTCCCACCAGGTCATCGAGTTCCTGTCCCTCCTCCTGCAGGAGGAACCCCTCCCCCTGACCCATGTGAAGAGGATGCAGGAAGCGTACGACTTCAACAGCTGCATCAACGCTGAGATCCGCGCCAGGTGGCTGCGTCTGTGTGTGAAGTCCCGGTGGGAGGAGGCGGTCCCCAAGGCGCTGCAGATGG	P09960|LKHA4_HUMAN Leukotriene A-4 hydrolase (EC 3.3.2.6					gb|BT028131.1| Gasterosteus aculeatus clone CNB138-D11 mRNA sequ... 91 6e-15	ref|NM_213286.1| Danio rerio zgc:85809 (zgc:85809				0.01972	0.22385	Blank	15	A	2	GA	6	G	68	Blank	9	A	0	GA	2	G	31	Blank	4	A	1	GA		G	5	Blank	2	A	1	GA
Gm0767_0232	Gm0767	W13_2	NA	ACG TTG GAT GAC ATC CTG TGC GGC CAA CAT	ACG TTG GAT GAT GAA GGT GAA GGC AGA CAG	ACA GAG ATG AGT CTT CCC CAT A	GCACGAGGCCAAGACTATGGCTCCCCGTAAAGGCAAGGAAAAGAAGGAGGAACAGGTGATCAGCCTCGGACCCCAGGTGGCAGAAGGAGAAAATGTCTTCGGTGTTTGTCACATCTTCGCTTCTTTCAACGACACTTTTGTCCACGTCACCGATCTCTCCGGAAAGGAGACGATCTGCCGAGTGACCGGCGGTATGAAGGTGAAGGCAGACAGAGATGAGTCTTCCCCATATGCCGCCATGTTGGCCGCACAGGATGTCGCTCAGCGCTGCAAGGAGCTCGGGATCACCGCCCTGCACATCAAGCTCAGAGCCACCGGAGGAAACAGGACCAAGACCCCCGGCCCTGGCGCTCAGTCCGCTCTGAGGGCCCTGGCTCGCTCTGGGATGAAGATCGGCCG…	GCAAGGAAAAGAAGGAGGAACAGGTGATCAGCCTCGGACCCCAGGTGGCAGAAGGAGAAAATGTCTTCGGTGTTTGTCACATCTTCGCTTCTTTCAACGACACTTTTGTCCACGTCACCGATCTCTCCGGAAAGGAGACGATCTGCCGAGTGACCGGCGGTATGAAGGTGAAGGCAGACAGAGATGAGTCTTCCCCATA[C/T]GCCGCCATGTTGGCCGCACAGGATGTCGCTCAGCGCTGCAAGGAGCTCGGGATCACCGCCCTGCACATCAAGCTCAGAGCCACCGGAGGAAACAGGACCAAGACCCCCGGCCCTGGCGCTCAGTCCGCTCTGAGGGCCCTGGCTCGCTCTGGGATGAAGATCGGCCGTATTGAGGATGTGACCCCAATCCCATCCG	P62264|RS14_MOUSE 40S ribosomal protein S14 - Mus musculus (Mouse					emb|CR641091.2|CNS0ETMX Tetraodon nigroviridis full-length cDNA 395 e-106	emb|CR702657.2|CNS0G54D Tetraodon nigroviridis full-length cDNA 389 e-105	emb|CR662920.2|CNS0FAHA Tetraodon nigroviridis full-length cDNA 387 e-104	emb|CR722890.2|CNS0GKQ8 Tetraodon nigroviridis full-length cDNA 387 e-104	emb|CR702169.2|CNS0G4QT Tetraodon nigroviridis full-length cDNA 387 e-104	0.00742	0.24927	Blank	0	C	86	CT	5	T	0	Blank	0	C	41	CT	1	T	0	Blank	0	C	10		0	T	0	Blank	0	C	35	CT
Gm0766_0315	Gm0766	W07_2	NA	ACG TTG GAT GCA GGG GTT ATC TTG GTA TGC	ACG TTG GAT GTA ACC CCA CCA TTC TCT ACC	TCC TCT CCA AAA ATG TTA ACA AAT T	GCACGAGGCATAGTTTCAGGGTGGTTCTCTAGAAAGTCTTGTCTATTATCACATCAAAAGAAGATATGCAAACATCTATGTATACATTTAACTGCTGCTTGTCTAATGCAGATATCAAATGTTTTGTATTGTGGTGATGGATGGAAATACACTAGGCTGCGGTGTTGAATTAATGCATCCATCCAATTACTACTTTAAGTCTAGAATAGTTGTGGTTTTGGGAGCCTAATTTTGCGTTTCCTTTTTTGTACTGAATTTAAGTACCAGCTTGTTCATTTCAACATTTCAGGGGTTATCTTGGTATGCCAGTATTAAAATTTGTTAACATTTTTGGAGAGGACTGAATGTCGACAGGTAGAGAATGGTGGGGTTAATGGGGGGCATATCAATGGATGTATG…	CAAATGTTTTGTATTGTGGTGATGGATGGAAATACACTAGGCTGCGGTGTTGAATTAATGCATCCATCCAATTACTACTTTAAGTCTAGAATAGTTGTGGTTTTGGGAGCCTAATTTTGCGTTTCCTTTTTTGTACTGAATTTAAGTACCAGCTTGTTCATTTCAACATTTCAGGGGTTATCTTGGTATGCCAGTATTA[A/C]AATTTGTTAACATTTTTGGAGAGGACTGAATGTCGACAGGTAGAGAATGGTGGGGTTAATGGGGGGCATATCAATGGATGTATGTTTGTTCACTTGTTATTATCATCCAGCAGCTAAAGCTCGGATTCAATTTGTAATAAAAAATAAAATGTATTTTGTGTTCAATTTTGTGGGGCGGGTAATAAAGGATCCAGCT	No hits					No hits					-0.01159	0.59433	Blank	0	A	6	CA	47	C	38	Blank	0	A	4	CA	20	C	18	Blank	0	A	0	CA	8	C	2	Blank	0	A	2	CA
Gm0738_0228	Gm0738	W08_2	NA	ACG TTG GAT GCA CCA TAC TGA GAG GTG AAC	ACG TTG GAT GAA GCA ATG AGC AGC AGT CAG	GAA GAG ACG ATA GCG CCA GTG CAT	GCACGAGGACGAGTCGGACCTCCAACCTCTTGCCACGAATGAAAGGGGGAGACATTTCTTTAGAATCCTGAAAGAGGATATGGACACAATGTTTGATGAAATATTTGATGACGAAGCCGTAGTCAGTTTATGTGGACTCCACAAGTTGTCTGACATCACTCCTTCCAAGAGTTTAGTATATCCATGGAATGTGAGGCTCACCATACTGAGAGGTGAACAGACAAAGAAATGCACTGGCGCTATCGTCTCTTCCAAATTGATCCTGACTGCTGCTCATTGCTTCCTTGGGGACTTACCTGAAAACATACAAGTGGACGTAAAGCAAGGGAGAGATCAAGGGATCAAAGTGGTGGAGAAATACTACCGTCATCCGCAATACAACATCACAGCCAAAGTGGA…	CTTGCCACGAATGAAAGGGGGAGACATTTCTTTAGAATCCTGAAAGAGGATATGGACACAATGTTTGATGAAATATTTGATGACGAAGCCGTAGTCAGTTTATGTGGACTCCACAAGTTGTCTGACATCACNCCTTCCAAGAGTTTAGTATATCCATGGAATGTGAGGCTCACCATACTGAGAGGTGAACAGACAAAGA[A/C]ATGCACTGGCGCTATCGTCTCTTCCAAATTGATCCTGACTGCTGCTCATTGCTTCCTTGGGGACTTACCTGAAAACATACAAGTGGACGTAAAGCAAGGGAGAGATCAAGGGATCAAAGTGGTGGAGAAATACTACCGTCATCCGCAATACAACATCACAGCCAAAGTGGATGAAGGAATTGCTGAATTTTATGAT	P04186|CFAB_MOUSE Complement factor B precursor (EC 3.4.21.47					No hits					0.59487	0	Blank	9	A	27	CA	10	C	45	Blank	7	A	25	CA	3	C	7	Blank	1	A	1	CA	2	C	6	Blank	1	A	1	CA
Gm0738_0160	Gm0738	W15_2	NA	ACG TTG GAT GGT ATG GTG AGC CTC ACA TTC	ACG TTG GAT GTG GAC TCC ACA AGT TGT CTG	TCC ACA AGT TGT CTG ACA TCA C	GCACGAGGACGAGTCGGACCTCCAACCTCTTGCCACGAATGAAAGGGGGAGACATTTCTTTAGAATCCTGAAAGAGGATATGGACACAATGTTTGATGAAATATTTGATGACGAAGCCGTAGTCAGTTTATGTGGACTCCACAAGTTGTCTGACATCACTCCTTCCAAGAGTTTAGTATATCCATGGAATGTGAGGCTCACCATACTGAGAGGTGAACAGACAAAGAAATGCACTGGCGCTATCGTCTCTTCCAAATTGATCCTGACTGCTGCTCATTGCTTCCTTGGGGACTTACCTGAAAACATACAAGTGGACGTAAAGCAAGGGAGAGATCAAGGGATCAAAGTGGTGGAGAAATACTACCGTCATCCGCAATACAACATCACAGCCAAAGTGGA…	GAGTCGGACCTCCAACCTCTTGCCACGAATGAAAGGGGGAGACATTTCTTTAGAATCCTGAAAGAGGATATGGACACAATGTTTGATGAAATATTTGATGACGAAGCCGTAGTCAGTTTATGTGGACTCCACAAGTTGTCTGACATCAC[G/T]CCTTCCAAGAGTTTAGTATATCCATGGAATGTGAGGCTCACCATACTGAGAGGTGAACAGACAAAGANATGCACTGGCGCTATCGTCTCTTCCAAATTGATCCTGACTGCTGCTCATTGCTTCCTTGGGGACTTACCTGAAAACATACAAGTGGACGTAAAGCAAGGGAGAGATCAAGGGATCAAAGTGGTGGAGAAATACTACCGTCATCCGCAATACAACATCACAGCCAAAGT	P04186|CFAB_MOUSE Complement factor B precursor (EC 3.4.21.47					No hits					0.63484	0	Blank	0	G	21	GT	21	T	49	Blank	0	G		GT	0	T	42	Blank	0	G	2	GT	5	T	3	Blank	0	G	19	GT
Gm0734_0313	Gm0734	W01_2	NA	ACG TTG GAT GTG GAT GAG GAT AAG CTG CAC	ACG TTG GAT GTC TGT TCA TTT TTC ACC TC	TTC ATT TTT CAC CTC TTA TGT CAT AT	GCACGAGGCATCATCATGATGCCCATCGGAGGCTTCGACGACGGCATGCACTCCCAGAACGAGAAGATCAGCAGGTACAACTACCTGGAGGGCACCAAGCTGTTCATCGCCTACCTCCATGAAGTCTCCCAGATTCAGAAGAGTAGAGTGTGAGCGTCCTCTACGGCATGTCTTGGCTAAAACGACAGTGTCCAAACCCTCAGATCCCCGGCTATCCATCTCTGTCTATCTATCCATCAATAGATCAATATATTCATGTATCTATATCTATAAATCTGTCTATCTGTTCATTTTTCACCTCTTATGTCATATAACATTCAATTTTATCAAAAAGGTGCAGCTTATCCTCATCCAGATTCATGGATTGGAGGAGGTGCGATTGGTAATCATTATTTGCTG…	CCTCCATGAAGTCTCCCAGATTCAGAAGAGTAGAGTGTGAGCGTCCTCTACGGCATGTCTTGGCTAAAACGACAGTGTCCAAACCCTCAGATCCCCGGCTATCCATCTCTGTCTATCTATCCATCAATAGATCAATATATTCATGTATCTATATCTATAAATCTGTCTATCTGTTCATTTTTCACCTCTTATGTCATAT[A/C]ACATTCAATTTTATCAAAAAGGTGCAGCTTATCCTCATCCAGATTCATGGATTGGAGGAGGTGCGATTGGTAATCATTATTTGCTGACGTTGGTTTGTTGTCCTTCGATTTCCTTATTACAGCACTGTATGTGTTTTGTGTTAATTAAATGCCCTCGTGC	Q96KP4|CNDP2_HUMAN Cytosolic nonspecific dipeptidase (Glutamate ... 68 2e-11	Q9D1A2|CNDP2_MOUSE Cytosolic nonspecific dipeptidase (Glutamate ... 65 1e-10	Q96KN2|CNDP1_HUMAN Beta-Ala-His dipeptidase precursor (EC 3.4.13... 62 9e-10	Q66HG3|CNDP1_RAT Beta-Ala-His dipeptidase (EC 3.4.13.20		emb|CR649055.2|CNS0EZS5 Tetraodon nigroviridis full-length cDNA 127 5e-26	emb|CR635434.2|CNS0EP9S Tetraodon nigroviridis full-length cDNA 127 5e-26	ref|NM_001033737.1| Danio rerio zgc:114181 (zgc:114181			0.12094	0.06452	Blank	35	A	16	CA	8	C	32	Blank	13	A	12	CA	4	C	13	Blank	4	A	2	CA		C	4	Blank	18	A	2	CA
Gm0710_0159	Gm0710	W11_2	NA	ACG TTG GAT GTG CCG AGT ACG TTT CCG ATG	ACG TTG GAT GCA AAG AAA CAC GCT GAC CTC	CAT TGG GCA GGA AGA GG	GCACGAGGGCTAAACAGCAGCAGCGGCGCTACTGGGCTAACACACCTTTAATTCTCATCAAAGATCGGGTGACCCCTCACCACGACCTCCTAGTGAACATGGCGACGACCACAAAGAAACACGCTGACCTCATGTCTGAGCCATTGGGCAGGAAGAGGGCAGACGCTCTGCCCGGCATCGGAAACGTACTCGGCAGGAGGCTGGAGGCGGAGGGCTATGATAAGGCCTTCCAGGTGGTGGGTCAGTACATGGTGCTGGGGAAGGACGAGGATCGCTTCAATCGCTGGCTGCACAACGCATGCGGGGCGAATAATAAACAGCAACGGGACTGCTATAGGGCCATCAATGGGTGGTGTGATAACAACATGTAGGCCGCTCTCCTCTTTTATCACACGTCCT…	TAAACAGCAGCAGCGGCGCTACTGGGCTAACACACCTTTAATTCTCATCAAAGATCGGGTGACCCCTCACCACGACCTCCTAGTGAACATGGCGACGACCACAAAGAAACACGCTGACCTCATGTCTGAGCCATTGGGCAGGAAGAGG[G/T]CAGACGCTCTGCCCGGCATCGGAAACGTACTCGGCAGGAGGCTGGAGGCGGAGGGCTATGATAAGGCCTTCCAGGTGGTGGGTCAGTACATGGTGCTGGGGAAGGACGAGGATCGCTTCAATCGCTGGCTGCACAACGCATGCGGGGCGAATAATAAACAGCAACGGGACTGCTATAGGGCCATCAATGGGTGGTGTGATAACAACATGTAGGCCGCTCTCCTCTTTTATCACACGT	Q6P026|BAF_BRARE Barrier-to-autointegration factor - Brachydanio... 113 7e-25	Q66KV4|BAFB_XENLA Barrier-to-autointegration factor B - Xenopus ... 111 3e-24	Q9R1T1|BAF_RAT Barrier-to-autointegration factor (LAP2-binding p... 109 1e-23	Q5RBU9|BAF_PONPY Barrier-to-autointegration factor - Pongo pygma... 109 1e-23	P61283|BAF_BOVIN Barrier-to-autointegration factor - Bos taurus ... 109 1e-23	No hits					-0.00609	0.34115	Blank	12	G	1	GT	38	T	40	Blank	2	G	1	GT	17	T	22	Blank	4	G	0	GT	5	T	1	Blank	6	G	0	GT
Gm0709_0186	Gm0709	W07_2	NA	ACG TTG GAT GCG ATT TCC CAC ACC TGT ATG	ACG TTG GAT GCG CTG GAA GAC AAA GAA CTG	ACT ACT GTT AAG AGG GC	GCACGAGGGTGCAGACTTGCTGCAGCATTACGCGGCCGATACTGGAGGTTTCCACTAGGGGCAGACCACAGTCATATCAGATCCGGAAATTGTGCAAAAGCATGCGTATTGCTTGCTCATGTCAATAAACAACATGGAGACGCTGGAAGACAAAGAACTGATCATTTTACTACTGTTAAGAGGGCAGCAGAAAAAATGCCTTGAAAGAGTGTTATCATACAGGTGTGGGAAATCGCGGACTAGATCCGACAGTCTCTCCGAGAACCTTTCCGCCATGCTAATATAACTCCTGACCTCGAGGTCACTGTTTATTGTCTCGATCACCCACATCTTTCTCGTCAGCATTGCATCTCGCGGCCGCATCGTGTTCGCTTGCGACGACGTGCGCGACGGAAGCAC…	GCAGACTTGCTGCAGCATTACGCGGCCGATACTGGAGGTTTCCACTAGGGGCAGACCACAGTCATATCAGATCCGGAAATTGTGCAAAAGCATGCGTATTGCTTGCTCATGTCAATAAACAACATGGAGACGCTGGAAGACAAAGAACTGATCATTTTACTACTGTTAAGAGGGC[A/G]GCAGAAAAAATGCCTTGAAAGAGTGTTATCATACAGGTGTGGGAAATCGCGGACTAGATCCGACAGTCTCTCCGAGAACCTTTCCGCCATGCTAATATAACTCCTGACCTCGAGGTCACTGTTTATTGTCTCGATCACCCACATCTTTCTCGTCAGCATTGCATCTCGCGGCCGCATCGTGTTCGCTTGCGACGACGTGCGCGACGGAAG	No hits					No hits					0.0205	0.03324	Blank	1	A	0	AG	9	G	81	Blank	1	A	0	AG	5	G	36	Blank	0	A	0	AG	3	G	7	Blank	0	A	0	AG
Gm0706_0248	Gm0706	W11_2	NA	ACG TTG GAT GTT GAA GAG CAT GTC GGT CAC	ACG TTG GAT GGT CAT GGA CCA GAT CAC CAG	TCA ACC CCA AGA ACC CTG AC	GCACGAGGGGAACATGAAGTTCATGCTGAACGGAGCGCTGACCATCGGCACCATGGACGGGGCCAACGTGGAGATGGCCGAGGAGGCCGGCGAGGAGAACCTCTTCATCTTCGGCATGAGGGTGGAGGACGTGGCCGCGCTCGACCTGAAGGGCTACGACGCCATGGTGTACTACAAGCGGAACCCGGAGCTGAGGTGTGTCATGGACCAGATCACCAGCGGGTACTTCAACCCCAAGAACCCTGACATGTTCAAGGACGTGACCGACATGCTCTTCAAATACGACCGTTTCAAAGTATTTGCCGACTTTGACGATTACGTGAAGGCTCAGGAAAAAGTCAGCAAACTTTACCAGAAACCAAAGGAATGGACCAAGATGGTAATAAAGAACATCGCAGC…	CACCATGGACGGGGCCAACGTGGAGATGGCCGAGGAGGCCGGCGAGGAGAACCTCTTCATCTTCGGCATGAGGGTGGAGGACGTGGCCGCGCTCGACCTGAAGGGCTACGACGCCATGGTGTACTACAAGCGGAACCCGGAGCTGAGGTGTGTCATGGACCAGATCACCAGCGGGTACTTCAACCCCAAGAACCCTGAC[A/C]TGTTCAAGGACGTGACCGACATGCTCTTCAAATACGACCGTTTCAAAGTATTTGCCGACTTTGACGATTACGTGAAGGCTCAGGAAAAAGTCAGCAAACTTTACCAGAAACCAAAGGAATGGACCAAGATGGTAATAAAGAACATCGCAGCATCGGGCAAATTCTCCAGCGACAGAACCATCAGCGATTATGCCAG	Q8CI94|PYGB_MOUSE Glycogen phosphorylase, brain form (EC 2.4.1.1... 256 5e-68	O18751|PYGM_SHEEP Glycogen phosphorylase, muscle form (EC 2.4.1.... 255 1e-67	P79334|PYGM_BOVIN Glycogen phosphorylase, muscle form (EC 2.4.1.... 255 1e-67	P53534|PYGB_RAT Glycogen phosphorylase, brain form (EC 2.4.1.1		ref|NM_204392.1| Gallus gallus liver glycogen phosphorylase (PYG... 192 2e-45	emb|AJ720619.1| Gallus gallus mRNA for hypothetical protein, clo... 192 2e-45	ref|XM_525293.2| PREDICTED: Pan troglodytes brain glycogen phosp... 162 2e-36	ref|XM_001057365.1| PREDICTED: Rattus norvegicus brain glycogen ... 158 2e-35	gb|BC114109.1| Bos taurus cDNA clone IMAGE:8175920, containing f... 158 2e-35	0.04568	0.04985	Blank	2	A	5	CA	21	C	63	Blank	1	A	1	CA	7	C	33	Blank	0	A	2	CA	3	C	5	Blank	1	A	2	CA
Gm0704_0401	Gm0704	W08_2	NA	ACG TTG GAT GGA TCG TTG AAC AGT AAA GCG	ACG TTG GAT GAA TAC CAC ATG TAT CCC CCC	ACC ACA TGT ATC CCC CCC ACC CC	GCACGAGGGGCAGCCTGACGTACGGAGGTAAGCTGGACGTCCCCAAGCAGGCCGCCGCAAAGGGCATCAGTGCCCGGGAACGCTTCCAGAACCTGGACCGCCGCGCCTCCACCACACAGACCTCCGAGCAGACCATAGACACCCTGCACAAGAACAGCATCAGCCAACTCTCTGTGCTGGAAGGAGGGCGCAGTAAGTGTAGCAAGTTCTGCACCACCGGCATGGATGGTGGGATGGCCATATGGGACGTCAAGACATTGGAATCTGCCATGAAGGACTTGAAAATTGCTTGAGGCTTACTTTGTCTACATGGCACAGCTCTTGTGTAACACAGGAAAACGAAGACTGCCACCCTTACATTCCTTATCTTCTCCAATACCACATGTATCCCCCCCACCC…	GCAAGTTCTGCACCACCGGCATGGATGGTGGGATGGCCATATGGGACGTCAAGACATTGGAATCTGCCATGAAGGACTTGAAAATTGCTTGAGGCTTACTTTGTCTACATGGCANAGCTCTTGTGTAACACAGGAAAANGAAGACTGCCACCCTTACATTCCTTATCTTCTCCAATACCACATGTATCCCCCCCACCCC[C/T]CAAGAATCATATAAAGCAAAGCCAGCTTCTTATAGCATTATATTTTCGCTTTACTGTTCAACGATCAGGCCTGTGTCGAAAAACAAAGTGCGCACAGAAAGTATGCAATGAATGATTCAAGCTTTCGTGCTGCAAATGGTATTTACCTATCATGCTCATGATATAACATAAGGATTTCCAATGCTCTAAAAGCCAA	O15143|ARC1B_HUMAN Actin-related protein 2/3 complex subunit 1B ... 135 1e-31	Q58CQ2|ARC1B_BOVIN Actin-related protein 2/3 complex subunit 1B ... 135 1e-31	O88656|ARC1B_RAT Actin-related protein 2/3 complex subunit 1B (A... 135 2e-31	Q9WV32|ARC1B_MOUSE Actin-related protein 2/3 complex subunit 1B ... 133 5e-31	Q9R0Q6|ARC1A_MOUSE Actin-related protein 2/3 complex subunit 1A ... 108 1e-23	gb|BT028522.1| Gasterosteus aculeatus clone CNB235-C09 mRNA sequ... 164 4e-37	emb|CR733694.2|CNS0GSWD Tetraodon nigroviridis full-length cDNA 91 4e-15	emb|CR720958.2|CNS0GJ8K Tetraodon nigroviridis full-length cDNA 91 4e-15	emb|CR700082.2|CNS0G34U Tetraodon nigroviridis full-length cDNA 91 4e-15	emb|CR689258.2|CNS0FUS6 Tetraodon nigroviridis full-length cDNA 91 4e-15	-0.00754	0.66569	Blank	0	C	3	CT	20	T	68	Blank	0	C	3	CT	8	T	31	Blank	0	C	0	CT	3	T	7	Blank	0	C	0	CT
Gm0704_0340	Gm0704	W03_2	NA	ACG TTG GAT GTG CTT GAG GCT TAC TTT GTC	ACG TTG GAT GAT AAG GAA TGT AAG GGT GGC	TAA GGA ATG TAA GGG TGG CAG TCT TC	GCACGAGGGGCAGCCTGACGTACGGAGGTAAGCTGGACGTCCCCAAGCAGGCCGCCGCAAAGGGCATCAGTGCCCGGGAACGCTTCCAGAACCTGGACCGCCGCGCCTCCACCACACAGACCTCCGAGCAGACCATAGACACCCTGCACAAGAACAGCATCAGCCAACTCTCTGTGCTGGAAGGAGGGCGCAGTAAGTGTAGCAAGTTCTGCACCACCGGCATGGATGGTGGGATGGCCATATGGGACGTCAAGACATTGGAATCTGCCATGAAGGACTTGAAAATTGCTTGAGGCTTACTTTGTCTACATGGCACAGCTCTTGTGTAACACAGGAAAACGAAGACTGCCACCCTTACATTCCTTATCTTCTCCAATACCACATGTATCCCCCCCACCC…	ACCCTGCACAAGAACAGCATCAGCCAACTCTCTGTGCTGGAAGGAGGGCGCAGTAAGTGTAGCAAGTTCTGCACCACCGGCATGGATGGTGGGATGGCCATATGGGACGTCAAGACATTGGAATCTGCCATGAAGGACTTGAAAATTGCTTGAGGCTTACTTTGTCTACATGGCANAGCTCTTGTGTAACACAGGAAAA[C/T]GAAGACTGCCACCCTTACATTCCTTATCTTCTCCAATACCACATGTATCCCCCCCACCCCNCAAGAATCATATAAAGCAAAGCCAGCTTCTTATAGCATTATATTTTCGCTTTACTGTTCAACGATCAGGCCTGTGTCGAAAAACAAAGTGCGCACAGAAAGTATGCAATGAATGATTCAAGCTTTCGTGCTGCAA	O15143|ARC1B_HUMAN Actin-related protein 2/3 complex subunit 1B ... 135 1e-31	Q58CQ2|ARC1B_BOVIN Actin-related protein 2/3 complex subunit 1B ... 135 1e-31	O88656|ARC1B_RAT Actin-related protein 2/3 complex subunit 1B (A... 135 2e-31	Q9WV32|ARC1B_MOUSE Actin-related protein 2/3 complex subunit 1B ... 133 5e-31	Q9R0Q6|ARC1A_MOUSE Actin-related protein 2/3 complex subunit 1A ... 108 1e-23	gb|BT028522.1| Gasterosteus aculeatus clone CNB235-C09 mRNA sequ... 164 4e-37	emb|CR733694.2|CNS0GSWD Tetraodon nigroviridis full-length cDNA 91 4e-15	emb|CR720958.2|CNS0GJ8K Tetraodon nigroviridis full-length cDNA 91 4e-15	emb|CR700082.2|CNS0G34U Tetraodon nigroviridis full-length cDNA 91 4e-15	emb|CR689258.2|CNS0FUS6 Tetraodon nigroviridis full-length cDNA 91 4e-15	0.00974	0.60802	Blank	0	C	0	TC	2	T	89	Blank	0	C	0	TC	2	T	40	Blank	0	C		CT	0	T	10	Blank	0	C		CT
Gm0704_0316	Gm0704	W07_2	NA	ACG TTG GAT GAA GGA ATG TAA GGG TGG CAG	ACG TTG GAT GTG CTT GAG GCT TAC TTT GTC	TTG AGG CTT ACT TTG TCT ACA TGG CA	GCACGAGGGGCAGCCTGACGTACGGAGGTAAGCTGGACGTCCCCAAGCAGGCCGCCGCAAAGGGCATCAGTGCCCGGGAACGCTTCCAGAACCTGGACCGCCGCGCCTCCACCACACAGACCTCCGAGCAGACCATAGACACCCTGCACAAGAACAGCATCAGCCAACTCTCTGTGCTGGAAGGAGGGCGCAGTAAGTGTAGCAAGTTCTGCACCACCGGCATGGATGGTGGGATGGCCATATGGGACGTCAAGACATTGGAATCTGCCATGAAGGACTTGAAAATTGCTTGAGGCTTACTTTGTCTACATGGCACAGCTCTTGTGTAACACAGGAAAACGAAGACTGCCACCCTTACATTCCTTATCTTCTCCAATACCACATGTATCCCCCCCACCC…	CAGACCTCCGAGCAGACCATAGACACCCTGCACAAGAACAGCATCAGCCAACTCTCTGTGCTGGAAGGAGGGCGCAGTAAGTGTAGCAAGTTCTGCACCACCGGCATGGATGGTGGGATGGCCATATGGGACGTCAAGACATTGGAATCTGCCATGAAGGACTTGAAAATTGCTTGAGGCTTACTTTGTCTACATGGCA[A/C]AGCTCTTGTGTAACACAGGAAAANGAAGACTGCCACCCTTACATTCCTTATCTTCTCCAATACCACATGTATCCCCCCCACCCCNCAAGAATCATATAAAGCAAAGCCAGCTTCTTATAGCATTATATTTTCGCTTTACTGTTCAACGATCAGGCCTGTGTCGAAAAACAAAGTGCGCACAGAAAGTATGCAATGA	O15143|ARC1B_HUMAN Actin-related protein 2/3 complex subunit 1B ... 135 1e-31	Q58CQ2|ARC1B_BOVIN Actin-related protein 2/3 complex subunit 1B ... 135 1e-31	O88656|ARC1B_RAT Actin-related protein 2/3 complex subunit 1B (A... 135 2e-31	Q9WV32|ARC1B_MOUSE Actin-related protein 2/3 complex subunit 1B ... 133 5e-31	Q9R0Q6|ARC1A_MOUSE Actin-related protein 2/3 complex subunit 1A ... 108 1e-23	gb|BT028522.1| Gasterosteus aculeatus clone CNB235-C09 mRNA sequ... 164 4e-37	emb|CR733694.2|CNS0GSWD Tetraodon nigroviridis full-length cDNA 91 4e-15	emb|CR720958.2|CNS0GJ8K Tetraodon nigroviridis full-length cDNA 91 4e-15	emb|CR700082.2|CNS0G34U Tetraodon nigroviridis full-length cDNA 91 4e-15	emb|CR689258.2|CNS0FUS6 Tetraodon nigroviridis full-length cDNA 91 4e-15	0.00974	0.58162	Blank	0	A	0	CA	2	C	89	Blank	0	A	0	CA	2	C	40	Blank	0	A		CA	0	C	10	Blank	0	A		CA
Gm0702_0298	Gm0702	W07_2	NA	ACG TTG GAT GAA CTC TGC GGA ACA CAG TCG	ACG TTG GAT GCC CAG GGT GAA AAC AGA AAG	AGA AAG AGC AAA GAA AAT CAT GTT T	GCACGAGGCATACTAGGGACATGTTCCTTGATTATAGCACTTGATGTTTTCTTATTTTAAAGCAGCACACGTTGAATTGGTTGAGTTTATGTTACTTAAAACTCTTCTTAAATGTAACATTTTTTTTTATGGAAAACTGATAACGTCAAAACGTAATTTCCGCACACAGTTGGTCGACGAGGTGTGAATACCTCTTCGGTGGATTATTTAGAGCAGCATCATGTGCCTATCTCAGTTCAGACAGTGAACTCTGCGGAACACAGTCGGCCTCCAGTCTACCATCACCTGCTGCCTCCAAAAACATGATTTTCTTTGCTCTTTCTGTTTTCACCCTGGGTCTGGTCACTGCTGAACCCAACGGCTCCATGAACACAACTTGGGCTACTACCGACACATCCG…	AAACTCTTCTTAAATGTAACATTTTTTTTTATGGAAAACTGATAACGTCAAAACGTAATTTCCGCACACAGTTGGTCGACGAGGTGTGAATACCTCTTCGGTGGATTATTTAGAGCAGCATCATGTGCCTATCTCAGTTCAGACAGTGAACTCTGCGGAACACAGTCGGCCTCCAGTCTACCATCACCTGCTGCCTCCA[A/C]AAACATGATTTTCTTTGCTCTTTCTGTTTTCACCCTGGGTCTGGTCACTGCTGAACCCAACGGCTCCATGAACACAACTTGGGCTACTACCGACACATCCGATGTTACCCAGGGAACCAAGGCCACGGCTGACAACACCACCAATGACACCACTTTCCGCATGTCCGAACAACATTCTTCTGCAGTCGAGGGAACC	No hits					No hits					0.00186	0.40958	Blank	0	A	0	CA	13	C	78	Blank	0	A	0	CA	4	C	38	Blank	0	A	0	CA	1	C	9	Blank	0	A	0	CA
Gm0685_0351	Gm0685	W06_2	NA	ACG TTG GAT GAT GTT CAT CTT GCC GCT CTG	ACG TTG GAT GAT GAG TAC TAC AGC CGA GAG	ACC AAC CCA ATC CAC CTC AC	GCACGAGGGTACGGTCCAGCGGTGAAAATTCACCCTGTTGTTCTTGCTTCCATCGGCGACTCTTACGAGCGTCGAAATGAGGGGGCTAGCCGTGTCATCGGAACATTATTAGGCACCATCGAGAAGCACTCTGTGGAGGTGACCAACTGCTTCTCTGTCCCCCACAATGAGTCGGAGGATGAGGTTGCTGTGGACATGGAGTTCGCCAAGAACATGTACGAGCTCCACAAGAGGGTGTCGCCCAGCGAGGTCATCATTGGATGGTACGCCACCGGGTTTGACATCACGGAGCACTCGGTGCTGATCCATGAGTACTACAGCCGAGAGGCCACCAACCCAATCCACCTCACTGTGGACACCGCCCTGCAGAGCGGCAAGATGAACATCCGCGCCTACGTC…	TCTCTGTCCCCCACAATGAGTCGGAGGATGAGGTTGCTGTGGACATGGAGTTCGCCAAGAACATGTACGAGCTCCACAAGAGGGTGTCGCCCAGCGAGGTCATCATTGGATGGTACGCCACCGGGTTTGACATCACGGAGCACTCGGTGCTNATCCATGAGTACTACAGCCGAGAGGCCACCAACCCAATCCACCTCAC[C/T]GTGGACACCGCCCTGCAGAGCGGCAAGATGAACATCCGCGCCTACGTCAGTGCTCAGATGGGCGTGCCAGGCAAGACGGTCGGCGTGATGTTCACCCCACTGAGTGTGAAATACATCTACTACGACACCGAGAGGATAGGCGTTGACCTCCTGCAGAAGGACTCGCGTGACTCCCAGCCGCACCAAGGGCCTGACC	O00303|IF35_HUMAN Eukaryotic translation initiation factor 3 sub... 307 3e-83	Q9DCH4|IF35_MOUSE Eukaryotic translation initiation factor 3 sub... 305 2e-82	O04202|IF35_ARATH Eukaryotic translation initiation factor 3 sub... 152 2e-36	O24412|PSD7_ARATH Probable 26S proteasome non-ATPase regulatory ... 92 2e-18	P51665|PSD7_HUMAN 26S proteasome non-ATPase regulatory subunit 7... 88 4e-17	emb|CR695453.2|CNS0FZK9 Tetraodon nigroviridis full-length cDNA 433 e-118	emb|CR681182.1|CNS0FOJU Tetraodon nigroviridis full-length cDNA 433 e-118	emb|CR634778.2|CNS0EORK Tetraodon nigroviridis full-length cDNA 433 e-118	emb|CR704942.2|CNS0G6VU Tetraodon nigroviridis full-length cDNA 425 e-115	emb|CR661570.2|CNS0F9FS Tetraodon nigroviridis full-length cDNA 425 e-115	-0.00771	0.52199	Blank	0	C	86	CT	5	T	0	Blank	0	C	39	CT	3	T	0	Blank	0	C	9	CT	1	T	0	Blank	0	C	38	CT
Gm0685_0303	Gm0685	W07_2	NA	ACG TTG GAT GAT CAT TGG ATG GTA CGC CAC	ACG TTG GAT GTG AGG TGG ATT GGG TTG GTG	TCG GCT GTA GTA CTC ATG GAT	GCACGAGGGTACGGTCCAGCGGTGAAAATTCACCCTGTTGTTCTTGCTTCCATCGGCGACTCTTACGAGCGTCGAAATGAGGGGGCTAGCCGTGTCATCGGAACATTATTAGGCACCATCGAGAAGCACTCTGTGGAGGTGACCAACTGCTTCTCTGTCCCCCACAATGAGTCGGAGGATGAGGTTGCTGTGGACATGGAGTTCGCCAAGAACATGTACGAGCTCCACAAGAGGGTGTCGCCCAGCGAGGTCATCATTGGATGGTACGCCACCGGGTTTGACATCACGGAGCACTCGGTGCTGATCCATGAGTACTACAGCCGAGAGGCCACCAACCCAATCCACCTCACTGTGGACACCGCCCTGCAGAGCGGCAAGATGAACATCCGCGCCTACGTC…	CATTATTAGGCACCATCGAGAAGCACTCTGTGGAGGTGACCAACTGCTTCTCTGTCCCCCACAATGAGTCGGAGGATGAGGTTGCTGTGGACATGGAGTTCGCCAAGAACATGTACGAGCTCCACAAGAGGGTGTCGCCCAGCGAGGTCATCATTGGATGGTACGCCACCGGGTTTGACATCACGGAGCACTCGGTGCT[C/G]ATCCATGAGTACTACAGCCGAGAGGCCACCAACCCAATCCACCTCACNGTGGACACCGCCCTGCAGAGCGGCAAGATGAACATCCGCGCCTACGTCAGTGCTCAGATGGGCGTGCCAGGCAAGACGGTCGGCGTGATGTTCACCCCACTGAGTGTGAAATACATCTACTACGACACCGAGAGGATAGGCGTTGACC	O00303|IF35_HUMAN Eukaryotic translation initiation factor 3 sub... 307 3e-83	Q9DCH4|IF35_MOUSE Eukaryotic translation initiation factor 3 sub... 305 2e-82	O04202|IF35_ARATH Eukaryotic translation initiation factor 3 sub... 152 2e-36	O24412|PSD7_ARATH Probable 26S proteasome non-ATPase regulatory ... 92 2e-18	P51665|PSD7_HUMAN 26S proteasome non-ATPase regulatory subunit 7... 88 4e-17	emb|CR695453.2|CNS0FZK9 Tetraodon nigroviridis full-length cDNA 433 e-118	emb|CR681182.1|CNS0FOJU Tetraodon nigroviridis full-length cDNA 433 e-118	emb|CR634778.2|CNS0EORK Tetraodon nigroviridis full-length cDNA 433 e-118	emb|CR704942.2|CNS0G6VU Tetraodon nigroviridis full-length cDNA 425 e-115	emb|CR661570.2|CNS0F9FS Tetraodon nigroviridis full-length cDNA 425 e-115	0.02924	0.16129	Blank	1	C	54	GC	31	G	5	Blank	1	C	28	GC	13	G	0	Blank	0	C	5	GC	4	G	1	Blank	0	C	21	GC
Gm0684_0098	Gm0684	W12_2	NA	ACG TTG GAT GCG AAG CAG GGA AGG AAT ATC	ACG TTG GAT GGG CAT CGT GAG TGA TAT TTG	CCC TAT AGT TTG GGT CAA ATG CTA CCA	GCACGAGGGCGGCTGATAGATCTGGAACCTTCCGATCGGGCCCGGAATTAAAAAATAATCCAACATCATCCGAAGCAGGGAAGGAATATCTTCACTTTTGGTAGCATTTGACCCAAACTATAGGGTTTAGTTATCAATTCTAGACAAATATCACTCACGATGCCCGAAGCAATGATGGCTCCCAGAGCCCTAAGTGGAGGCAAACACAAAGGAGGGGCGTACGTGGATCGCGACAAGCCGGCCCAAATCCGTTACAGCAACATTTCTGCAGCAAAAGCTGTCGCTGATGCCATCAGGACCAGCCTGGGCCCAAAAGGGATGGACAAGATGATCCAGGACGAGAAGGGTGATGTCACCATCACTAACGATGGAGCCACCATCCTGAAGAAGATGCAGGTG…	GGCTGATAGATCTGGAACCTTCCGATCGGGCCCGGAATTAAAAAATAATCCAACATCATCCGAAGCAGGGAAGGAATATCTTCACTT[C/T]TGGTAGCATTTGACCCAAACTATAGGGTTTAGTTATCAATTCTAGACAAATATCACTCACGATGCCCGAAGCAATGATGGCTCCCAGAGCCCTAAGTGGAGGCAAACACAAAGGAGGGGCGTACGTGGATCGCGACAAGCCGGCCCAAATCCGTTACAGCAACATTTCTGCAGCAAAAGCTGTCGCTGATGCCATCAGGACCAGCCTGGGCCCAAAAGGGATGGACAAGATGATCCAGGACGAGAAGGGTGATGTCACCATCACTAACGATGGAGCCACCATCCTGAAGAAGATGCAG	P53451|TCPD_FUGRU T-complex protein 1 subunit delta (TCP-1-delta... 195 3e-58	Q5R637|TCPD_PONPY T-complex protein 1 subunit delta (TCP-1-delta... 179 2e-54	P50991|TCPD_HUMAN T-complex protein 1 subunit delta (TCP-1-delta... 179 2e-54	Q7TPB1|TCPD_RAT T-complex protein 1 subunit delta (TCP-1-delta		gb|BT027588.1| Gasterosteus aculeatus clone CGX50-G04 mRNA sequence 328 2e-86	emb|CR712515.3|CNS0GCQ7 Tetraodon nigroviridis full-length cDNA 269 1e-68	emb|CR666885.3|CNS0FDJF Tetraodon nigroviridis full-length cDNA 269 1e-68	emb|CR666548.2|CNS0FDA2 Tetraodon nigroviridis full-length cDNA 269 1e-68	emb|CR652323.2|CNS0F2AX Tetraodon nigroviridis full-length cDNA 269 1e-68	-0.0132	0.83382	Blank	7	C	67	TC	16	T	1	Blank	4	C	29	TC	9	T	0	Blank	1	C	8	TC	1	T	0	Blank	2	C	30	TC
Gm0671_0135	Gm0671	W03_2	NA	ACG TTG GAT GAG TTC TAC GAC AGC TGC TAC	ACG TTG GAT GCT CAC ACA GCA ACA TCC TCC	AAC ATC CTC CAC ATG TT	GCACGAGGGTTTCAGTATTTATTGAGTTGCGAGCGGCGACATCACATCCTGCTGACGGGCGTGATGCCCAAGATGTCGAAGCCCTTGGCCATGACGGTCGCCGTGGCCTCACACAGCAACATCCTCCACATGTTTACCTTCACCACCTCACCGGTCTGGCGGTCCTTCTCCACGCAGTAGCAGCTGTCGTAGAACTCGGTGAAGGTGGTGGCCAGCTCGTACAGGTAGTCGCACAGGCCGTGCAGGAACAGGTCCTCCAGGATCTTGTTCAGCACCTCGGGGAAGCGCAGGATGCACTTGCCCAGCTTCCACTCCTTGTCGTGGTCGAGGAGGATCGGGGTGGAGGCCGCCGCCGCCGCCAGAGCCCCCCCGTCGAGGCTGGCCAGCCGCGAGATGGAC…	TTCAGTATTTATTGAGTTGCGAGCGGCGACATCACATCCTGCTGACGGGCGTGATGCCCAAGATGTCGAAGCCCTTGGCCATGACGGTCGCCGTGGCCTCACACAGCAACATCCTCCACATGTT[C/T]ACCTTNACCACCTCACCGGTCTGGCGGTCCTTCTCCACGCAGTAGCAGCTGTCGTAGAACTCGGTGAAGGTGGTGGCCAGCTCGTACAGGTAGTCGCACAGGCCGTGCAGGAACAGGTCCTCCAGGATCTTGTTCAGCACCTCGGGGAAGCGCAGGATGCACTTGCCCAGCTTCCACTCCTTGTCGTGGTCGAGGAGGATNGGGGTGGAGGCCGCCGCCGCCGCCAGAGCCCCCCCGTCGAGGCTGGCCAGCCGCGAGATG	Q9D0I9|SYRC_MOUSE Arginyl-tRNA synthetase, cytoplasmic (EC 6.1.1... 358 2e-98	Q5ZM11|SYRC_CHICK Arginyl-tRNA synthetase, cytoplasmic (EC 6.1.1... 357 3e-98	Q5RA20|SYRC_PONPY Arginyl-tRNA synthetase, cytoplasmic (EC 6.1.1... 356 4e-98	P54136|SYRC_HUMAN Arginyl-tRNA synthetase, cytoplasmic (EC 6.1.1... 356 4e-98	P37880|SYRC_CRILO Arginyl-tRNA synthetase, cytoplasmic (EC 6.1.1... 355 8e-98	emb|CR669668.2|CNS0FFOQ Tetraodon nigroviridis full-length cDNA 273 7e-70	gb|BC083505.1| Danio rerio arginyl-tRNA synthetase, mRNA (cDNA c... 176 1e-40	ref|NM_200048.1| Danio rerio arginyl-tRNA synthetase (rars			0.03624	0.16422	Blank	10	C	11	CT	17	T	53	Blank	4	C	3	CT	7	T	28	Blank	0	C	2	CT	4	T	4	Blank	6	C	6	CT
Gm0668_0260	Gm0668	W09_2	NA	ACG TTG GAT GCG CCA CAA TCT AAA CGG AAG	ACG TTG GAT GGT TTG TGT TGA AGC CGT AGC	CGG CAG GGG AGG ATG TAG ACT TTG	GCACGAGGGTTAAGGCTAAACAACCACCGTAGACATGAGTAACCTGGCATCAAAAGACTCTTACATTCAGAAGTTGGCCAGTAAGATTTGTGCTCGGCAAGATCACGAACCAAGGAATTCAAAATTTGTTCATTTCAAGGGTGAAGGAGACGGTACTTCCAAGAACAGCAAGCGTAAACAGAAACGCCTAAATCAAAAAGCAGTCGGTGACAAGAAAGATGCGCCACAATCTAAACGGAAGTCTGTGTCCTCTCCTGATTCAAAGTCTACATCCTCCCCTGCCGCTACGGCTTCAACACAAACTAACGGATCCAAAATAGTTGCCAATGGGAAAACGGCGACAACACAGTTGCCAAAAGGTGGGGGTGTCACCTCAGGTTTCTCTACAGTAGATCTTCT…	TTACATTCAGAAGTTGGCCAGTAAGATTTGTGCTCGGCAAGATCANGAACCAAGGAATTCAAAATTTGTTCATTTCAAGGGTGAAGGAGACGGTACTTCCAAGAACAGCAAGCGTAAACAGAAACGCCTAAATCAAAAAGCAGTCGGTGACAAGAAAGATGCGCCACAATCTAAACGGAAGTCTGTGTCCTCTCCTGAT[G/T]CAAAGTCTACATCCTCCCCTGCCGCTACGGCTTCAACACAAACTAACGGATCCAAAATAGTTGCCAATGGGAAAACGGCGACAACACAGTTGCCAAAAGGTGGGGGTGTCACCTCAGGTTTCTCTACAGTAGATCTTCTTCGCAAGAGACTACATGAAAAGATTGAAGAGTCTAAAGGACAGGGAACTCAGGACTC	O57594|SURF6_FUGRU Surfeit locus protein 6 homolog - Fugu rubrip... 100 5e-21	Q9I8B0|SURF6_XENLA Surfeit locus protein 6 homolog - Xenopus lae... 86 2e-17	P70279|SURF6_MOUSE Surfeit locus protein 6 - Mus musculus (Mouse			No hits					-0.00134	0.43304	Blank	13	G	30	GT	36	T	12	Blank	7	G	15	GT	16	T	4	Blank	2	G	4	GT	3	T	1	Blank	4	G	11	GT
Gm0637_0143	Gm0637	W15_2	NA	ACG TTG GAT GCA CAT GAT GGC AGA CTT CAC	ACG TTG GAT GGG GTG GTT TAT TTT GTT ATG	ATT TGT TAT GTC ATC TGG TCT CA	GCACGAGGTTTTTTTTTTTTTTTTCACATTTATTCCAAATTTTAATCCAAAACCCTCTCAAACACTTTATTTTGGCCACATGATGGCAGACTTCACTGCTCCATATTTCTTGAATTGTTTCATACTTTTAAACACAAGCTCTTTGAGACCAGATGACATAACAAAATAAACCACCCCCCTCCCAAAAAAAAAAAAGCTCAACCACAAAACCAAAATCTCTTTACTGCATCTTGCCCTCCCCAACCAAAGTATAAAAAGTTCTTGTTTTCCCCCCCCCAATTCGTCTGGCCACAGGGGAAGGCTGTTCAGTGCTTTTCGCTAGAAGGGGCTGAGTGATTGAGGACGGAACTGAAGGCATTATGTCCTGGAGAGACCTCGGTTGTCCAGGTCTTTCACCTT…	TTTTTTTTTTTTTTCACATTTATTCCAAATTTTAATCCAAAACCCTCTCAAACACTTTATTTTGGCCACATGATGGCAGACTTCACTGCTCCATATTTCTTGAATTGTTTCATACTTTTAAACACAAGCTCT[C/T]TGAGACCAGATGACATAACAAAATAAACCACCCCCCTCCCAAAAAAAAAAAAGCTCAACCACAAAACCAAAATCTCTTTACTGCATCTTGCCCTCCCCAACCAAAGTATAAAAAGTTCTTGTTTTCCCCCCCCCAATTCGTCTGGCCACAGGGGAAGGCTGTTCAGTGCTTTTCGCTAGAAGGGGCTGAGTGATTGAGGACGGAACTGAAGGCATTATGTCCTGGAGAGACCTCGGTTGTCCAGGTCTTTCAC	P46978|STT3A_MOUSE Dolichyl-diphosphooligosaccharide--protein gl... 126 5e-29	P46977|STT3A_HUMAN Dolichyl-diphosphooligosaccharide--protein gl... 125 1e-28	Q3TDQ1|STT3B_MOUSE Dolichyl-diphosphooligosaccharide--protein gl... 80 4e-15	Q8TCJ2|STT3B_HUMAN Dolichyl-diphosphooligosaccharide--protein gl... 80 4e-15	P46975|STT3_CAEEL Oligosaccharyl transferase subunit STT3 homolo... 63 6e-10	gb|BT027335.1| Gasterosteus aculeatus clone CFW246-H10 mRNA sequ... 184 3e-43	emb|CR650493.2|CNS0F0W3 Tetraodon nigroviridis full-length cDNA 144 3e-31	emb|AJ719827.1| Gallus gallus mRNA for hypothetical protein, clo... 115 2e-22	emb|CR386917.1| Gallus gallus finished cDNA, clone ChEST35c19 115 2e-22	ref|NM_201458.1| Danio rerio integral membrane protein 1 (itm1	0.21646	0.00098	Blank	0	C	73	TC	13	T	5	Blank	0	C	42		0	T	0	Blank	0	C	7	TC	3	T	0	Blank	0	C	24	TC
Gm0636_0367	Gm0636	W13_2	NA	ACG TTG GAT GAC TCA CTC CAA CGT GCA CC	ACG TTG GAT GGT GCA TGC CCA TGC TCT TGA	GCA TGC CCA TGC TCT TGA GCA GGT	GCACGAGGGTTGTACAGTAGACCACCGCTGAAGACCCGTCTGCTGTCAGAACCCCTCATTCGACTAAATATTACATACTAACACATCATCACCTCATCGATCGAAACGTCGTCGCATGCAAACATGTCTGCAAGAAACCCCGGAATGGACCTTGATCTGGAATGGGTGTCCAAGGTGAGGGTCAACACCCAGGCGGTTCTGAAGAGAGCCCAACAAATCCAGTCCGTCAAGCTGGCTAAGAAACAATGGCAGGCTGCCTGGCTGTTGAAGGCTGTGACGTGCATCGACCTGACCACCCTGGCGGGCGACGACACTCACTCCAACGTGCACCGCCTGTGCCTGAAGGCGGTGCAGCCGGTGCCCTACGACCTGCTCAAGAGCATGGGCATGCACGACCGA…	GTCCAAGGTGAGGGTCAACACCCAGGCGGTTCTGAAGAGAGCCCAACAAATCCAGTCCGTCAAGCTGGCTAAGAAACAATGGCAGGCTGCCTGGCTGNTGAAGGCTGTGACGTGCATCGACCTGACCACCCTGGCGGGCGACGACACTCACTCCAACGTGCACCGCCTGTGCCTGAAGGCGGTGCAGCCGGTGCCCTAC[A/G]ACCTGCTCAAGAGCATGGGCATGCACGACCGAGGTTTGACCACCGGGGCCGTGTGNGTGTACCCGTCACGCGTTGCGGACGCGGTCAAGACTCTGAAAGCCGCCAACTCCAGCCTCCCAGTGGCGTCAGTGGCGACAGGCTTCCCGGCGGGTCAGACCCCTCTCCGGGTCCGTCTGGAGGAAGTCCGGGNCGCGGT	Q9Y315|DEOC_HUMAN Putative deoxyribose-phosphate aldolase (EC 4.... 278 3e-76	Q91YP3|DEOC_MOUSE Putative deoxyribose-phosphate aldolase (EC 4.... 276 3e-75	Q19264|DEOC_CAEEL Putative deoxyribose-phosphate aldolase (EC 4.... 126 3e-30	Q8DBT2|DEOC_VIBVU Deoxyribose-phosphate aldolase (EC 4.1.2.4		gb|BT027244.1| Gasterosteus aculeatus clone CFW211-D11 mRNA sequ... 115 3e-22	ref|NM_001006097.1| Danio rerio zgc:101610 (zgc:101610				-0.0107	0.84751	Blank	0	A	1	GA	6	G	84	Blank	0	A	1	GA	2	G	39	Blank	0	A		GA	0	G	10	Blank	0	A	0	GA
Gm0636_0112	Gm0636	W01_2	NA	ACG TTG GAT GAA CAC ATC ATC ACC TCA TCG	ACG TTG GAT GTC CAG ATC AAG GTC CAT TCC	GTT TCT TGC AGA CAT GTT TGC ATG CG	GCACGAGGGTTGTACAGTAGACCACCGCTGAAGACCCGTCTGCTGTCAGAACCCCTCATTCGACTAAATATTACATACTAACACATCATCACCTCATCGATCGAAACGTCGTCGCATGCAAACATGTCTGCAAGAAACCCCGGAATGGACCTTGATCTGGAATGGGTGTCCAAGGTGAGGGTCAACACCCAGGCGGTTCTGAAGAGAGCCCAACAAATCCAGTCCGTCAAGCTGGCTAAGAAACAATGGCAGGCTGCCTGGCTGTTGAAGGCTGTGACGTGCATCGACCTGACCACCCTGGCGGGCGACGACACTCACTCCAACGTGCACCGCCTGTGCCTGAAGGCGGTGCAGCCGGTGCCCTACGACCTGCTCAAGAGCATGGGCATGCACGACCGA…	TGTACAGTAGACCACCGCTGAAGACCCGTCTGCTGTCAGAACCCCTCATTCGACTAAATATTACATACTAACACATCATCACCTCATCGATCGAAACGTCG[A/T]CGCATGCAAACATGTCTGCAAGAAACCCCGGAATGGACCTTGATCTGGAATGGGTGTCCAAGGTGAGGGTCAACACCCAGGCGGTTCTGAAGAGAGCCCAACAAATCCAGTCCGTCAAGCTGGCTAAGAAACAATGGCAGGCTGCCTGGCTGNTGAAGGCTGTGACGTGCATCGACCTGACCACCCTGGCGGGCGACGACACTCACTCCAACGTGCACCGCCTGTGCCTGAAGGCGGTGCAGCCGGTGCCCTACNACCTGCTCAAGAGCATGGGCATGCACGAC	Q9Y315|DEOC_HUMAN Putative deoxyribose-phosphate aldolase (EC 4.... 278 3e-76	Q91YP3|DEOC_MOUSE Putative deoxyribose-phosphate aldolase (EC 4.... 276 3e-75	Q19264|DEOC_CAEEL Putative deoxyribose-phosphate aldolase (EC 4.... 126 3e-30	Q8DBT2|DEOC_VIBVU Deoxyribose-phosphate aldolase (EC 4.1.2.4		gb|BT027244.1| Gasterosteus aculeatus clone CFW211-D11 mRNA sequ... 115 3e-22	ref|NM_001006097.1| Danio rerio zgc:101610 (zgc:101610				0.03018	0.18768	Blank	5	A	59	TA	18	T	9	Blank	2	A	24	TA	10	T	6	Blank	0	A	8	TA	2	T	0	Blank	3	A	27	TA
Gm0634_0224	Gm0634	W06_2	NA	ACG TTG GAT GCA TCT CGT CGG TGA AGA CCA	ACG TTG GAT GGG GAC AAG CTC AAC TCA ATG	GGC TGA GGG GCC CCA TGC TGG T	GCACGAGGGCTGTTGTTGCTTTCCTCGTCTCGCTATCGATTCTGCAAGCACCGTTTAAACCTGCCAAGATGGCTGGGAATCGGGATAAATCTACGGACCAGATGAAGCTATGGAAGGAGAGCAGAGGGTCGCAGCGTGCGGACTGCCTGACTACGGGGGGCGGGGCGCCAGTCGGGGACAAGCTCAACTCAATGACGGCCGGGCTGAGGGGCCCCATGCTGGTTCAGGATGTGGTCTTCACCGACGAGATGGCCCACTTCGATCGGGAGCGGATCCCCGAGAGGGTGGTGCATGCCAAGGGGGCTGGGGCGTTTGGCTACTTGGAGGTGACCCATGACATCACACGCTACTGCAAAGCCAAGTTGTTTGAGCACGTTGGCAAAAAGACACCGATCGCTA…	TCGTCTCGCTATCGATTCTGCAAGCACCGTTTAAACCTGCCAAGATGGCTGGGAATCGGGATAAATCTACGGACCAGATGAAGCTATGGAAGGAGAGCAGAGGGTCGCAGCGTGCGGACTGCCTGACTACGGGGGGCGGGGCGCCAGTCGGGGACAAGCTCAACTCAATGACGGCCGGGCTGAGGGGCCCCATGCTGGT[C/T]CAGGATGTGGTCTTCACCGACGAGATGGCCCACTTCGATCGGGAGCGGATCCCCGAGAGGGTGGTGCATGCCAAGGGGGCTGGGGCGTTTGGCTACTTGGAGGTGACCCATGACATCACACGCTACTGCAAAGCCAAGTTGTTTGAGCACGTTGGCAAAAAGACACCGATCGCTATTCGCTTCTCCACCGTGGCCG	Q9PT92|CATA_BRARE Catalase (EC 1.11.1.6					gb|DQ270487.1| Gadus morhua catalase mRNA, partial cds 421 e-114	gb|AY735009.1| Epinephelus coioides catalase mRNA, partial cds 247 4e-62	gb|AY734528.1| Oplegnathus fasciatus catalase mRNA, complete cds 204 5e-49	gb|DQ493908.1| Anguilla anguilla catalase mRNA, partial cds 196 1e-46	gb|BT028156.1| Gasterosteus aculeatus clone CNB144-A03 mRNA sequ... 190 7e-45	-0.00252	0.57283	Blank	0	C	88	CT	2	T	1	Blank	0	C	41	CT	1	T	0	Blank	0	C	10		0	T	0	Blank	0	C	37	CT
Gm0631_0231	Gm0631	W12_2	NA	ACG TTG GAT GCA GCT AGA GAG CAT AAG GAG	ACG TTG GAT GCG CTC TCT CTC CTG CAT GG	CTC TCC TGC ATG GCC GGC GA	GCACGAGGTTTTTTTTTTTTTTTTTTTTAAGAGATGCCAGACAATTCTTTATTTCAATATCCAATGAAAATAATTCAACAACGCCTGTGAACGTTATGAATACATACACTGCAAAGTAACAACAAATTGTGTAAAAGAGAAAATCTATTAATTCTTCTTGTCTGATGACGCACAAGTCATGCCTCCCCCCTCGCTGGTCTCTCTCGCTCTCTCTCCTGCATGGCCGGCGATGCTCTCTCGCCCTCTCTCTCTCTCGTTCGTCTCCTTATGCTCTCTAGCTGTTGTGGCCTTGCAGAGCCTCTGCCATGAACAGCTTGCCCAGGTTCTGGGAGGTGAACTCCTTCACGTTCTGGCAGTAGTTGTTAATTTGACCTGCGATGAGGAGCGTGTCCATGCGGG…	AGATGCCAGACAATTCTTTATTTCAATATCCAATGAAAATAATTCAACAACGCCTGTGAACGTTNTGAATACATACACTGCAAAGTAACAACAAATTGTGTAAAAGAGAAAATCTATTAATTCTTCTTGTCTGATGACGCACAAGTCATGCCTCCCCCCTCGCTGGTCTCTCNCGCTCTCTCTCCTGCATGGCCGGCGA[A/T]GCTCTCTCGCCCTCTCTCTCTCNCGTTCGTCTCCTTATGCTCTCTAGCTGTTGTGGCCTTGCAGAGCCTCTGCCATGAACAGCTTGCCCAGGTTCTGGGAGGTGAACTCCTTCACGTTCTGGCAGTAGTTGTTAATTTGACCTGCGATGAGGAGCGTGTCCATGCGGGGTGGGGGCTGGGGGGGCTTGAACAGCTT	O15372|IF33_HUMAN Eukaryotic translation initiation factor 3 sub... 213 6e-55	Q56JZ5|IF33_BOVIN Eukaryotic translation initiation factor 3 sub... 211 2e-54	Q91WK2|IF33_MOUSE Eukaryotic translation initiation factor 3 sub... 206 6e-53	Q9C5Z2|IF33_ARATH Eukaryotic translation initiation factor 3 sub... 82 2e-15		emb|CR704694.2|CNS0G6OY Tetraodon nigroviridis full-length cDNA 366 8e-98	emb|CR700219.2|CNS0G38N Tetraodon nigroviridis full-length cDNA 366 8e-98	emb|CR699790.2|CNS0G2WQ Tetraodon nigroviridis full-length cDNA 366 8e-98	emb|CR691853.2|CNS0FWS9 Tetraodon nigroviridis full-length cDNA 366 8e-98	emb|CR658746.2|CNS0F79C Tetraodon nigroviridis full-length cDNA 366 8e-98	-0.00843	0.61975	Blank	4	A	7	AT	41	T	39	Blank	2	A	2	AT	19	T	19	Blank	1	A	0	AT	5	T	4	Blank	1	A	5	AT
Gm0631_0204	Gm0631	W04_2	NA	ACG TTG GAT GAG AGA GAG AGG GCG AGA GAG	ACG TTG GAT GCT TCT TGT CTG ATG ACG CAC	ATG CCT CCC CCC TCG CTG GTC TCT C	GCACGAGGTTTTTTTTTTTTTTTTTTTTAAGAGATGCCAGACAATTCTTTATTTCAATATCCAATGAAAATAATTCAACAACGCCTGTGAACGTTATGAATACATACACTGCAAAGTAACAACAAATTGTGTAAAAGAGAAAATCTATTAATTCTTCTTGTCTGATGACGCACAAGTCATGCCTCCCCCCTCGCTGGTCTCTCTCGCTCTCTCTCCTGCATGGCCGGCGATGCTCTCTCGCCCTCTCTCTCTCTCGTTCGTCTCCTTATGCTCTCTAGCTGTTGTGGCCTTGCAGAGCCTCTGCCATGAACAGCTTGCCCAGGTTCTGGGAGGTGAACTCCTTCACGTTCTGGCAGTAGTTGTTAATTTGACCTGCGATGAGGAGCGTGTCCATGCGGG…	TTTTTTTTTTTTTTAAGAGATGCCAGACAATTCTTTATTTCAATATCCAATGAAAATAATTCAACAACGCCTGTGAACGTTNTGAATACATACACTGCAAAGTAACAACAAATTGTGTAAAAGAGAAAATCTATTAATTCTTCTTGTCTGATGACGCACAAGTCATGCCTCCCCCCTCGCTGGTCTCTC[A/T]CGCTCTCTCTCCTGCATGGCCGGCGANGCTCTCTCGCCCTCTCTCTCTCNCGTTCGTCTCCTTATGCTCTCTAGCTGTTGTGGCCTTGCAGAGCCTCTGCCATGAACAGCTTGCCCAGGTTCTGGGAGGTGAACTCCTTCACGTTCTGGCAGTAGTTGTTAATTTGACCTGCGATGAGGAGCGTGTCCATGCGGGG	O15372|IF33_HUMAN Eukaryotic translation initiation factor 3 sub... 213 6e-55	Q56JZ5|IF33_BOVIN Eukaryotic translation initiation factor 3 sub... 211 2e-54	Q91WK2|IF33_MOUSE Eukaryotic translation initiation factor 3 sub... 206 6e-53	Q9C5Z2|IF33_ARATH Eukaryotic translation initiation factor 3 sub... 82 2e-15		emb|CR704694.2|CNS0G6OY Tetraodon nigroviridis full-length cDNA 366 8e-98	emb|CR700219.2|CNS0G38N Tetraodon nigroviridis full-length cDNA 366 8e-98	emb|CR699790.2|CNS0G2WQ Tetraodon nigroviridis full-length cDNA 366 8e-98	emb|CR691853.2|CNS0FWS9 Tetraodon nigroviridis full-length cDNA 366 8e-98	emb|CR658746.2|CNS0F79C Tetraodon nigroviridis full-length cDNA 366 8e-98	-0.00211	0.51026	Blank	0	A	19	AT	48	T	24	Blank	0	A	6	AT	24	T	12	Blank	0	A	2	AT	7	T	1	Blank	0	A	11	AT
Gm0631_0096	Gm0631	W03_2	NA	ACG TTG GAT GTA AGA GAT GCC AGA CAA TTC	ACG TTG GAT GGT TGT TAC TTT GCA GTG TAT G	ACT TTG CAG TGT ATG TAT TCA	GCACGAGGTTTTTTTTTTTTTTTTTTTTAAGAGATGCCAGACAATTCTTTATTTCAATATCCAATGAAAATAATTCAACAACGCCTGTGAACGTTATGAATACATACACTGCAAAGTAACAACAAATTGTGTAAAAGAGAAAATCTATTAATTCTTCTTGTCTGATGACGCACAAGTCATGCCTCCCCCCTCGCTGGTCTCTCTCGCTCTCTCTCCTGCATGGCCGGCGATGCTCTCTCGCCCTCTCTCTCTCTCGTTCGTCTCCTTATGCTCTCTAGCTGTTGTGGCCTTGCAGAGCCTCTGCCATGAACAGCTTGCCCAGGTTCTGGGAGGTGAACTCCTTCACGTTCTGGCAGTAGTTGTTAATTTGACCTGCGATGAGGAGCGTGTCCATGCGGG…	TTTTTTTTTTTTTTTTTTAAGAGATGCCAGACAATTCTTTATTTCAATATCCAATGAAAATAATTCAACAACGCCTGTGAACGTT[A/G]TGAATACATACACTGCAAAGTAACAACAAATTGTGTAAAAGAGAAAATCTATTAATTCTTCTTGTCTGATGACGCACAAGTCATGCCTCCCCCCTCGCTGGTCTCTCNCGCTCTCTCTCCTGCATGGCCGGCGANGCTCTCTCGCCCTCTCTCTCTCNCGTTCGTCTCCTTATGCTCTCTAGCTGTTGTGGCCTTGCAGAGCCTCTGCCATGAACAGCTTGCCCAGGTTCTGGGAGGTGAACTCCTTCACGTTCTGGCAGTAGTTGTTAATTTGACCTGCGATGAGGAGCGTGTCCATGC	O15372|IF33_HUMAN Eukaryotic translation initiation factor 3 sub... 213 6e-55	Q56JZ5|IF33_BOVIN Eukaryotic translation initiation factor 3 sub... 211 2e-54	Q91WK2|IF33_MOUSE Eukaryotic translation initiation factor 3 sub... 206 6e-53	Q9C5Z2|IF33_ARATH Eukaryotic translation initiation factor 3 sub... 82 2e-15		emb|CR704694.2|CNS0G6OY Tetraodon nigroviridis full-length cDNA 366 8e-98	emb|CR700219.2|CNS0G38N Tetraodon nigroviridis full-length cDNA 366 8e-98	emb|CR699790.2|CNS0G2WQ Tetraodon nigroviridis full-length cDNA 366 8e-98	emb|CR691853.2|CNS0FWS9 Tetraodon nigroviridis full-length cDNA 366 8e-98	emb|CR658746.2|CNS0F79C Tetraodon nigroviridis full-length cDNA 366 8e-98	0.02006	0.16031	Blank	0	A	65	GA	22	G	4	Blank	0	A	33	GA	8	G	1	Blank	0	A	8	GA	2	G	0	Blank	0	A	24	GA
Gm0627_0302	Gm0627	W07_2	syn	ACG TTG GAT GTG TCC AGC CCA GAG TTT ATC	ACG TTG GAT GTA GCC CTC CCT GGC AGA TGT	GGC AGA TGT CCG TCC TGG T	GCACGAGGACAGTTCGCTCTCTCATCATGGCTGGCGTGGCTTCTACTCTGGCCAAGAAAAGGGCCCTGGCTGCGGGCTTCGGCACCAACGCCAACGCGGTGAAGTACCTGAACCAGGACTTCCATTCGCTACGGGCGCAGAGTCAGAGCCAAGGGGCGCTGTTCTGCGACCACACCTTCGCTGCCGCTCCCGAGTCTCTTGGCTTCAAAGACCTCGGTCGGAACTCCCCTAAGACCCGCGGTGTGACCTGGAAGAGACCCACGGAGCTGGTGTCCAGCCCAGAGTTTATCATCGGAGGAGCAACCAGGACGGACATCTGCCAGGGAGGGCTAGGTGACTGCTGGCTGCTGGCTGCCATCGCCTCCCTGACGCTCAATGAGGATGTGATGGCCCGCGTGG…	AGTACCTGAACCAGGACTTCCATTCGCTACGGGCGCAGAGTCAGAGCCAAGGGGCGCTGTTCTGCGACCACACCTTCGCTGCCGCTCCCGAGTCTCTTGGCTTCAAAGACCTCGGTCGGAACTCCCCTAAGACCCGCGGTGTGACCTGGAAGAGACCCACGGAGCTGGTGTCCAGCCCAGAGTTTATCATCGGAGGAGC[A/G]ACCAGGACGGACATCTGCCAGGGAGGGCTAGGTGACTGCTGGCTGCTGGCTGCCATCGCCTCCCTGACGCTCAATGAGGATGTGATGGCCCGCGTGGTGCCGTCCGACCAGGACTTTGGAGACCAGTACGCTGGAATATTCCACTTCCAGTTCTGGCAGTACGGCGAGTGGGTGGACGTTGTCATTGATGACCGCC	Q07009|CAN2_RAT Calpain-2 catalytic subunit precursor (EC 3.4.22... 286 6e-77	O08529|CAN2_MOUSE Calpain-2 catalytic subunit precursor (EC 3.4.... 285 1e-76	P17655|CAN2_HUMAN Calpain-2 catalytic subunit precursor (EC 3.4.... 281 2e-75	Q92178|CAN2_CHICK Calpain-2 catalytic subunit precursor (EC 3.4.... 280 4e-75	Q9GLG1|CAN2_MACFA Calpain-2 catalytic subunit precursor (EC 3.4.... 280 6e-75	gb|BT027155.1| Gasterosteus aculeatus clone CFW186-E04 mRNA sequ... 249 1e-62	emb|CR652197.2|CNS0F27F Tetraodon nigroviridis full-length cDNA 170 7e-39	gb|DQ192031.1| Stizostedion vitreum vitreum putative calpain-lik... 152 2e-33	gb|AY639147.1| Stizostedion vitreum vitreum genomic sequence 117 8e-23	gb|DQ192032.1|DQ192032S1 Stizostedion vitreum vitreum putative c... 117 8e-23	0.01062	0.14174	Blank	0	A	28	GA	42	G	21	Blank	0	A	10	GA	22	G	10	Blank	0	A	6	GA	3	G	1	Blank	0	A	12	GA
Gm0619_0157	Gm0619	W14_2	NA	ACG TTG GAT GCC AGT ATT ACA GAC TCC GGC	ACG TTG GAT GCG GCG TTA GCT CGA TAA AAG	ACA CAC GCC CCA TGG TGA CT	GCACGAGGGCAGTGCAACCACTAGAGGACAAGCGCCGCAGTCGACGGTGTGTCAGAGCAAGCCAGCCGCTGGAGTCGATTATAACCTTACAATTCGACGATTCACAAGAAACTGCGGTTTTGAATCCAGTATTACAGACTCCGGCGTAGAAGAGAGAAGTCACCATGGGGCGTGTGTGGGGTTTGATCGCCCTTTTGATGTGCTTTTATCGAGCTAACGCCGCGGCAGGACCAAACATCATCGCTGAGCCCTTTGAAGTCTTCAACCAGACCTCCGCCGTGCTCCGCTGCAACCTGACCGAGACTACCCTCCCAGTCCAGGGCTCGCACTGGTTGTTGAACGGAAAGGTCATCGAAAGCTCAAAGTCCACTGAACCCTCTCCATTCACTTCCCTTTCGT…	AGTGCAACCACTAGAGGACAAGCGCCGCAGTCGACGGTGTGTCAGAGCAAGCCAGCCGCTGGAGTCGATTATAACCTTACAATTCGACGATTCACAAGAAACTGCGGTTTTGAATCCAGTATTACAGACTCCGGCGTAGAAGAGAG[A/G]AGTCACCATGGGGCGTGTGTGGGGTTTGATCGCCCTTTTGATGTGCTTTTATCGAGCTAACGCCGCGGCAGGACCAAACATCATCGCTGAGCCCTTTGAAGTCTTCAACCAGACCTCCGCCGTGCTCCGCTGCAACCTGACCGAGACTACCCTCCCAGTCCAGGGCTCGCACTGGTTGTTGAACGGAAAGGTCATCGAAAGCTCAAAGTCCACTGAACCCTCTCCATTCACTTCCCTTT	No hits					No hits					-0.00431	0.51906	Blank	0	A	0	GA	1	G	90	Blank	0	A		GA	0	G	42	Blank	0	A		GA	0	G	10	Blank	0	A	0	GA
Gm0610_0137	Gm0610	W02_2	non-syn	ACG TTG GAT GCC TGT AGA AGT GGT GAG GTG	ACG TTG GAT GAC CGG TTG CCT AAG CTT CAG	AGC TTC AGG GCA TCA CAT TTC	GCACGAGGGTGAATTGGAGACCCTCAGTCCGCCATGAAGCATCTCCTCCTGTCGGTGCTGTTTTGCTGTCTGGCAACTGCCTTCAGCGTGCCTGTAGAAGTGGTGAGGTGGTGCGTGACCTCACCTTTCGAGAAGCAGAAATGTGATGCCCTGAAGCTTAGGCAACCGGTGTTCACATGCGTATTAAAAGCAGACGCCACTGAGTGCATTTTGGCAATCAAGGCCGGTGAAGCAGATGCCATCACATTGGACGGAGGGGAGATCTACACAGCAGGACAGCACCCCTATGATCTGCAGCCCATTATTTCTGAGAAATATGGCTCAGGGTCCTCCTGCTACTACGCTGTGGCTGTCGTGAAGAAAGACACTGGATTCTCCTTCAAACAGCTGAGAGGGAAG…	GAATTGGAGACCCTCAGTCCGCCATGAAGCATCTCCTCCTGTCGGTGCTGTTTTGCTGTCTGGCAACTGCCTTCAGCGTGCCTGTAGAAGTGGTGAGGTGGTGCGTGACCTCACCTTTCGAGAAGC[A/G]GAAATGTGATGCCCTGAAGCTTAGGCAACCGGTGTTCACATGCGTATTAAAAGCAGACGCCACTGAGTGCATTTTGGCAATCAAGGCCGGTGAAGCAGATGCCATCACATTGGACGGAGGGGAGATCTACACAGCAGGACAGCACCCCTATGATCTGCAGCCCATTATTTCTGAGAAATATGGCTCAGGGTCCTCCTGCTACTACGCTGTGGCTGTCGTGAAGAAAGACACTGGATTCTCCTTCAAACAGCTGAGAGGG	Q92079|TRFE_GADMO Serotransferrin (Fragment					gb|L40370.1|GADTRNSFRR Gadus morhua transferrin mRNA, partial cds 860 0.0	emb|AJ300650.1|MAE300650 Melanogrammus aeglefinus partial mRNA f... 482 e-133	gb|BT027169.1| Gasterosteus aculeatus clone CFW191-A05 mRNA sequ... 78 6e-11	ref|XM_001076267.1| PREDICTED: Rattus norvegicus lactotransferri... 66 2e-07	ref|XM_236657.3| PREDICTED: Rattus norvegicus lactotransferrin (... 66 2e-07	0.00101	0.34311	Blank	0	A	4	GA	13	G	74	Blank	0	A	2	GA	7	G	33	Blank	0	A		GA	0	G	10	Blank	0	A	2	GA
Gm0606_0286	Gm0606	W12_2	NA	ACG TTG GAT GTA ACT GTG TTG GCC CCA TAG	ACG TTG GAT GGT CAA ACC CAT TGG CTA GAG	AGA GTA ACC ATT TAA AGG AAT GAC	GCACGAGGCTTTATTTAAATTCGGTGGGTAAGCATTGCATCCTTACCCCTAGACAGTTGATCTCTGTTACACACTAACGCTGTAAAACCAGTGGTGTTTTATCTCTTGAAAGTGATGACAGTTTCTAAAATAGCAATGCCGCAGTAACAGTAACATCAAGAATTAAAGCAAGAGCAGTATGCAAACGCATTGAAGGGGGAAATAATAATAAAGGAATAAAAACACACCAACTCTGAAACTCATCAGTCAAACCCATTGGCTAGAGTAACCATTTAAAGGAATGACCTCATTGAAAGCTTGGAACCCTATGGGGCCAACACAGTTACCCAACAAGAGAATTTTAATTTCAATAAAAAAAAAAGTGACTTGACTGTTCTCGCCTGTGTACTAAAGATTTTT…	ACCAGTGGTGTTTTATCTCTTGAAAGTGATGACAGTTTCTAAAATAGCAATGCCGCAGTAACAGTAACATCAAGAATTAAAGCAAGAGCAGTATGCAAACGCATTGAAGGGGGAAATAATNATAAAGGAATAAAAACACACCAACTCTGAAACTCATCAGTCAAACCCATTGGCTAGAGTAACCATTTAAAGGAATGAC[C/T]TCATTGAAAGCTTGGAACCCTATGGGGCCAACACAGTTACCCAACAAGAGAATTTTAATTTCAATAAAAAAAAAAGTGACTTGACTGTTCTCGCCTGTGTACTAAAGATTTTTAGCACAATAAAAAGGTGTGCTTTTGTTTGGATACTGGCCATTGGGCCCAATAGCTTCAAACCCAGCAGTTTTAGGAAAGGCAC	No hits					No hits					0.00605	0.34897	Blank	4	C	3	CT	20	T	64	Blank	2	C	2	CT	11	T	27	Blank	1	C	0	CT	1	T	8	Blank	1	C	1	CT
Gm0606_0207	Gm0606	W05_2	NA	ACG TTG GAT GCA AGA GCA GTA TGC AAA CGC	ACG TTG GAT GGC CAA TGG GTT TGA CTG ATG	GAG TTG GTG TGT TTT TAT TCC TTT AT	GCACGAGGCTTTATTTAAATTCGGTGGGTAAGCATTGCATCCTTACCCCTAGACAGTTGATCTCTGTTACACACTAACGCTGTAAAACCAGTGGTGTTTTATCTCTTGAAAGTGATGACAGTTTCTAAAATAGCAATGCCGCAGTAACAGTAACATCAAGAATTAAAGCAAGAGCAGTATGCAAACGCATTGAAGGGGGAAATAATAATAAAGGAATAAAAACACACCAACTCTGAAACTCATCAGTCAAACCCATTGGCTAGAGTAACCATTTAAAGGAATGACCTCATTGAAAGCTTGGAACCCTATGGGGCCAACACAGTTACCCAACAAGAGAATTTTAATTTCAATAAAAAAAAAAGTGACTTGACTGTTCTCGCCTGTGTACTAAAGATTTTT…	AATTCGGTGGGTAAGCATTGCATCCTTACCCCTAGACAGTTGATCTCTGTTACACACTAACGCTGTAAAACCAGTGGTGTTTTATCTCTTGAAAGTGATGACAGTTTCTAAAATAGCAATGCCGCAGTAACAGTAACATCAAGAATTAAAGCAAGAGCAGTATGCAAACGCATTGAAGGGGGAAATAAT[A/C]ATAAAGGAATAAAAACACACCAACTCTGAAACTCATCAGTCAAACCCATTGGCTAGAGTAACCATTTAAAGGAATGACNTCATTGAAAGCTTGGAACCCTATGGGGCCAACACAGTTACCCAACAAGAGAATTTTAATTTCAATAAAAAAAAAAGTGACTTGACTGTTCTCGCCTGTGTACTAAAGATTTTTAGCA	No hits					No hits					0.02483	0.17204	Blank	2	A	3	CA	22	C	64	Blank	2	A	2	CA	13	C	25	Blank	0	A	0	CA	1	C	9	Blank	0	A	1	CA
Gm0588_0274	Gm0588	W06_2	NA	ACG TTG GAT GTA ATG GCC AGG AAC TGG TTG	ACG TTG GAT GAC TTT CAG ACC TGT GAA ACC	TCT TTC ATT AGT ACC ATT GAT AT	GCACGAGGGCAGATTATATTAACCGATAATGGGTTGAATGTCGTCTTTTTCAATGTGGCCTGTTTCATGCTTATGGCTTTTTTCAATGACCCCCTCTACAACTTGCTCTAATTAGGTGCTGGATTTAACCCCCATACTCACTCTACCCCTCCTCTCCCATAGCCATTGATGTTCGGTCAGAACAGGCAACACTGCTCTTCCACCTGATACTATCTCCTGTAATGCCTGGCCAAGTTAATGGCCAGGAACTGGTTGCCAATGGACATAACAAACGATATCAATGGTACTAATGAAAGACCAATGTTATTTACCTGGTTTCACAGGTCTGAAAGTGGACCGTTTTAACTTATTATACTGTACTCTGGCTGTCTGAAGTATATTTTAATGGAAAATGCCATG…	GGCTTTTTTCAATGACCCCCTCTACAACTTGCTCTAATTAGGTGCTGGATTTAACCCCCATACTCACTCTACCCCTCCTCTCCCATAGCCATTGATGTTCGGTCAGAACAGGCAACACTGCTCTTCCACCTGATACTATCTCCTGTAATGCCTGGCCAAGTTAATGGCCAGGAACTGGTTGCCAATGGACATAACAAAC[A/G]ATATCAATGGTACTAATGAAAGACCAATGTTATTTACCTGGTTTCACAGGTCTGAAAGTGGACCGTTTTAACTTATTATACTGTACTCTGGCTGTCTGAAGTATATTTTAATGGAAAATGCCATGTGAAATAGTCAAATGTGAAATCGATGGTTACAAAACAAAAGATTGAATAAAAATGCTGGCTACCATGAAAA	No hits					No hits					-0.01569	1	Blank	1	A	70	GA	18	G	2	Blank	0	A	33	GA	8	G	1	Blank	0	A	8	GA	2	G	0	Blank	1	A	29	GA
Gm0581_0193	Gm0581	W14_2	NA	ACG TTG GAT GAT GAA CTC CTT GTT GGG TGC	ACG TTG GAT GGT TGA TGA GGT CAA CGT GTC	TGA TGA GGT CAA CGT GTC ATC GGC	GCACGAGGCTGACCTTCCTAGCCGCTTCCTCGTCGCTCGTCTTGTAGTCCGACGAGGACCTTGGATGGGTATTAGATTTAGCTCTTAATTTCCAGCATTTGGGTCAGTGTGCAAAGATTCAACCATGCCCACGAAGGTGGACCTGCCCACCTTGGACGAGCTCAGCGTTGATGAGGTCAACGTGTCATCGGCGGTGCTGAAGGCAGCAGCTCACCATTTTGGCTCCCAGTGTGACGCACCCAACAAGGAGTTCATGCTGTGCCGCTGGGAGGAGAAGGACCCCAGGAAGTGTCTCGAAGAAGGCCGCAAAGTCAACGCGTGTGCACTTAACTTCTTCAGGCAAATAAAGGGCAACTGTGCCGAGTCGTTCACGGAGTACTGGACCTGTCTGGACTACTC…	GACCTTCCTAGCCGCTTCCTCGTCGCTCGTCTTGTAGTCCGACGAGGACCTTGGATGGGTATTAGATTTAGCTCTTAATTTCCAGCATTTGGGTCAGTGTGCAAAGATTCAACCATGCCCACGAAGGTGGACCTGCCCACCTTGGANGAGCTCAGCGTTGATGAGGTCAACGTGTCATCGGC[A/G]GTGCTGAAGGCAGCAGCTCACCATTTTGGCTCCCAGTGTGACGCACCCAACAAGGAGTTCATGCTGTGCCGCTGGGAGGAGAAGGACCCCAGGAAGTGTCTCGAAGAAGGCCGCAAAGTCAACGCGTGTGCACTTAACTTCTTCAGGCAAATAAAGGGCAACTGTGCCGAGTCGTTCACGGAGTACTGGACCTGTCTGGACTA	Q0MQB1|NDUA8_PANTR NADH dehydrogenase [ubiquinone] 1 alpha subco... 241 1e-68	P51970|NDUA8_HUMAN NADH dehydrogenase [ubiquinone] 1 alpha subco... 241 1e-68	Q0MQB0|NDUA8_GORGO NADH dehydrogenase [ubiquinone] 1 alpha subco... 241 1e-68	Q5RA56|NDUA8_PONPY NADH dehydrogenase [ubiquinone] 1 alpha subco... 241 4e-68	Q9DCJ5|NDUA8_MOUSE NADH dehydrogenase [ubiquinone] 1 alpha subco... 244 3e-64	emb|CR714636.2|CNS0GED4 Tetraodon nigroviridis full-length cDNA 348 2e-92	emb|CR712422.2|CNS0GCNM Tetraodon nigroviridis full-length cDNA 348 2e-92	emb|CR707893.2|CNS0G95T Tetraodon nigroviridis full-length cDNA 348 2e-92	emb|CR704946.2|CNS0G6VY Tetraodon nigroviridis full-length cDNA 348 2e-92	emb|CR652005.2|CNS0F223 Tetraodon nigroviridis full-length cDNA 340 5e-90	0.00767	0.30596	Blank	0	A	0	AG	6	G	85	Blank	0	A	0	AG	1	G	41	Blank	0	A	0	AG	1	G	9	Blank	0	A	0	AG
Gm0581_0157	Gm0581	W04_2	NA	ACG TTG GAT GCA CGT TGA CCT CAT CAA CGC	ACG TTG GAT GGG GTC AGT GTG CAA AGA TTC	ACC TGC CCA CCT TGG A	GCACGAGGCTGACCTTCCTAGCCGCTTCCTCGTCGCTCGTCTTGTAGTCCGACGAGGACCTTGGATGGGTATTAGATTTAGCTCTTAATTTCCAGCATTTGGGTCAGTGTGCAAAGATTCAACCATGCCCACGAAGGTGGACCTGCCCACCTTGGACGAGCTCAGCGTTGATGAGGTCAACGTGTCATCGGCGGTGCTGAAGGCAGCAGCTCACCATTTTGGCTCCCAGTGTGACGCACCCAACAAGGAGTTCATGCTGTGCCGCTGGGAGGAGAAGGACCCCAGGAAGTGTCTCGAAGAAGGCCGCAAAGTCAACGCGTGTGCACTTAACTTCTTCAGGCAAATAAAGGGCAACTGTGCCGAGTCGTTCACGGAGTACTGGACCTGTCTGGACTACTC…	GACCTTCCTAGCCGCTTCCTCGTCGCTCGTCTTGTAGTCCGACGAGGACCTTGGATGGGTATTAGATTTAGCTCTTAATTTCCAGCATTTGGGTCAGTGTGCAAAGATTCAACCATGCCCACGAAGGTGGACCTGCCCACCTTGGA[A/C]GAGCTCAGCGTTGATGAGGTCAACGTGTCATCGGCNGTGCTGAAGGCAGCAGCTCACCATTTTGGCTCCCAGTGTGACGCACCCAACAAGGAGTTCATGCTGTGCCGCTGGGAGGAGAAGGACCCCAGGAAGTGTCTCGAAGAAGGCCGCAAAGTCAACGCGTGTGCACTTAACTTCTTCAGGCAAATAAAGGGCAACTGTGCCGAGTCGTTCACGGAGTACTGGACCTGTCTGGACTA	Q0MQB1|NDUA8_PANTR NADH dehydrogenase [ubiquinone] 1 alpha subco... 241 1e-68	P51970|NDUA8_HUMAN NADH dehydrogenase [ubiquinone] 1 alpha subco... 241 1e-68	Q0MQB0|NDUA8_GORGO NADH dehydrogenase [ubiquinone] 1 alpha subco... 241 1e-68	Q5RA56|NDUA8_PONPY NADH dehydrogenase [ubiquinone] 1 alpha subco... 241 4e-68	Q9DCJ5|NDUA8_MOUSE NADH dehydrogenase [ubiquinone] 1 alpha subco... 244 3e-64	emb|CR714636.2|CNS0GED4 Tetraodon nigroviridis full-length cDNA 348 2e-92	emb|CR712422.2|CNS0GCNM Tetraodon nigroviridis full-length cDNA 348 2e-92	emb|CR707893.2|CNS0G95T Tetraodon nigroviridis full-length cDNA 348 2e-92	emb|CR704946.2|CNS0G6VY Tetraodon nigroviridis full-length cDNA 348 2e-92	emb|CR652005.2|CNS0F223 Tetraodon nigroviridis full-length cDNA 340 5e-90	-0.01197	0.68915	Blank	0	A	30	CA	51	C	10	Blank	0	A	12	CA	26	C	4	Blank	0	A	4	CA	3	C	3	Blank	0	A	14	CA
Gm0546_0238	Gm0546	W13_2	NA	ACG TTG GAT GTC TGT GTT ACA CCA GAA GCC	ACG TTG GAT GTT CTT TCT GTC TGT CGG AGC	GTA CAG GGT GGG TAG GTC	GCACGAGGGCCACCCCCTCCCCCCCCAGATCTTCAACGACAGCAAATACTGTGGGAACTACGAGGCATTCTTCGACGCCAGGGAGGACAACGCTGTCTATGCCTTCCTGGGTCTGACCGCACCACCCGGCTCCAAGGAAGCGGAGGCTCTAGCGAAAAAATCACAACAGTAGCAAGTTAGCAGCATCACGTTTTAGTCTGTGTTACACCAGAAGCCCTCAGCTTGAACCCTGACCCCGGACCTACCCACCCTGTACCCTATCCGATACGCACCTGGCTCCGACAGACAGAAAGAAGGAAAGAACGAGGCGCAGAAAACAACGATGGAAAATGGAAAATGAAAGCAATGAAAAATGGAAAAACTAAATTTCACTTAATTTTGAATTGTACGTGTTTTATT…	ACAGCAAATACTGTGGGAACTACGAGGCATTCTTCGACGCCAGGGAGGACAACGCTGTCTATGCCTTCCTGGGTCTGACCGCACCACCCGGCTCCAAGGAAGCGGAGGCTCTAGCGAAAAAATCACAACAGTAGCAANTTAGCAGCATCACGTTTTAGTCTGTGTTACACCAGAAGCCCTCAGCTTGAACCCTGACCCC[A/G]GACCTACCCACCCTGTACCCTATCCGATACGCACCTGGCTCCGACAGACAGAAAGAAGGAAAGAACGAGGCGCAGAAAACAACGATGGAAAATGGAAAATGAAAGCAATGAAAAATGGAAAAACTAAATTTCACTTAATTTTGAATTGTACGTGTTTTATTTTTTTGTATAATTTTTAGTTTAATCTGTGTGTGTG	O75368|SH3L1_HUMAN SH3 domain-binding glutamic acid-rich-like pr... 89 8e-18	Q9JJU8|SH3L1_MOUSE SH3 domain-binding glutamic acid-rich-like pr... 87 4e-17	Q9WUZ7|SH3BG_MOUSE SH3 domain-binding glutamic acid-rich protein... 73 5e-13	P55822|SH3BG_HUMAN SH3 domain-binding glutamic acid-rich protein... 69 9e-12	Q8BG73|SH3L2_MOUSE SH3 domain-binding glutamic acid-rich-like pr... 63 5e-10	gb|BT028745.1| Gasterosteus aculeatus clone CNB295-B06 mRNA sequ... 142 9e-31	emb|CR699712.2|CNS0G2UK Tetraodon nigroviridis full-length cDNA 66 1e-07	emb|CR697944.2|CNS0G1HG Tetraodon nigroviridis full-length cDNA 66 1e-07	emb|CR693154.1|CNS0FXSE Tetraodon nigroviridis full-length cDNA 66 1e-07		-0.00333	1	Blank	0	A	90	GA	1	G	0	Blank	0	A	41	GA	1	G	0	Blank	0	A	10		0	G	0	Blank	0	A	39
Gm0546_0176	Gm0546	W04_2	NA	ACG TTG GAT GGA GGC TCT AGC GAA AAA ATC	ACG TTG GAT GGC TTC TGG TGT AAC ACA GAC	CTA AAA CGT GAT GCT GCT AA	GCACGAGGGCCACCCCCTCCCCCCCCAGATCTTCAACGACAGCAAATACTGTGGGAACTACGAGGCATTCTTCGACGCCAGGGAGGACAACGCTGTCTATGCCTTCCTGGGTCTGACCGCACCACCCGGCTCCAAGGAAGCGGAGGCTCTAGCGAAAAAATCACAACAGTAGCAAGTTAGCAGCATCACGTTTTAGTCTGTGTTACACCAGAAGCCCTCAGCTTGAACCCTGACCCCGGACCTACCCACCCTGTACCCTATCCGATACGCACCTGGCTCCGACAGACAGAAAGAAGGAAAGAACGAGGCGCAGAAAACAACGATGGAAAATGGAAAATGAAAGCAATGAAAAATGGAAAAACTAAATTTCACTTAATTTTGAATTGTACGTGTTTTATT…	CACCCCCTCCCCCCCCAGATCTTCAACGACAGCAAATACTGTGGGAACTACGAGGCATTCTTCGACGCCAGGGAGGACAACGCTGTCTATGCCTTCCTGGGTCTGACCGCACCACCCGGCTCCAAGGAAGCGGAGGCTCTAGCGAAAAAATCACAACAGTAGCAA[A/G]TTAGCAGCATCACGTTTTAGTCTGTGTTACACCAGAAGCCCTCAGCTTGAACCCTGACCCCNGACCTACCCACCCTGTACCCTATCCGATACGCACCTGGCTCCGACAGACAGAAAGAAGGAAAGAACGAGGCGCAGAAAACAACGATGGAAAATGGAAAATGAAAGCAATGAAAAATGGAAAAACTAAATTTCACTTAATTTTGAATTGTACGTGTTTT	O75368|SH3L1_HUMAN SH3 domain-binding glutamic acid-rich-like pr... 89 8e-18	Q9JJU8|SH3L1_MOUSE SH3 domain-binding glutamic acid-rich-like pr... 87 4e-17	Q9WUZ7|SH3BG_MOUSE SH3 domain-binding glutamic acid-rich protein... 73 5e-13	P55822|SH3BG_HUMAN SH3 domain-binding glutamic acid-rich protein... 69 9e-12	Q8BG73|SH3L2_MOUSE SH3 domain-binding glutamic acid-rich-like pr... 63 5e-10	gb|BT028745.1| Gasterosteus aculeatus clone CNB295-B06 mRNA sequ... 142 9e-31	emb|CR699712.2|CNS0G2UK Tetraodon nigroviridis full-length cDNA 66 1e-07	emb|CR697944.2|CNS0G1HG Tetraodon nigroviridis full-length cDNA 66 1e-07	emb|CR693154.1|CNS0FXSE Tetraodon nigroviridis full-length cDNA 66 1e-07		-0.00333	1	Blank	0	A	0	GA	1	G	90	Blank	0	A	0	GA	1	G	41	Blank	0	A		GA	0	G	10	Blank	0	A		GA
[truncated: 39 more rows]
[truncated: 48 more columns]
